# Supplementary material for: Expanding Uranium Oxide Hydrate Frameworks toward Early Lanthanides: Cases for Pr(III) and Nd(III) Ions
Source: ACS Omega. 2025 Aug 20;10(34):38531–9. doi: 10.1021/acsomega.5c02821 (PMC12409525; doi:10.1021/acsomega.5c02821)
Supplement: Supplementary file 2 [file ao5c02821_si_002.cif]

data_cxasap_sadabs_s_a
_audit_creation_date               2025-03-18
_audit_creation_method
;
Olex2 1.5
(compiled 2021.12.09 svn.r5202d8cf for OlexSys, GUI svn.r6439)
;
_shelx_SHELXL_version_number       '2018/3'
_audit_contact_author_address      ?
_audit_contact_author_email        ?
_audit_contact_author_name         ''
_audit_contact_author_phone        ?
_publ_contact_author_id_orcid      ?
_publ_section_references
;
Dolomanov, O.V., Bourhis, L.J., Gildea, R.J, Howard, J.A.K. & Puschmann, H.
 (2009), J. Appl. Cryst. 42, 339-341.

Sheldrick, G.M. (2015). Acta Cryst. A71, 3-8.

Sheldrick, G.M. (2015). Acta Cryst. C71, 3-8.
;
_chemical_name_common              ?
_chemical_name_systematic          ?
_chemical_formula_moiety           'O42 Pr1.5 U11'
_chemical_formula_sum              'O42 Pr1.50 U11'
_chemical_formula_weight           3501.70
_chemical_absolute_configuration   ?
_chemical_melting_point            ?
loop_
  _atom_type_symbol
  _atom_type_description
  _atom_type_scat_dispersion_real
  _atom_type_scat_dispersion_imag
  _atom_type_scat_source
 'O' 'O' 0.0106 0.0060 'International Tables Vol C Tables 4.2.6.8 and 6.1.1.4'
 'Pr' 'Pr' -0.2180 2.8214
 'International Tables Vol C Tables 4.2.6.8 and 6.1.1.4'
 'U' 'U' -9.6767 9.6646 'International Tables Vol C Tables 4.2.6.8 and 6.1.1.4'

_shelx_space_group_comment
;
The symmetry employed for this shelxl refinement is uniquely defined
by the following loop, which should always be used as a source of
symmetry information in preference to the above space-group names.
They are only intended as comments.
;
_space_group_crystal_system        'orthorhombic'
_space_group_IT_number             20
_space_group_name_H-M_alt          'C 2 2 21'
_space_group_name_Hall             'C 2c 2'
loop_
  _space_group_symop_operation_xyz
 'x, y, z'
 '-x, -y, z+1/2'
 '-x, y, -z+1/2'
 'x, -y, -z'
 'x+1/2, y+1/2, z'
 '-x+1/2, -y+1/2, z+1/2'
 '-x+1/2, y+1/2, -z+1/2'
 'x+1/2, -y+1/2, -z'

_cell_length_a                     11.628(2)
_cell_length_b                     21.006(4)
_cell_length_c                     14.271(3)
_cell_angle_alpha                  90
_cell_angle_beta                   90
_cell_angle_gamma                  90
_cell_volume                       3485.9(12)
_cell_formula_units_Z              4
_cell_measurement_reflns_used      12000
_cell_measurement_temperature      100.15
_cell_measurement_theta_max        24.994
_cell_measurement_theta_min        1.939
_shelx_estimated_absorpt_T_max     ?
_shelx_estimated_absorpt_T_min     ?
_exptl_absorpt_coefficient_mu      53.073
_exptl_absorpt_correction_T_max    0.4344
_exptl_absorpt_correction_T_min    0.2418
_exptl_absorpt_correction_type     multi-scan
_exptl_absorpt_process_details
;
SADABS-2012/1 (Bruker,2012) was used for absorption correction.
wR2(int) was 0.1814 before and 0.0587 after correction.
The Ratio of minimum to maximum transmission is 0.5566.
The \l/2 correction factor is 0.0015.
;
_exptl_absorpt_special_details     ?
_exptl_crystal_colour              orange
_exptl_crystal_density_diffrn      6.672
_exptl_crystal_density_meas        ?
_exptl_crystal_density_method      ?
_exptl_crystal_description         needle
_exptl_crystal_F_000               5746
_exptl_crystal_size_max            0.015
_exptl_crystal_size_mid            0.003
_exptl_crystal_size_min            0.002
_exptl_transmission_factor_max     ?
_exptl_transmission_factor_min     ?
_diffrn_reflns_av_R_equivalents    0.0763
_diffrn_reflns_av_unetI/netI       0.0393
_diffrn_reflns_Laue_measured_fraction_full  0.998
_diffrn_reflns_Laue_measured_fraction_max  0.998
_diffrn_reflns_limit_h_max         13
_diffrn_reflns_limit_h_min         -13
_diffrn_reflns_limit_k_max         24
_diffrn_reflns_limit_k_min         -24
_diffrn_reflns_limit_l_max         16
_diffrn_reflns_limit_l_min         -16
_diffrn_reflns_number              19389
_diffrn_reflns_point_group_measured_fraction_full  0.998
_diffrn_reflns_point_group_measured_fraction_max  0.998
_diffrn_reflns_theta_full          24.994
_diffrn_reflns_theta_max           24.994
_diffrn_reflns_theta_min           1.939
_diffrn_ambient_temperature        100.15
_diffrn_measured_fraction_theta_full  0.998
_diffrn_measured_fraction_theta_max  0.998
_diffrn_radiation_type      'silicon double crystal monochromated synchrotron'
_diffrn_source                    'Australian Synchrotron MX2'
_diffrn_measurement_device_type   'Eiger Detector'
_diffrn_measurement_method        '\p  scans'
_diffrn_radiation_wavelength       0.71078
_reflns_Friedel_coverage           0.779
_reflns_Friedel_fraction_full      0.999
_reflns_Friedel_fraction_max       0.999
_reflns_number_gt                  3009
_reflns_number_total               3071
_reflns_special_details
;
 Reflections were merged by SHELXL according to the crystal
 class for the calculation of statistics and refinement.
 
 _reflns_Friedel_fraction is defined as the number of unique
 Friedel pairs measured divided by the number that would be
 possible theoretically, ignoring centric projections and
 systematic absences. Completness statistics refer to single and
 composite reflections containing twin component 1 only.
;
_reflns_threshold_expression       'I > 2\s(I)'
_computing_cell_refinement         'BlueIce (McPhillips, et al., 2002)'
_computing_data_collection         'XDS (Kabsch, 1993)'
_computing_data_reduction          'XDS (Kabsch, 1993)'
_computing_molecular_graphics      'Olex2 1.5 (Dolomanov et al., 2009)'
_computing_publication_material    'Olex2 1.5 (Dolomanov et al., 2009)'
_computing_structure_refinement    'SHELXL 2018/3 (Sheldrick, 2015)'
_computing_structure_solution      'SHELXT 2018/2 (Sheldrick, 2018)'
_refine_diff_density_max           10.716
_refine_diff_density_min           -5.025
_refine_diff_density_rms           0.912
_refine_ls_abs_structure_details
;
 Refined as an inversion twin.
;
_refine_ls_abs_structure_Flack     0.57(4)
_refine_ls_extinction_coef         .
_refine_ls_extinction_method       none
_refine_ls_goodness_of_fit_ref     1.109
_refine_ls_hydrogen_treatment      undef
_refine_ls_matrix_type             full
_refine_ls_number_parameters       189
_refine_ls_number_reflns           3071
_refine_ls_number_restraints       388
_refine_ls_R_factor_all            0.0485
_refine_ls_R_factor_gt             0.0481
_refine_ls_restrained_S_all        1.045
_refine_ls_shift/su_max            0.000
_refine_ls_shift/su_mean           0.000
_refine_ls_structure_factor_coef   Fsqd
_refine_ls_weighting_details      
 'w=1/[\s^2^(Fo^2^)+(0.0778P)^2^+224.4039P] where P=(Fo^2^+2Fc^2^)/3'
_refine_ls_weighting_scheme        calc
_refine_ls_wR_factor_gt            0.1237
_refine_ls_wR_factor_ref           0.1241
_refine_special_details
;
 Refined as a 2-component inversion twin.
;
_olex2_refinement_description
;
1. Twinned data refinement
 Scales: 0.43(4)
 0.57(4)
2. Uiso/Uaniso restraints and constraints
Uanis(O2) = Uanis(O5) = Uanis(O6) = Uanis(O4) = Uanis(O7) = Uanis(O9) =
Uanis(O13) = Uanis(O14) = Uanis(O21) = Uanis(O22) = Uanis(O19) = Uanis(O11) =
Uanis(O12)
3. Rigid body (RIGU) restrains
 All non-hydrogen atoms
 with sigma for 1-2 distances of 0.004 and sigma for 1-3 distances of 0.004
4. Others
 Fixed Sof: Pr1(0.5) Pr2(0.25) O9(0.5)
;
_atom_sites_solution_hydrogens     .
_atom_sites_solution_primary       dual
_atom_sites_solution_secondary     ?
loop_
  _atom_site_label
  _atom_site_type_symbol
  _atom_site_fract_x
  _atom_site_fract_y
  _atom_site_fract_z
  _atom_site_U_iso_or_equiv
  _atom_site_adp_type
  _atom_site_occupancy
  _atom_site_site_symmetry_order
  _atom_site_calc_flag
  _atom_site_refinement_flags_posn
  _atom_site_refinement_flags_adp
  _atom_site_refinement_flags_occupancy
  _atom_site_disorder_assembly
  _atom_site_disorder_group
 U1 U 0.01205(9) 0.67069(4) 0.48052(7) 0.0071(3) Uani 1 1 d . . . . .
 U2 U -0.17277(14) 0.500000 0.500000 0.0086(3) Uani 1 2 d S T P . .
 U3 U 0.32493(8) 0.66088(4) 0.47802(7) 0.0082(3) Uani 1 1 d . . . . .
 U4 U 0.13360(13) 0.500000 0.500000 0.0098(4) Uani 1 2 d S T P . .
 U5 U 0.52094(13) 0.500000 0.500000 0.0094(4) Uani 1 2 d S T P . .
 U6 U 0.64286(9) 0.67005(4) 0.47567(7) 0.0086(3) Uani 1 1 d . . . . .
 U7 U -0.17001(9) 0.67934(5) 0.27439(8) 0.0119(3) Uani 1 1 d . . . . .
 Pr1 Pr 0.6721(3) 0.5842(2) 0.7477(2) 0.0268(9) Uani 0.5 1 d . . P . .
 Pr2 Pr 1.000000 0.5804(2) 0.750000 0.0119(9) Uani 0.5 2 d S T P . .
 O1 O -0.0089(17) 0.6570(10) 0.6051(15) 0.018(4) Uani 1 1 d . . . . .
 O2 O 0.025(2) 0.6813(10) 0.3444(17) 0.0265(15) Uani 1 1 d . . . . .
 O3 O -0.1677(17) 0.6725(8) 0.4364(13) 0.015(4) Uani 1 1 d . . . . .
 O4 O 0.169(2) 0.6037(10) 0.4640(16) 0.0265(15) Uani 1 1 d . . . . .
 O5 O -0.044(2) 0.5602(10) 0.4752(18) 0.0265(15) Uani 1 1 d . . . . .
 O6 O 0.134(2) 0.4785(10) 0.3771(17) 0.0265(15) Uani 1 1 d . . . . .
 O7 O 0.472(2) 0.7250(10) 0.4951(18) 0.0265(15) Uani 1 1 d . . . . .
 O8 O 0.309(2) 0.6800(12) 0.3484(15) 0.026(5) Uani 1 1 d . . . . .
 O9 O 0.326(4) 0.505(2) 0.540(3) 0.0265(15) Uani 0.5 1 d . . P . .
 O10 O 0.4840(19) 0.6042(9) 0.4518(17) 0.019(4) Uani 1 1 d . . . . .
 O11 O 0.658(2) 0.6587(10) 0.6007(17) 0.0265(15) Uani 1 1 d . . . . .
 O12 O 0.677(2) 0.7759(10) 0.4927(16) 0.0265(15) Uani 1 1 d . . . . .
 O13 O 0.694(2) 0.5584(10) 0.4720(16) 0.0265(15) Uani 1 1 d . . . . .
 O14 O 0.530(2) 0.4717(10) 0.3823(18) 0.0265(15) Uani 1 1 d . . . . .
 O15 O -0.167(2) 0.5955(9) 0.2706(15) 0.019(4) Uani 1 1 d . . . . .
 O16 O -0.1675(17) 0.7639(8) 0.2765(15) 0.016(4) Uani 1 1 d . . . . .
 O17 O -0.3601(16) 0.6786(9) 0.3441(14) 0.014(4) Uani 1 1 d . . . . .
 O18 O 0.500000 0.6283(16) 0.750000 0.035(7) Uani 1 2 d S T P . .
 O19 O 0.652(2) 0.4719(10) 0.7919(16) 0.0265(15) Uani 1 1 d . . . . .
 O20 O 0.6642(19) 0.6363(10) 0.8983(17) 0.027(5) Uani 1 1 d . . . . .
 O21 O 0.833(2) 0.6428(10) 0.7529(15) 0.0265(15) Uani 1 1 d . . . . .
 O22 O 0.822(2) 0.5323(10) 0.6471(16) 0.0265(15) Uani 1 1 d . . . . .

loop_
  _atom_site_aniso_label
  _atom_site_aniso_U_11
  _atom_site_aniso_U_22
  _atom_site_aniso_U_33
  _atom_site_aniso_U_23
  _atom_site_aniso_U_13
  _atom_site_aniso_U_12
 U1 0.0038(5) 0.0036(5) 0.0139(6) 0.0004(4) 0.0011(4) -0.0009(4)
 U2 0.0047(7) 0.0012(6) 0.0198(7) -0.0009(5) 0.000 0.000
 U3 0.0037(5) 0.0073(5) 0.0136(6) 0.0016(4) 0.0003(4) -0.0003(4)
 U4 0.0077(7) 0.0043(6) 0.0175(7) -0.0011(6) 0.000 0.000
 U5 0.0065(8) 0.0032(6) 0.0186(8) 0.0021(6) 0.000 0.000
 U6 0.0077(5) 0.0031(5) 0.0150(6) -0.0005(4) 0.0014(4) 0.0005(4)
 U7 0.0063(5) 0.0094(5) 0.0199(5) -0.0003(4) 0.0003(4) 0.0002(4)
 Pr1 0.0140(16) 0.046(2) 0.0202(18) -0.0151(14) -0.0026(16) 0.0090(17)
 Pr2 0.010(2) 0.0109(19) 0.015(2) 0.000 -0.0001(17) 0.000
 O1 0.011(9) 0.025(10) 0.017(10) -0.003(8) 0.007(7) 0.008(9)
 O2 0.035(4) 0.014(3) 0.030(4) 0.001(2) 0.004(3) 0.005(3)
 O3 0.025(9) 0.007(8) 0.014(8) -0.001(6) 0.008(7) 0.000(9)
 O4 0.035(4) 0.014(3) 0.030(4) 0.001(2) 0.004(3) 0.005(3)
 O5 0.035(4) 0.014(3) 0.030(4) 0.001(2) 0.004(3) 0.005(3)
 O6 0.035(4) 0.014(3) 0.030(4) 0.001(2) 0.004(3) 0.005(3)
 O7 0.035(4) 0.014(3) 0.030(4) 0.001(2) 0.004(3) 0.005(3)
 O8 0.027(11) 0.030(11) 0.022(11) 0.011(9) -0.004(8) 0.009(9)
 O9 0.035(4) 0.014(3) 0.030(4) 0.001(2) 0.004(3) 0.005(3)
 O10 0.022(9) 0.010(7) 0.026(12) 0.005(8) 0.007(8) 0.004(7)
 O11 0.035(4) 0.014(3) 0.030(4) 0.001(2) 0.004(3) 0.005(3)
 O12 0.035(4) 0.014(3) 0.030(4) 0.001(2) 0.004(3) 0.005(3)
 O13 0.035(4) 0.014(3) 0.030(4) 0.001(2) 0.004(3) 0.005(3)
 O14 0.035(4) 0.014(3) 0.030(4) 0.001(2) 0.004(3) 0.005(3)
 O15 0.033(11) 0.012(8) 0.014(8) -0.003(7) -0.003(10) 0.009(8)
 O16 0.012(9) 0.014(8) 0.024(9) 0.001(8) 0.001(9) 0.010(7)
 O17 0.015(8) 0.008(8) 0.020(11) -0.001(8) 0.006(7) 0.000(7)
 O18 0.055(16) 0.022(15) 0.027(17) 0.000 0.016(11) 0.000
 O19 0.035(4) 0.014(3) 0.030(4) 0.001(2) 0.004(3) 0.005(3)
 O20 0.017(10) 0.024(10) 0.039(11) -0.007(9) 0.008(9) 0.008(11)
 O21 0.035(4) 0.014(3) 0.030(4) 0.001(2) 0.004(3) 0.005(3)
 O22 0.035(4) 0.014(3) 0.030(4) 0.001(2) 0.004(3) 0.005(3)

_geom_special_details
;
 All esds (except the esd in the dihedral angle between two l.s. planes)
 are estimated using the full covariance matrix.  The cell esds are taken
 into account individually in the estimation of esds in distances, angles
 and torsion angles; correlations between esds in cell parameters are only
 used when they are defined by crystal symmetry.  An approximate (isotropic)
 treatment of cell esds is used for estimating esds involving l.s. planes.
;
loop_
  _geom_bond_atom_site_label_1
  _geom_bond_atom_site_label_2
  _geom_bond_distance
  _geom_bond_site_symmetry_2
  _geom_bond_publ_flag
 U1 U3 3.6441(15) . ?
 U1 U4 3.8642(13) . ?
 U1 U6 3.7277(14) 8_466 ?
 U1 U7 3.6288(15) . ?
 U1 U7 4.0793(17) 3 ?
 U1 O1 1.82(2) . ?
 U1 O2 1.96(2) . ?
 U1 O3 2.18(2) . ?
 U1 O4 2.31(2) . ?
 U1 O5 2.41(2) . ?
 U1 O7 2.27(2) 8_466 ?
 U1 O12 2.26(2) 8_466 ?
 U2 U4 3.562(2) . ?
 U2 U5 3.561(2) 1_455 ?
 U2 O5 1.99(2) . ?
 U2 O5 1.99(2) 4_566 ?
 U2 O13 2.02(2) 1_455 ?
 U2 O13 2.02(2) 4_466 ?
 U2 O22 2.21(2) 1_455 ?
 U2 O22 2.21(2) 4_466 ?
 U3 U4 4.0583(14) . ?
 U3 U5 4.0884(14) . ?
 U3 U6 3.7020(15) . ?
 U3 U7 4.0461(16) 3 ?
 U3 O4 2.19(3) . ?
 U3 O7 2.19(2) . ?
 U3 O8 1.90(2) . ?
 U3 O10 2.23(2) . ?
 U3 O12 2.21(2) 8_466 ?
 U3 O20 1.84(2) 3_656 ?
 U4 O4 2.28(2) 4_566 ?
 U4 O4 2.28(2) . ?
 U4 O5 2.45(2) . ?
 U4 O5 2.45(2) 4_566 ?
 U4 O6 1.81(2) . ?
 U4 O6 1.81(2) 4_566 ?
 U4 O9 2.31(5) 4_566 ?
 U4 O9 2.31(5) . ?
 U5 U6 3.8588(13) 4_566 ?
 U5 U6 3.8588(13) . ?
 U5 O9 2.33(5) 4_566 ?
 U5 O9 2.33(5) . ?
 U5 O10 2.334(19) . ?
 U5 O10 2.334(19) 4_566 ?
 U5 O13 2.39(2) . ?
 U5 O13 2.39(2) 4_566 ?
 U5 O14 1.79(3) . ?
 U5 O14 1.79(3) 4_566 ?
 U6 U7 3.6088(15) 1_655 ?
 U6 O3 2.27(2) 1_655 ?
 U6 O7 2.31(2) . ?
 U6 O10 2.33(2) . ?
 U6 O11 1.81(2) . ?
 U6 O12 2.27(2) . ?
 U6 O13 2.42(2) . ?
 U6 O17 1.89(2) 1_655 ?
 U7 U7 4.015(2) 3 ?
 U7 O2 2.48(2) . ?
 U7 O2 2.39(2) 3 ?
 U7 O3 2.317(19) . ?
 U7 O8 2.38(2) 3 ?
 U7 O15 1.763(18) . ?
 U7 O16 1.777(18) . ?
 U7 O17 2.424(19) . ?
 Pr1 Pr1 4.003(8) 3_656 ?
 Pr1 Pr2 3.814(4) . ?
 Pr1 O11 2.62(2) . ?
 Pr1 O14 2.75(2) 4_566 ?
 Pr1 O18 2.205(15) . ?
 Pr1 O19 2.45(2) . ?
 Pr1 O20 2.41(2) . ?
 Pr1 O21 2.24(2) . ?
 Pr1 O22 2.51(2) . ?
 Pr2 O1 2.62(2) 1_655 ?
 Pr2 O1 2.62(2) 3_656 ?
 Pr2 O6 2.69(3) 4_666 ?
 Pr2 O6 2.69(3) 2_665 ?
 Pr2 O21 2.34(2) . ?
 Pr2 O21 2.34(2) 3_756 ?
 Pr2 O22 2.73(3) . ?
 Pr2 O22 2.73(3) 3_756 ?
 O9 O9 1.15(9) 4_566 ?

loop_
  _geom_angle_atom_site_label_1
  _geom_angle_atom_site_label_2
  _geom_angle_atom_site_label_3
  _geom_angle
  _geom_angle_site_symmetry_1
  _geom_angle_site_symmetry_3
  _geom_angle_publ_flag
 U3 U1 U4 65.36(3) . . ?
 U3 U1 U6 69.21(3) . 8_466 ?
 U3 U1 U7 62.89(3) . 3 ?
 U4 U1 U7 86.61(3) . 3 ?
 U6 U1 U4 132.18(4) 8_466 . ?
 U6 U1 U7 85.75(3) 8_466 3 ?
 U7 U1 U3 125.26(4) . . ?
 U7 U1 U4 108.55(3) . . ?
 U7 U1 U6 109.21(3) . 8_466 ?
 U7 U1 U7 62.45(3) . 3 ?
 O1 U1 U3 97.7(6) . . ?
 O1 U1 U4 80.3(6) . . ?
 O1 U1 U6 91.9(7) . 8_466 ?
 O1 U1 U7 136.3(6) . . ?
 O1 U1 U7 160.0(6) . 3 ?
 O1 U1 O2 175.7(10) . . ?
 O1 U1 O3 99.0(8) . . ?
 O1 U1 O4 96.2(8) . . ?
 O1 U1 O5 80.9(9) . . ?
 O1 U1 O7 88.6(9) . 8_466 ?
 O1 U1 O12 91.6(9) . 8_466 ?
 O2 U1 U3 85.5(7) . . ?
 O2 U1 U4 98.6(6) . . ?
 O2 U1 U6 91.9(7) . 8_466 ?
 O2 U1 U7 40.1(7) . . ?
 O2 U1 U7 22.7(7) . 3 ?
 O2 U1 O3 77.6(9) . . ?
 O2 U1 O4 84.7(9) . . ?
 O2 U1 O5 95.6(9) . . ?
 O2 U1 O7 93.3(9) . 8_466 ?
 O2 U1 O12 92.7(9) . 8_466 ?
 O3 U1 U3 162.6(5) . . ?
 O3 U1 U4 112.7(5) . . ?
 O3 U1 U6 115.1(5) . 8_466 ?
 O3 U1 U7 100.0(5) . 3 ?
 O3 U1 U7 37.5(5) . . ?
 O3 U1 O4 137.3(8) . . ?
 O3 U1 O5 75.4(8) . . ?
 O3 U1 O7 80.3(8) . 8_466 ?
 O3 U1 O12 148.8(7) . 8_466 ?
 O4 U1 U3 34.8(6) . . ?
 O4 U1 U4 32.3(6) . . ?
 O4 U1 U6 104.0(6) . 8_466 ?
 O4 U1 U7 65.3(6) . 3 ?
 O4 U1 U7 114.0(6) . . ?
 O4 U1 O5 67.9(8) . . ?
 O5 U1 U3 102.4(6) . . ?
 O5 U1 U4 37.6(6) . . ?
 O5 U1 U6 168.3(6) . 8_466 ?
 O5 U1 U7 97.8(6) . 3 ?
 O5 U1 U7 82.2(6) . . ?
 O7 U1 U3 105.1(6) 8_466 . ?
 O7 U1 U4 163.9(6) 8_466 . ?
 O7 U1 U6 35.9(6) 8_466 8_466 ?
 O7 U1 U7 87.5(6) 8_466 . ?
 O7 U1 U7 100.7(6) 8_466 3 ?
 O7 U1 O4 139.8(8) 8_466 . ?
 O7 U1 O5 151.7(8) 8_466 . ?
 O12 U1 U3 34.9(6) 8_466 . ?
 O12 U1 U4 97.9(6) 8_466 . ?
 O12 U1 U6 34.7(6) 8_466 8_466 ?
 O12 U1 U7 75.3(6) 8_466 3 ?
 O12 U1 U7 127.5(6) 8_466 . ?
 O12 U1 O4 69.5(8) 8_466 . ?
 O12 U1 O5 135.5(8) 8_466 . ?
 O12 U1 O7 70.6(8) 8_466 8_466 ?
 U5 U2 U4 180.0 1_455 . ?
 O5 U2 U4 41.2(6) . . ?
 O5 U2 U4 41.2(6) 4_566 . ?
 O5 U2 U5 138.8(6) 4_566 1_455 ?
 O5 U2 U5 138.8(6) . 1_455 ?
 O5 U2 O5 82.5(13) 4_566 . ?
 O5 U2 O13 99.0(9) 4_566 4_466 ?
 O5 U2 O13 177.9(10) 4_566 1_455 ?
 O5 U2 O13 99.0(9) . 1_455 ?
 O5 U2 O13 177.9(10) . 4_466 ?
 O5 U2 O22 92.6(9) 4_566 1_455 ?
 O5 U2 O22 89.6(10) 4_566 4_466 ?
 O5 U2 O22 92.6(9) . 4_466 ?
 O5 U2 O22 89.6(10) . 1_455 ?
 O13 U2 U4 140.2(7) 4_466 . ?
 O13 U2 U4 140.2(7) 1_455 . ?
 O13 U2 U5 39.8(7) 4_466 1_455 ?
 O13 U2 U5 39.8(7) 1_455 1_455 ?
 O13 U2 O13 79.5(13) 4_466 1_455 ?
 O13 U2 O22 88.9(9) 4_466 4_466 ?
 O13 U2 O22 88.8(9) 1_455 4_466 ?
 O13 U2 O22 88.8(9) 4_466 1_455 ?
 O13 U2 O22 88.9(9) 1_455 1_455 ?
 O22 U2 U4 91.5(7) 1_455 . ?
 O22 U2 U4 91.5(7) 4_466 . ?
 O22 U2 U5 88.5(7) 4_466 1_455 ?
 O22 U2 U5 88.5(7) 1_455 1_455 ?
 O22 U2 O22 177.0(14) 4_466 1_455 ?
 U1 U3 U4 59.94(3) . . ?
 U1 U3 U5 127.05(4) . . ?
 U1 U3 U6 173.78(4) . . ?
 U1 U3 U7 63.82(3) . 3 ?
 U4 U3 U5 67.13(3) . . ?
 U6 U3 U4 126.26(3) . . ?
 U6 U3 U5 59.14(3) . . ?
 U6 U3 U7 115.57(3) . 3 ?
 U7 U3 U4 84.52(3) 3 . ?
 U7 U3 U5 113.31(3) 3 . ?
 O4 U3 U1 37.1(6) . . ?
 O4 U3 U4 25.1(6) . . ?
 O4 U3 U5 90.9(6) . . ?
 O4 U3 U6 149.0(6) . . ?
 O4 U3 U7 66.5(6) . 3 ?
 O4 U3 O7 175.2(8) . . ?
 O4 U3 O10 112.3(8) . . ?
 O4 U3 O12 72.7(8) . 8_466 ?
 O7 U3 U1 138.1(6) . . ?
 O7 U3 U4 158.6(6) . . ?
 O7 U3 U5 93.6(6) . . ?
 O7 U3 U6 35.8(6) . . ?
 O7 U3 U7 112.8(7) . 3 ?
 O7 U3 O10 72.5(8) . . ?
 O7 U3 O12 102.5(8) . 8_466 ?
 O8 U3 U1 84.2(7) . . ?
 O8 U3 U4 101.3(7) . . ?
 O8 U3 U5 107.7(7) . . ?
 O8 U3 U6 94.6(7) . . ?
 O8 U3 U7 21.5(7) . 3 ?
 O8 U3 O4 86.8(9) . . ?
 O8 U3 O7 93.2(10) . . ?
 O8 U3 O10 91.8(9) . . ?
 O8 U3 O12 88.8(9) . 8_466 ?
 O10 U3 U1 149.2(6) . . ?
 O10 U3 U4 91.3(5) . . ?
 O10 U3 U5 27.1(5) . . ?
 O10 U3 U6 36.7(6) . . ?
 O10 U3 U7 105.7(6) . 3 ?
 O12 U3 U1 35.8(6) 8_466 . ?
 O12 U3 U4 93.4(6) 8_466 . ?
 O12 U3 U5 156.2(6) 8_466 . ?
 O12 U3 U6 138.3(6) 8_466 . ?
 O12 U3 U7 76.4(6) 8_466 3 ?
 O12 U3 O10 175.0(8) 8_466 . ?
 O20 U3 U1 94.3(7) 3_656 . ?
 O20 U3 U4 74.4(7) 3_656 . ?
 O20 U3 U5 69.9(7) 3_656 . ?
 O20 U3 U6 87.4(7) 3_656 . ?
 O20 U3 U7 155.5(7) 3_656 3 ?
 O20 U3 O4 89.5(9) 3_656 . ?
 O20 U3 O7 90.7(10) 3_656 . ?
 O20 U3 O8 175.6(10) 3_656 . ?
 O20 U3 O10 87.4(9) 3_656 . ?
 O20 U3 O12 92.3(9) 3_656 8_466 ?
 U1 U4 U1 137.09(5) . 4_566 ?
 U1 U4 U3 168.18(4) 4_566 . ?
 U1 U4 U3 54.70(2) . . ?
 U2 U4 U1 68.55(3) . 4_566 ?
 U2 U4 U1 68.55(3) . . ?
 U2 U4 U3 123.24(2) . . ?
 O4 U4 U1 33.0(6) 4_566 4_566 ?
 O4 U4 U1 166.0(6) . 4_566 ?
 O4 U4 U1 33.0(6) . . ?
 O4 U4 U1 166.0(6) 4_566 . ?
 O4 U4 U2 100.3(7) 4_566 . ?
 O4 U4 U2 100.3(7) . . ?
 O4 U4 U3 24.0(7) . . ?
 O4 U4 U3 135.8(6) 4_566 . ?
 O4 U4 O4 159.3(13) . 4_566 ?
 O4 U4 O5 67.9(8) 4_566 4_566 ?
 O4 U4 O5 132.8(9) 4_566 . ?
 O4 U4 O5 67.9(8) . . ?
 O4 U4 O5 132.8(8) . 4_566 ?
 O4 U4 O9 80.7(12) 4_566 4_566 ?
 O4 U4 O9 80.7(12) . . ?
 O4 U4 O9 79.2(12) . 4_566 ?
 O4 U4 O9 79.2(12) 4_566 . ?
 O5 U4 U1 37.0(5) . . ?
 O5 U4 U1 100.4(5) . 4_566 ?
 O5 U4 U1 37.0(5) 4_566 4_566 ?
 O5 U4 U1 100.4(5) 4_566 . ?
 O5 U4 U2 32.4(5) . . ?
 O5 U4 U2 32.4(5) 4_566 . ?
 O5 U4 U3 154.7(5) 4_566 . ?
 O5 U4 U3 91.2(5) . . ?
 O5 U4 O5 64.9(11) . 4_566 ?
 O6 U4 U1 80.7(7) . 4_566 ?
 O6 U4 U1 99.4(7) 4_566 4_566 ?
 O6 U4 U1 80.7(7) 4_566 . ?
 O6 U4 U1 99.4(7) . . ?
 O6 U4 U2 90.1(8) 4_566 . ?
 O6 U4 U2 90.1(8) . . ?
 O6 U4 U3 97.6(7) . . ?
 O6 U4 U3 82.3(7) 4_566 . ?
 O6 U4 O4 88.8(9) . 4_566 ?
 O6 U4 O4 91.2(9) 4_566 4_566 ?
 O6 U4 O4 88.8(9) 4_566 . ?
 O6 U4 O4 91.2(9) . . ?
 O6 U4 O5 90.7(10) 4_566 . ?
 O6 U4 O5 89.4(10) 4_566 4_566 ?
 O6 U4 O5 90.7(10) . 4_566 ?
 O6 U4 O5 89.4(10) . . ?
 O6 U4 O6 179.8(17) . 4_566 ?
 O6 U4 O9 75.6(13) 4_566 . ?
 O6 U4 O9 104.2(14) 4_566 4_566 ?
 O6 U4 O9 104.2(14) . . ?
 O6 U4 O9 75.6(13) . 4_566 ?
 O9 U4 U1 112.2(10) . 4_566 ?
 O9 U4 U1 112.2(10) 4_566 . ?
 O9 U4 U1 109.3(10) . . ?
 O9 U4 U1 109.3(10) 4_566 4_566 ?
 O9 U4 U2 165.7(11) 4_566 . ?
 O9 U4 U2 165.7(11) . . ?
 O9 U4 U3 56.7(10) . . ?
 O9 U4 U3 59.1(10) 4_566 . ?
 O9 U4 O5 143.6(12) 4_566 . ?
 O9 U4 O5 146.1(12) . . ?
 O9 U4 O5 146.1(12) 4_566 4_566 ?
 O9 U4 O5 143.6(12) . 4_566 ?
 O9 U4 O9 29(2) . 4_566 ?
 U2 U5 U3 123.88(2) 1_655 . ?
 U2 U5 U6 68.45(3) 1_655 . ?
 U2 U5 U6 68.45(3) 1_655 4_566 ?
 U6 U5 U3 167.67(5) 4_566 . ?
 U6 U5 U3 55.44(2) . . ?
 U6 U5 U6 136.89(5) . 4_566 ?
 O9 U5 U2 165.8(11) 4_566 1_655 ?
 O9 U5 U2 165.8(11) . 1_655 ?
 O9 U5 U3 58.5(10) 4_566 . ?
 O9 U5 U3 56.1(10) . . ?
 O9 U5 U6 109.7(10) . . ?
 O9 U5 U6 109.7(10) 4_566 4_566 ?
 O9 U5 U6 112.0(10) . 4_566 ?
 O9 U5 U6 112.0(10) 4_566 . ?
 O9 U5 O9 28(2) 4_566 . ?
 O9 U5 O10 78.0(12) 4_566 . ?
 O9 U5 O10 78.0(12) . 4_566 ?
 O9 U5 O10 81.5(12) . . ?
 O9 U5 O10 81.5(12) 4_566 4_566 ?
 O9 U5 O13 142.9(12) 4_566 . ?
 O9 U5 O13 142.9(12) . 4_566 ?
 O9 U5 O13 146.5(11) 4_566 4_566 ?
 O9 U5 O13 146.5(11) . . ?
 O10 U5 U2 100.6(6) . 1_655 ?
 O10 U5 U2 100.6(6) 4_566 1_655 ?
 O10 U5 U3 134.0(6) 4_566 . ?
 O10 U5 U3 25.8(5) . . ?
 O10 U5 U6 164.2(6) 4_566 . ?
 O10 U5 U6 34.2(6) . . ?
 O10 U5 U6 164.2(6) . 4_566 ?
 O10 U5 U6 34.2(6) 4_566 4_566 ?
 O10 U5 O10 158.8(11) . 4_566 ?
 O10 U5 O13 133.3(8) . 4_566 ?
 O10 U5 O13 67.9(8) . . ?
 O10 U5 O13 133.3(8) 4_566 . ?
 O10 U5 O13 67.9(8) 4_566 4_566 ?
 O13 U5 U2 32.7(5) 4_566 1_655 ?
 O13 U5 U2 32.7(5) . 1_655 ?
 O13 U5 U3 91.8(5) . . ?
 O13 U5 U3 155.0(5) 4_566 . ?
 O13 U5 U6 36.9(5) 4_566 4_566 ?
 O13 U5 U6 100.5(5) . 4_566 ?
 O13 U5 U6 36.9(5) . . ?
 O13 U5 U6 100.5(5) 4_566 . ?
 O13 U5 O13 65.4(11) . 4_566 ?
 O14 U5 U2 86.6(8) 4_566 1_655 ?
 O14 U5 U2 86.6(8) . 1_655 ?
 O14 U5 U3 103.6(7) . . ?
 O14 U5 U3 80.2(7) 4_566 . ?
 O14 U5 U6 101.6(7) 4_566 4_566 ?
 O14 U5 U6 75.8(7) 4_566 . ?
 O14 U5 U6 101.6(7) . . ?
 O14 U5 U6 75.8(7) . 4_566 ?
 O14 U5 O9 107.4(14) . . ?
 O14 U5 O9 107.4(14) 4_566 4_566 ?
 O14 U5 O9 79.3(14) . 4_566 ?
 O14 U5 O9 79.3(14) 4_566 . ?
 O14 U5 O10 92.6(9) . . ?
 O14 U5 O10 92.6(9) 4_566 4_566 ?
 O14 U5 O10 88.6(9) 4_566 . ?
 O14 U5 O10 88.6(9) . 4_566 ?
 O14 U5 O13 87.9(10) 4_566 4_566 ?
 O14 U5 O13 86.4(9) . 4_566 ?
 O14 U5 O13 87.9(10) . . ?
 O14 U5 O13 86.4(9) 4_566 . ?
 O14 U5 O14 173.3(16) 4_566 . ?
 U1 U6 U5 131.74(4) 8_566 . ?
 U3 U6 U1 68.76(3) . 8_566 ?
 U3 U6 U5 65.43(3) . . ?
 U7 U6 U1 109.33(3) 1_655 8_566 ?
 U7 U6 U3 127.74(3) 1_655 . ?
 U7 U6 U5 110.07(3) 1_655 . ?
 O3 U6 U1 114.6(4) 1_655 8_566 ?
 O3 U6 U3 166.2(5) 1_655 . ?
 O3 U6 U5 113.5(4) 1_655 . ?
 O3 U6 U7 38.6(5) 1_655 1_655 ?
 O3 U6 O7 148.2(7) 1_655 . ?
 O3 U6 O10 138.1(7) 1_655 . ?
 O3 U6 O13 77.2(7) 1_655 . ?
 O7 U6 U1 35.1(6) . 8_566 ?
 O7 U6 U3 33.7(6) . . ?
 O7 U6 U5 97.8(6) . . ?
 O7 U6 U7 125.9(6) . 1_655 ?
 O7 U6 O10 68.5(8) . . ?
 O7 U6 O13 134.2(8) . . ?
 O10 U6 U1 103.5(5) . 8_566 ?
 O10 U6 U3 34.9(5) . . ?
 O10 U6 U5 34.2(5) . . ?
 O10 U6 U7 113.2(6) . 1_655 ?
 O10 U6 O13 67.4(8) . . ?
 O11 U6 U1 89.5(7) . 8_566 ?
 O11 U6 U3 94.6(8) . . ?
 O11 U6 U5 79.9(7) . . ?
 O11 U6 U7 137.3(8) . 1_655 ?
 O11 U6 O3 98.8(9) . 1_655 ?
 O11 U6 O7 91.7(10) . . ?
 O11 U6 O10 98.1(10) . . ?
 O11 U6 O12 90.4(9) . . ?
 O11 U6 O13 82.5(9) . . ?
 O11 U6 O17 175.1(10) . 1_655 ?
 O12 U6 U1 34.5(6) . 8_566 ?
 O12 U6 U3 103.1(6) . . ?
 O12 U6 U5 163.9(6) . . ?
 O12 U6 U7 85.8(6) . 1_655 ?
 O12 U6 O3 80.4(8) . 1_655 ?
 O12 U6 O7 69.5(8) . . ?
 O12 U6 O10 137.3(8) . . ?
 O12 U6 O13 155.2(8) . . ?
 O13 U6 U1 166.8(6) . 8_566 ?
 O13 U6 U3 101.2(6) . . ?
 O13 U6 U5 36.3(6) . . ?
 O13 U6 U7 83.5(6) . 1_655 ?
 O17 U6 U1 94.3(6) 1_655 8_566 ?
 O17 U6 U3 89.8(6) 1_655 . ?
 O17 U6 U5 99.8(6) 1_655 . ?
 O17 U6 U7 38.2(6) 1_655 1_655 ?
 O17 U6 O3 76.7(7) 1_655 1_655 ?
 O17 U6 O7 93.2(9) 1_655 . ?
 O17 U6 O10 84.1(8) 1_655 . ?
 O17 U6 O12 91.0(8) 1_655 . ?
 O17 U6 O13 94.3(8) 1_655 . ?
 U1 U7 U1 117.26(3) . 3 ?
 U1 U7 U3 167.59(3) . 3 ?
 U1 U7 U7 64.28(3) . 3 ?
 U3 U7 U1 53.29(3) 3 3 ?
 U6 U7 U1 168.21(4) 1_455 3 ?
 U6 U7 U1 72.77(3) 1_455 . ?
 U6 U7 U3 115.78(4) 1_455 3 ?
 U6 U7 U7 137.04(5) 1_455 3 ?
 U7 U7 U1 53.27(3) 3 3 ?
 U7 U7 U3 106.50(4) 3 3 ?
 O2 U7 U1 87.1(5) . 3 ?
 O2 U7 U1 30.7(5) . . ?
 O2 U7 U1 99.4(6) 3 . ?
 O2 U7 U1 18.4(6) 3 3 ?
 O2 U7 U3 140.2(5) . 3 ?
 O2 U7 U3 71.6(6) 3 3 ?
 O2 U7 U6 172.0(6) 3 1_455 ?
 O2 U7 U6 103.4(6) . 1_455 ?
 O2 U7 U7 35.2(6) 3 3 ?
 O2 U7 U7 33.8(5) . 3 ?
 O2 U7 O2 68.9(9) 3 . ?
 O2 U7 O17 159.1(8) 3 . ?
 O3 U7 U1 35.0(5) . . ?
 O3 U7 U1 151.9(5) . 3 ?
 O3 U7 U3 152.6(5) . 3 ?
 O3 U7 U6 37.8(5) . 1_455 ?
 O3 U7 U7 99.3(5) . 3 ?
 O3 U7 O2 65.6(7) . . ?
 O3 U7 O2 134.4(8) . 3 ?
 O3 U7 O8 138.0(7) . 3 ?
 O3 U7 O17 66.5(7) . . ?
 O8 U7 U1 69.4(6) 3 3 ?
 O8 U7 U1 172.7(6) 3 . ?
 O8 U7 U3 17.0(6) 3 3 ?
 O8 U7 U6 100.3(6) 3 1_455 ?
 O8 U7 U7 122.6(6) 3 3 ?
 O8 U7 O2 87.5(8) 3 3 ?
 O8 U7 O2 156.4(8) 3 . ?
 O8 U7 O17 71.6(8) 3 . ?
 O15 U7 U1 85.3(7) . 3 ?
 O15 U7 U1 87.9(7) . . ?
 O15 U7 U3 83.4(7) . 3 ?
 O15 U7 U6 89.0(7) . 1_455 ?
 O15 U7 U7 88.6(8) . 3 ?
 O15 U7 O2 88.9(9) . 3 ?
 O15 U7 O2 90.6(9) . . ?
 O15 U7 O3 88.2(8) . . ?
 O15 U7 O8 89.8(9) . 3 ?
 O15 U7 O16 177.7(10) . . ?
 O15 U7 O17 91.4(9) . . ?
 O16 U7 U1 91.5(7) . . ?
 O16 U7 U1 93.0(7) . 3 ?
 O16 U7 U3 96.8(7) . 3 ?
 O16 U7 U6 92.9(7) . 1_455 ?
 O16 U7 U7 89.2(7) . 3 ?
 O16 U7 O2 89.0(9) . 3 ?
 O16 U7 O2 87.8(8) . . ?
 O16 U7 O3 92.6(8) . . ?
 O16 U7 O8 91.0(9) . 3 ?
 O16 U7 O17 90.9(8) . . ?
 O17 U7 U1 101.5(5) . . ?
 O17 U7 U1 140.9(5) . 3 ?
 O17 U7 U3 87.6(5) . 3 ?
 O17 U7 U6 28.8(5) . 1_455 ?
 O17 U7 U7 165.8(5) . 3 ?
 O17 U7 O2 132.0(7) . . ?
 Pr2 Pr1 Pr1 178.13(13) . 3_656 ?
 O11 Pr1 Pr1 87.1(6) . 3_656 ?
 O11 Pr1 Pr2 94.8(6) . . ?
 O11 Pr1 O14 71.1(7) . 4_566 ?
 O14 Pr1 Pr1 53.8(5) 4_566 3_656 ?
 O14 Pr1 Pr2 126.7(6) 4_566 . ?
 O18 Pr1 Pr1 24.8(8) . 3_656 ?
 O18 Pr1 Pr2 156.3(8) . . ?
 O18 Pr1 O11 72.8(7) . . ?
 O18 Pr1 O14 69.1(8) . 4_566 ?
 O18 Pr1 O19 108.2(10) . . ?
 O18 Pr1 O20 76.2(6) . . ?
 O18 Pr1 O21 121.8(10) . . ?
 O18 Pr1 O22 145.3(6) . . ?
 O19 Pr1 Pr1 84.2(6) . 3_656 ?
 O19 Pr1 Pr2 94.3(6) . . ?
 O19 Pr1 O11 140.6(8) . . ?
 O19 Pr1 O14 72.8(7) . 4_566 ?
 O19 Pr1 O22 78.3(7) . . ?
 O20 Pr1 Pr1 87.0(5) . 3_656 ?
 O20 Pr1 Pr2 92.3(5) . . ?
 O20 Pr1 O11 116.1(8) . . ?
 O20 Pr1 O14 140.5(8) . 4_566 ?
 O20 Pr1 O19 101.7(8) . . ?
 O20 Pr1 O22 137.1(8) . . ?
 O21 Pr1 Pr1 146.6(6) . 3_656 ?
 O21 Pr1 Pr2 34.5(6) . . ?
 O21 Pr1 O11 75.7(8) . . ?
 O21 Pr1 O14 139.4(8) . 4_566 ?
 O21 Pr1 O19 126.9(8) . . ?
 O21 Pr1 O20 75.7(8) . . ?
 O21 Pr1 O22 71.1(8) . . ?
 O22 Pr1 Pr1 134.8(6) . 3_656 ?
 O22 Pr1 Pr2 45.6(6) . . ?
 O22 Pr1 O11 81.1(7) . . ?
 O22 Pr1 O14 81.2(8) . 4_566 ?
 Pr1 Pr2 Pr1 177.59(19) 3_756 . ?
 O1 Pr2 Pr1 91.9(4) 1_655 3_756 ?
 O1 Pr2 Pr1 86.6(4) 1_655 . ?
 O1 Pr2 Pr1 86.6(4) 3_656 3_756 ?
 O1 Pr2 Pr1 91.9(4) 3_656 . ?
 O1 Pr2 O1 104.3(9) 3_656 1_655 ?
 O1 Pr2 O6 142.3(7) 3_656 4_666 ?
 O1 Pr2 O6 76.9(7) 3_656 2_665 ?
 O1 Pr2 O6 76.9(7) 1_655 4_666 ?
 O1 Pr2 O6 142.3(7) 1_655 2_665 ?
 O1 Pr2 O22 76.9(7) 1_655 . ?
 O1 Pr2 O22 76.9(7) 3_656 3_756 ?
 O1 Pr2 O22 132.9(7) 1_655 3_756 ?
 O1 Pr2 O22 132.9(7) 3_656 . ?
 O6 Pr2 Pr1 55.7(5) 2_665 . ?
 O6 Pr2 Pr1 55.7(5) 4_666 3_756 ?
 O6 Pr2 Pr1 125.6(5) 4_666 . ?
 O6 Pr2 Pr1 125.6(5) 2_665 3_756 ?
 O6 Pr2 O6 125.3(9) 4_666 2_665 ?
 O6 Pr2 O22 84.6(7) 4_666 . ?
 O6 Pr2 O22 84.6(7) 2_665 3_756 ?
 O6 Pr2 O22 75.8(7) 2_665 . ?
 O6 Pr2 O22 75.8(7) 4_666 3_756 ?
 O21 Pr2 Pr1 32.9(6) . . ?
 O21 Pr2 Pr1 32.9(6) 3_756 3_756 ?
 O21 Pr2 Pr1 144.7(6) . 3_756 ?
 O21 Pr2 Pr1 144.7(6) 3_756 . ?
 O21 Pr2 O1 68.8(7) . 1_655 ?
 O21 Pr2 O1 68.8(7) 3_756 3_656 ?
 O21 Pr2 O1 71.0(7) . 3_656 ?
 O21 Pr2 O1 71.0(7) 3_756 1_655 ?
 O21 Pr2 O6 138.5(7) 3_756 2_665 ?
 O21 Pr2 O6 76.5(7) . 2_665 ?
 O21 Pr2 O6 138.5(7) . 4_666 ?
 O21 Pr2 O6 76.5(7) 3_756 4_666 ?
 O21 Pr2 O21 111.9(12) . 3_756 ?
 O21 Pr2 O22 145.6(7) 3_756 . ?
 O21 Pr2 O22 145.6(7) . 3_756 ?
 O21 Pr2 O22 65.8(7) . . ?
 O21 Pr2 O22 65.8(7) 3_756 3_756 ?
 O22 Pr2 Pr1 41.1(5) 3_756 3_756 ?
 O22 Pr2 Pr1 41.1(5) . . ?
 O22 Pr2 Pr1 140.3(5) . 3_756 ?
 O22 Pr2 Pr1 140.3(5) 3_756 . ?
 O22 Pr2 O22 136.6(9) 3_756 . ?
 U1 O1 Pr2 149.7(10) . 1_455 ?
 U1 O2 U7 138.9(12) . 3 ?
 U1 O2 U7 109.2(10) . . ?
 U7 O2 U7 111.0(9) 3 . ?
 U1 O3 U6 148.9(9) . 1_455 ?
 U1 O3 U7 107.4(8) . . ?
 U6 O3 U7 103.6(8) 1_455 . ?
 U3 O4 U1 108.1(9) . . ?
 U3 O4 U4 130.9(11) . . ?
 U4 O4 U1 114.7(11) . . ?
 U1 O5 U4 105.3(9) . . ?
 U2 O5 U1 143.9(11) . . ?
 U2 O5 U4 106.3(9) . . ?
 U4 O6 Pr2 140.0(12) . 2_664 ?
 U1 O7 U6 109.0(10) 8_566 . ?
 U3 O7 U1 140.4(11) . 8_566 ?
 U3 O7 U6 110.5(9) . . ?
 U3 O8 U7 141.4(12) . 3 ?
 U4 O9 U5 151(2) . . ?
 O9 O9 U4 75.7(11) 4_566 . ?
 O9 O9 U5 75.8(11) 4_566 . ?
 U3 O10 U5 127.1(10) . . ?
 U3 O10 U6 108.4(8) . . ?
 U6 O10 U5 111.6(9) . . ?
 U6 O11 Pr1 150.9(11) . . ?
 U1 O12 U6 110.8(10) 8_566 . ?
 U3 O12 U1 109.3(9) 8_566 8_566 ?
 U3 O12 U6 138.2(11) 8_566 . ?
 U2 O13 U5 107.5(9) 1_655 . ?
 U2 O13 U6 140.7(12) 1_655 . ?
 U5 O13 U6 106.8(9) . . ?
 U5 O14 Pr1 144.4(13) . 4_566 ?
 U6 O17 U7 113.1(9) 1_455 . ?
 Pr1 O18 Pr1 130.4(16) . 3_656 ?
 U3 O20 Pr1 167.7(12) 3_656 . ?
 Pr1 O21 Pr2 112.6(9) . . ?
 U2 O22 Pr1 134.1(12) 1_655 . ?
 U2 O22 Pr2 127.3(11) 1_655 . ?
 Pr1 O22 Pr2 93.3(7) . . ?

loop_
  _geom_torsion_atom_site_label_1
  _geom_torsion_atom_site_label_2
  _geom_torsion_atom_site_label_3
  _geom_torsion_atom_site_label_4
  _geom_torsion
  _geom_torsion_site_symmetry_1
  _geom_torsion_site_symmetry_2
  _geom_torsion_site_symmetry_3
  _geom_torsion_site_symmetry_4
  _geom_torsion_publ_flag
 U1 U4 O6 Pr2 42.7(14) 4_566 . . 2_664 ?
 U1 U4 O6 Pr2 -93.8(15) . . . 2_664 ?
 U1 U6 O11 Pr1 153(3) 8_566 . . . ?
 U2 U4 O6 Pr2 -25.5(15) . . . 2_664 ?
 U2 U5 O14 Pr1 17.8(18) 1_655 . . 4_566 ?
 U3 U1 O1 Pr2 -69(2) . . . 1_455 ?
 U3 U4 O6 Pr2 -149.1(14) . . . 2_664 ?
 U3 U5 O14 Pr1 141.9(17) . . . 4_566 ?
 U3 U6 O11 Pr1 85(3) . . . . ?
 U4 U1 O1 Pr2 -5.4(19) . . . 1_455 ?
 U5 U6 O11 Pr1 21(2) . . . . ?
 U6 U1 O1 Pr2 -138(2) 8_466 . . 1_455 ?
 U6 U5 O14 Pr1 -50.8(17) 4_566 . . 4_566 ?
 U6 U5 O14 Pr1 85.0(18) . . . 4_566 ?
 U7 U1 O1 Pr2 101.4(19) . . . 1_455 ?
 U7 U1 O1 Pr2 -55(4) 3 . . 1_455 ?
 U7 U6 O11 Pr1 -88(3) 1_655 . . . ?
 O3 U1 O1 Pr2 106(2) . . . 1_455 ?
 O3 U6 O11 Pr1 -92(3) 1_655 . . . ?
 O4 U1 O1 Pr2 -34(2) . . . 1_455 ?
 O4 U4 O6 Pr2 74.8(17) 4_566 . . 2_664 ?
 O4 U4 O6 Pr2 -125.9(16) . . . 2_664 ?
 O5 U1 O1 Pr2 33(2) . . . 1_455 ?
 O5 U4 O6 Pr2 -58.0(16) . . . 2_664 ?
 O5 U4 O6 Pr2 6.9(16) 4_566 . . 2_664 ?
 O7 U1 O1 Pr2 -174(2) 8_466 . . 1_455 ?
 O7 U6 O11 Pr1 118(3) . . . . ?
 O9 U4 O6 Pr2 156(2) 4_566 . . 2_664 ?
 O9 U4 O6 Pr2 153.4(18) . . . 2_664 ?
 O9 U5 O14 Pr1 -160(2) . . . 4_566 ?
 O9 U5 O14 Pr1 -164(2) 4_566 . . 4_566 ?
 O10 U5 O14 Pr1 118.3(19) . . . 4_566 ?
 O10 U5 O14 Pr1 -82.9(19) 4_566 . . 4_566 ?
 O10 U6 O11 Pr1 50(3) . . . . ?
 O12 U1 O1 Pr2 -103(2) 8_466 . . 1_455 ?
 O12 U6 O11 Pr1 -172(3) . . . . ?
 O13 U5 O14 Pr1 -15.0(18) 4_566 . . 4_566 ?
 O13 U5 O14 Pr1 50.5(19) . . . 4_566 ?
 O13 U6 O11 Pr1 -16(3) . . . . ?

_shelx_res_file
;
TITL C2221_a.res in C222(1)
    cxasap_sadabs_s_a.res
    created by SHELXL-2018/3 at 14:50:42 on 18-Mar-2025
REM Old TITL C2221 in C222(1)
REM SHELXT solution in C222(1): R1 0.175, Rweak 0.007, Alpha 0.004
REM <I/s> 0.129 for 9 systematic absences, Orientation as input
REM Flack x = 0.500 ( 0.006 ) from 1497 Parsons' quotients
REM Formula found by SHELXT: O45 Pr1 U9
CELL 0.71078 11.628 21.0064 14.271 90 90 90
ZERR 4 0.0023 0.0042 0.0029 0 0 0
LATT -7
SYMM -X,-Y,0.5+Z
SYMM -X,+Y,0.5-Z
SYMM +X,-Y,-Z
SFAC O Pr U
UNIT 168 6 44
RIGU
EADP O2 O5 O6 O4 O7 O9 O13 O14 O21 O22 O19 O11 O12

L.S. 10
PLAN  3
TEMP -173
CONF
LIST 4
MORE -1
fmap 2
acta
TWIN -1 0 0 0 -1 0 0 0 -1 2
OMIT -4 50
REM <olex2.extras>
REM <HklSrc "%.\\cxasap_sadabs_s_a.hkl">
REM </olex2.extras>

WGHT    0.077800  224.403900
BASF   0.56663
FVAR       0.03170
U1    3    0.012055    0.670694    0.480520    11.00000    0.00384    0.00358 =
         0.01392    0.00038    0.00113   -0.00093
U2    3   -0.172772    0.500000    0.500000    10.50000    0.00474    0.00120 =
         0.01975   -0.00092    0.00000    0.00000
U3    3    0.324932    0.660884    0.478019    11.00000    0.00367    0.00726 =
         0.01356    0.00160    0.00033   -0.00034
U4    3    0.133600    0.500000    0.500000    10.50000    0.00766    0.00428 =
         0.01749   -0.00114    0.00000    0.00000
U5    3    0.520940    0.500000    0.500000    10.50000    0.00649    0.00315 =
         0.01860    0.00206    0.00000    0.00000
U6    3    0.642857    0.670050    0.475668    11.00000    0.00775    0.00311 =
         0.01498   -0.00046    0.00143    0.00049
U7    3   -0.170013    0.679344    0.274395    11.00000    0.00634    0.00945 =
         0.01989   -0.00031    0.00033    0.00017
PR1   2    0.672113    0.584221    0.747707    10.50000    0.01404    0.04608 =
         0.02024   -0.01512   -0.00264    0.00900
PR2   2    1.000000    0.580410    0.750000    10.25000    0.00989    0.01095 =
         0.01498    0.00000   -0.00015    0.00000
O1    1   -0.008854    0.656954    0.605094    11.00000    0.01057    0.02500 =
         0.01730   -0.00288    0.00660    0.00776
O2    1    0.024860    0.681285    0.344440    11.00000    0.03548    0.01383 =
         0.03028    0.00077    0.00440    0.00494
O3    1   -0.167690    0.672462    0.436447    11.00000    0.02548    0.00737 =
         0.01356   -0.00054    0.00840    0.00049
O4    1    0.168746    0.603725    0.464006    11.00000    0.03548    0.01383 =
         0.03028    0.00077    0.00440    0.00494
O5    1   -0.043995    0.560183    0.475165    11.00000    0.03548    0.01383 =
         0.03028    0.00077    0.00440    0.00494
O6    1    0.133878    0.478472    0.377073    11.00000    0.03548    0.01383 =
         0.03028    0.00077    0.00440    0.00494
O7    1    0.472275    0.724997    0.495112    11.00000    0.03548    0.01383 =
         0.03028    0.00077    0.00440    0.00494
O8    1    0.308661    0.679958    0.348445    11.00000    0.02686    0.02950 =
         0.02227    0.01123   -0.00423    0.00908
O9    1    0.326487    0.504840    0.539507    10.50000    0.03548    0.01383 =
         0.03028    0.00077    0.00440    0.00494
O10   1    0.483994    0.604201    0.451837    11.00000    0.02178    0.00959 =
         0.02628    0.00492    0.00707    0.00430
O11   1    0.657719    0.658688    0.600738    11.00000    0.03548    0.01383 =
         0.03028    0.00077    0.00440    0.00494
O12   1    0.677277    0.775896    0.492732    11.00000    0.03548    0.01383 =
         0.03028    0.00077    0.00440    0.00494
O13   1    0.693787    0.558427    0.472007    11.00000    0.03548    0.01383 =
         0.03028    0.00077    0.00440    0.00494
O14   1    0.529963    0.471724    0.382256    11.00000    0.03548    0.01383 =
         0.03028    0.00077    0.00440    0.00494
O15   1   -0.166971    0.595453    0.270554    11.00000    0.03309    0.01160 =
         0.01373   -0.00329   -0.00339    0.00938
O16   1   -0.167480    0.763930    0.276475    11.00000    0.01171    0.01366 =
         0.02375    0.00096    0.00060    0.00975
O17   1   -0.360111    0.678571    0.344055    11.00000    0.01462    0.00782 =
         0.02027   -0.00101    0.00630   -0.00043
O18   1    0.500000    0.628295    0.750000    10.50000    0.05474    0.02219 =
         0.02734    0.00000    0.01561    0.00000
O19   1    0.651602    0.471910    0.791921    11.00000    0.03548    0.01383 =
         0.03028    0.00077    0.00440    0.00494
O20   1    0.664232    0.636320    0.898298    11.00000    0.01731    0.02362 =
         0.03863   -0.00728    0.00789    0.00811
O21   1    0.833239    0.642820    0.752945    11.00000    0.03548    0.01383 =
         0.03028    0.00077    0.00440    0.00494
O22   1    0.822281    0.532334    0.647115    11.00000    0.03548    0.01383 =
         0.03028    0.00077    0.00440    0.00494
HKLF 4


REM  C2221_a.res in C222(1)
REM wR2 = 0.1241, GooF = S = 1.109, Restrained GooF = 1.045 for all data
REM R1 = 0.0481 for 3009 Fo > 4sig(Fo) and 0.0485 for all 3071 data
REM 189 parameters refined using 388 restraints

END

WGHT      0.0778    224.3790

REM Highest difference peak 10.716,  deepest hole -5.025,  1-sigma level  0.912
Q1    1   0.7049  0.6683  0.4797  11.00000  0.05    8.33
Q2    1   0.2162  0.5000  0.5000  10.50000  0.05    7.73
Q3    1  -0.4826  0.6782  0.2781  11.00000  0.05    6.90
;
_shelx_res_checksum                54853
_shelx_hkl_file
;
   1   1   0   11.10    0.90
   1   1   0   10.30    0.80
  -1  -1   0   10.70    0.70
  -1  -1   0    9.60    0.90
   2   2   0   33.20    2.40
  -2  -2   0   34.80    2.20
   3   3   0 4457.75  238.08
   3   3   0 4233.48  236.88
  -3  -3   0 4517.15  238.48
  -3  -3   0 4527.95  239.58
   4   4   0    0.80    0.60
   4   4   0    0.80    0.40
  -4  -4   0    1.10    0.40
  -4  -4   0    0.30    0.60
   5   5   0   98.79    6.40
   5   5   0   99.69    6.40
  -5  -5   0   99.59    8.20
  -5  -5   0  110.39    6.40
   6   6   0 4013.00  200.18
   6   6   0 3526.85  197.08
  -6  -6   0 3564.24  200.78
  -6  -6   0 3620.84  197.38
   7   7   0    0.40    0.70
   7   7   0    0.20    0.40
  -7  -7   0    0.00    0.30
   8   8   0    1.80    1.00
   8   8   0    2.10    0.60
  -8  -8   0    1.90    0.60
  -9  -9   0  401.86   22.50
  -3  -5   0  234.28   13.20
  -2  -4   0   20.80    1.40
  -2  -4   0   25.30    1.40
   2   4   0   23.00    1.40
  -1  -3   0   41.20    2.40
   1   3   0   39.70    2.40
   0  -2   0   49.90    3.10
   0   2   0   47.70    3.00
   1  -1   0   11.70    1.20
   1  -1   0   10.10    1.00
   2   0   0   19.40    1.90
   2   0   0   19.00    1.70
  -2   0   0   19.50    1.70
  -2   0   0   17.60    2.00
   3   1   0    0.00    0.40
   3   1   0    0.30    0.40
  -3  -1   0    0.30    0.50
  -3  -1   0    0.20    0.40
   4   2   0    3.60    0.80
   4   2   0    3.20    0.90
  -4  -2   0    3.70    1.20
  -4  -2   0    3.30    0.80
   5   3   0  567.24   31.70
   5   3   0  576.24   32.10
  -5  -3   0  532.35   33.20
  -5  -3   0  582.44   31.70
   6   4   0  169.28   10.90
   6   4   0  172.28   10.70
  -6  -4   0  168.48   12.70
  -6  -4   0  169.68   10.50
   7   5   0   33.30    3.20
   7   5   0   30.70    3.10
  -7  -5   0   28.90    4.70
  -7  -5   0   34.40    3.00
   8   6   0   53.19    4.70
   8   6   0   59.79    4.60
  -8  -6   0   41.10    6.60
  -8  -6   0   54.99    4.30
   9   7   0   12.40    1.80
   9   7   0   10.10    8.40
  -9  -7   0    9.40    3.80
  -9  -7   0   13.20    1.80
  10   8   0    0.10    0.70
  10   8   0   -0.10    1.20
 -10  -8   0    0.00    0.70
 -10  -8   0    0.00    0.50
  11   9   0  198.68   11.50
  11   9   0  162.98   12.40
 -11  -9   0  194.58   11.20
  -3  -7   0   22.70    1.40
  -2  -6   0   13.60    1.10
  -2  -6   0   12.40    1.10
   2   6   0   13.60    1.30
   2   6   0   11.90    1.00
  -1  -5   0  107.49    6.20
  -1  -5   0  104.09    6.20
   1   5   0   98.79    6.40
   1   5   0  101.29    6.10
   0  -4   0   93.49    6.30
   0  -4   0  105.89    6.60
   0   4   0  108.89    6.80
   0   4   0  108.69    6.40
   1  -3   0   31.60    2.70
   1  -3   0   37.10    3.00
  -1   3   0   37.20    3.20
  -1   3   0   37.00    2.80
   2  -2   0   34.30    2.80
   2  -2   0   35.20    3.10
  -2   2   0   34.00    2.80
  -2   2   0   32.20    3.10
   3  -1   0    0.00    0.50
   3  -1   0    0.30    0.40
  -3   1   0    0.00    0.60
  -3   1   0    0.20    0.40
   4   0   0  247.48   15.10
   4   0   0  241.58   14.60
  -4   0   0  239.88   15.60
  -4   0   0  247.08   14.70
   5   1   0    1.00    0.60
   5   1   0    1.30    0.80
  -5  -1   0    1.70    0.70
  -5  -1   0    1.40    1.00
   6   2   0  137.29    9.80
   6   2   0  139.39    9.50
  -6  -2   0  148.49    9.50
  -6  -2   0  143.79   11.30
   7   3   0   10.10    1.90
   7   3   0    8.10    1.70
  -7  -3   0   10.90    2.90
  -7  -3   0    7.80    1.50
   8   4   0   16.40    2.50
   8   4   0   14.50    2.40
  -8  -4   0   17.10    2.30
  -8  -4   0   19.10    4.10
   9   5   0   51.39    5.00
   9   5   0   51.69    4.70
  -9  -5   0   50.29    4.50
  -9  -5   0   52.49    7.60
  10   6   0   57.99    5.90
  10   6   0   72.19    5.60
 -10  -6   0   59.99    5.10
 -10  -6   0   60.49    9.30
  11   7   0    3.50    1.70
  11   7   0    2.80    1.30
 -11  -7   0    5.10    3.60
 -11  -7   0    3.50    1.20
  12   8   0  107.79   11.20
  12   8   0  135.29    8.90
 -12  -8   0  124.09    8.60
  -3  -9   0 4277.87  232.68
  -3  -9   0 4266.37  232.58
   3   9   0 4339.47  233.58
   3   9   0 4467.35  234.38
  -2  -8   0    8.40    1.00
  -2  -8   0    7.10    1.00
   2   8   0    7.20    1.20
   2   8   0    6.70    0.90
  -1  -7   0    9.50    1.30
  -1  -7   0   11.40    1.40
   1   7   0   10.60    1.30
   1   7   0   10.00    1.50
   0  -6   0 3641.14  211.28
   0   6   0 4040.80  214.18
   0   6   0 4193.58  214.38
   1  -5   0   99.69    6.80
   1  -5   0  102.49    7.00
  -1   5   0  100.49    6.70
  -1   5   0  101.59    7.30
   2  -4   0   19.90    2.50
   2  -4   0   19.80    2.30
  -2   4   0   24.30    2.80
  -2   4   0   21.80    2.30
   3  -3   0 4374.06  228.48
   3  -3   0 4097.79  226.08
  -3   3   0 4053.89  225.68
  -3   3   0 4305.07  228.38
   4  -2   0    3.60    1.00
   4  -2   0    3.10    1.10
  -4   2   0    3.20    0.90
  -4   2   0    2.80    1.30
   5  -1   0    1.40    0.90
   5  -1   0    1.60    0.80
  -5   1   0    1.90    0.80
  -5   1   0    1.60    1.00
   6   0   0 9999.00  528.55
   6   0   0 9902.41  527.55
  -6   0   0 9605.14  525.45
  -6   0   0 9758.62  528.55
   7   1   0   32.30    3.70
   7   1   0   31.60    3.80
  -7  -1   0   26.30    4.50
  -7  -1   0   33.70    3.60
   8   2   0    9.10    2.10
   8   2   0    9.50    2.00
  -8  -2   0   10.80    3.20
  -8  -2   0    8.40    2.10
   9   3   0  343.37   21.80
  -9  -3   0  357.16   25.40
  10   4   0    2.10    1.10
  10   4   0    2.10    1.20
 -10  -4   0    2.10    2.10
 -10  -4   0    2.10    1.00
  11   5   0  146.39   11.20
  11   5   0  141.39   10.40
 -11  -5   0  156.78   10.40
 -11  -5   0  138.59   15.10
  12   6   0  309.67   18.40
  12   6   0  284.17   19.30
 -12  -6   0  270.87   25.80
 -12  -6   0  266.97   17.40
  13   7   0    0.80    1.00
  13   7   0   -0.10    0.90
 -13  -7   0    0.40    0.80
 -13  -7   0    0.60    2.00
  14   8   0    1.60    2.40
  14   8   0    0.50    2.30
 -14  -8   0    1.60    1.60
 -14  -8   0   10.90    2.20
  -3 -11   0   50.49    3.40
  -3 -11   0   46.30    3.50
   3  11   0   55.49    4.30
   3  11   0   42.90    3.30
  -2 -10   0   19.20    2.10
  -2 -10   0   21.80    2.00
   2  10   0   20.00    1.90
   2  10   0   17.30    2.40
  -1  -9   0   66.19    4.80
  -1  -9   0   69.89    5.00
   1   9   0   65.99    4.80
   1   9   0   60.19    5.30
   0  -8   0  426.96   24.10
   0  -8   0  454.85   24.50
   0   8   0  371.06   24.30
   0   8   0  417.56   23.90
   1  -7   0    9.60    1.90
   1  -7   0    8.80    1.60
  -1   7   0    9.50    1.50
  -1   7   0    8.20    1.80
   2  -6   0   12.30    1.90
   2  -6   0   12.70    2.00
  -2   6   0   13.40    1.90
  -2   6   0   12.50    2.30
   3  -5   0  200.28   12.80
   3  -5   0  207.38   13.40
  -3   5   0  203.68   12.80
  -3   5   0  197.38   13.80
   4  -4   0    0.30    0.50
   4  -4   0    0.70    0.70
  -4   4   0    0.40    0.50
  -4   4   0    0.20    0.80
   5  -3   0  565.54   32.80
   5  -3   0  564.84   33.40
  -5   3   0  565.34   34.50
  -5   3   0  574.34   32.80
   6  -2   0  143.59   10.20
  -6   2   0  136.09   11.50
   7  -1   0   28.50    3.90
   7  -1   0   34.30    3.90
  -7   1   0   32.60    3.70
  -7   1   0   34.00    5.10
   8   0   0    3.10    1.40
   8   0   0    2.70    1.30
  -8   0   0    2.40    1.10
  -8   0   0    2.40    1.70
   9   1   0   25.90    3.80
  -9  -1   0   28.10    3.50
  10   2   0    2.10    1.10
  10   2   0    1.30    1.10
 -10  -2   0    1.20    1.60
 -10  -2   0    1.90    1.10
 -11  -3   0  314.27   19.30
 -11  -3   0  284.37   24.00
  12   4   0  116.79    9.40
  12   4   0  121.99   10.30
 -12  -4   0  124.99    9.20
 -12  -4   0  129.19   15.10
  13   5   0    2.30    1.40
  13   5   0    2.40    1.70
 -13  -5   0    6.80    4.10
 -13  -5   0    2.20    1.10
  14   6   0    0.80    1.30
  14   6   0    1.40    1.60
 -14  -6   0    2.50    3.10
 -14  -6   0    0.50    0.90
  -4 -14   0    3.80    1.00
  -4 -14   0    4.20    0.80
   4  14   0    3.30    1.10
  -3 -13   0  121.29    7.70
  -3 -13   0  122.69    8.00
   3  13   0  131.69    9.30
   3  13   0  123.09    7.70
  -2 -12   0    0.40    0.50
  -2 -12   0    0.80    0.70
   2  12   0    0.50    0.80
   2  12   0    0.40    0.50
  -1 -11   0  177.28   11.40
  -1 -11   0  179.78   11.30
   1  11   0  180.98   11.30
   1  11   0  175.68   12.40
   0 -10   0   56.99    5.10
   0 -10   0   63.99    5.20
   0  10   0   73.99    5.30
   0  10   0   61.69    5.90
   1  -9   0   53.49    4.80
   1  -9   0   63.49    5.20
  -1   9   0   58.49    4.70
  -1   9   0   58.39    5.70
   2  -8   0    6.40    1.60
   2  -8   0    4.20    1.20
  -2   8   0    6.30    1.40
  -2   8   0    6.60    1.80
   3  -7   0   24.40    3.10
   3  -7   0   26.20    3.30
  -3   7   0   26.90    3.80
  -3   7   0   22.20    2.80
   4  -6   0  304.67   18.00
  -4   6   0  255.77   18.70
   5  -5   0  103.59    7.80
   5  -5   0   89.19    7.90
  -5   5   0   97.69    7.60
  -5   5   0  102.59    9.00
   6  -4   0  161.08   12.00
   6  -4   0  165.58   11.70
  -6   4   0  158.88   13.20
  -6   4   0  167.48   11.50
   7  -3   0   11.00    2.40
  -7   3   0   11.00    2.20
   8  -2   0    8.80    2.20
   8  -2   0    8.80    2.20
  -8   2   0   10.40    3.20
  -8   2   0    8.70    1.90
   9  -1   0   25.50    3.80
   9  -1   0   31.60    4.20
  -9   1   0   25.90    3.50
  -9   1   0   23.30    5.10
  10   0   0   51.69    5.90
  10   0   0   65.19    6.40
 -10   0   0   64.29    8.90
 -10   0   0   56.79    5.70
  11   1   0   15.70    3.10
  11   1   0   13.20    2.90
 -11  -1   0   13.00    2.50
 -11  -1   0   11.10    4.00
  12   2   0   93.19    8.40
  12   2   0   99.59    8.80
 -12  -2   0  100.39    8.20
 -12  -2   0   99.09   12.50
  13   3   0    8.80    2.40
  13   3   0    9.90    2.90
 -13  -3   0    9.10    4.40
 -13  -3   0    9.60    2.30
  14   4   0    1.70    1.50
  14   4   0    1.60    1.40
 -14  -4   0    1.40    2.60
 -14  -4   0    1.10    1.00
  15   5   0   15.00    3.50
  15   5   0   15.60    4.40
 -15  -5   0   15.20    3.10
 -15  -5   0   15.20    7.50
  -4 -16   0    1.60    0.60
  -4 -16   0    1.50    0.90
   4  16   0    1.90    1.50
   4  16   0    0.80    0.80
  -3 -15   0 1932.51  106.79
  -3 -15   0 1971.40  106.59
   3  15   0 2012.80  109.09
   3  15   0 1945.91  106.29
  -2 -14   0    1.00    0.70
  -2 -14   0    1.50    0.80
   2  14   0    1.60    1.20
   2  14   0    1.10    2.30
  -1 -13   0   32.90    3.50
  -1 -13   0   35.60    3.60
   1  13   0   28.50    4.10
   1  13   0   40.80    3.60
   0 -12   0 7352.76  372.56
   0 -12   0 7016.70  370.46
   0  12   0 6444.96  366.56
   0  12   0 6668.03  369.96
   1 -11   0  185.78   12.30
   1 -11   0  178.98   12.40
  -1  11   0  189.38   13.60
  -1  11   0  183.18   12.20
   2 -10   0   21.50    2.90
  -2  10   0   20.00    3.40
   3  -9   0 4356.06  239.28
   3  -9   0 4552.24  241.18
  -3   9   0 4356.16  239.08
  -3   9   0 4469.15  241.68
   4  -8   0    0.50    0.70
   4  -8   0    0.00    0.60
  -4   8   0    0.40    0.60
  -4   8   0   -0.10    0.70
   5  -7   0   38.60    4.70
  -5   7   0   46.70    4.70
   6  -6   0 3810.52  209.88
   6  -6   0 3861.91  210.68
  -6   6   0 3778.52  209.38
  -6   6   0 4038.60  213.78
   7  -5   0   38.40    4.70
   7  -5   0   31.30    4.10
  -7   5   0   34.10    4.10
  -7   5   0   32.90    5.40
   8  -4   0   17.80    3.20
   8  -4   0   21.80    3.30
  -8   4   0   15.60    2.70
  -8   4   0   15.70    3.70
   9  -3   0  369.46   23.80
   9  -3   0  397.96   24.40
  -9   3   0  355.86   26.30
  -9   3   0  350.46   23.10
  10  -2   0    2.30    1.40
  10  -2   0    1.60    1.40
 -10   2   0    0.50    1.50
 -10   2   0    0.70    0.90
  11  -1   0   13.70    3.10
  11  -1   0   13.00    2.90
 -11   1   0   14.00    2.70
 -11   1   0   10.20    4.00
 -12   0   0  912.71   52.79
 -12   0   0  930.21   59.29
  13   1   0   10.80    2.90
  13   1   0    8.50    2.40
 -13  -1   0   10.90    2.50
 -13  -1   0    9.30    4.20
  14   2   0    3.70    2.00
  14   2   0    4.50    2.10
 -14  -2   0    4.50    3.40
  15   3   0   20.90    5.00
 -15  -3   0   28.60    4.10
 -15  -3   0   34.20    9.80
  -4 -18   0   28.40    6.00
  -4 -18   0   31.20    2.90
   4  18   0   30.10    3.90
   4  18   0   27.10    4.00
  -3 -17   0  107.99    7.20
  -3 -17   0  107.39    7.50
   3  17   0   96.89    7.00
   3  17   0  112.69    9.40
  -2 -16   0   11.50    1.80
  -2 -16   0   14.80    2.20
   2  16   0    9.10    2.60
   2  16   0   10.80    1.70
  -1 -15   0    1.00    0.80
  -1 -15   0    0.80    0.80
   1  15   0    0.20    0.50
   1  15   0    1.50    1.20
   0 -14   0  186.98   12.50
   0  14   0  180.78   14.10
   1 -13   0   41.10    4.40
   1 -13   0   36.00    4.30
  -1  13   0   40.10    5.30
  -1  13   0   39.90    4.10
   2 -12   0    0.80    0.70
   2 -12   0    0.30    0.60
  -2  12   0    0.70    1.10
  -2  12   0    0.30    0.60
   3 -11   0   60.49    5.90
  -3  11   0   51.19    5.10
   4 -10   0    0.30    0.70
   4 -10   0    2.00    1.10
  -4  10   0    0.00    0.90
  -4  10   0    1.20    0.80
   5  -9   0  388.86   24.10
   5  -9   0  375.76   23.50
  -5   9   0  375.16   25.50
  -5   9   0  368.26   23.10
   6  -8   0  331.17   21.00
   6  -8   0  317.97   21.20
  -6   8   0  318.27   20.50
  -6   8   0  334.87   23.20
   7  -7   0    0.70    0.90
   7  -7   0    0.00    0.60
  -7   7   0    0.60    1.20
  -7   7   0    0.60    0.70
   8  -6   0   58.29    6.10
   8  -6   0   59.49    6.40
  -8   6   0   53.19    5.60
  -8   6   0   56.09    7.60
   9  -5   0   47.10    5.70
   9  -5   0   52.69    6.00
  -9   5   0   48.80    5.30
  -9   5   0   53.59    7.70
  10  -4   0    0.90    1.10
  10  -4   0    1.20    1.10
 -10   4   0    3.10    1.50
 -10   4   0    0.90    1.50
  11  -3   0  322.37   21.20
  11  -3   0  314.27   21.00
 -11   3   0  298.67   24.40
 -11   3   0  296.17   19.90
  12  -2   0   98.59    9.20
 -12   2   0   96.19   12.30
  13  -1   0   10.20    2.90
  13  -1   0   12.20    2.90
 -13   1   0    9.80    2.40
 -13   1   0    7.00    3.60
  14   0   0   35.60    5.10
 -14   0   0   34.70    4.70
  15   1   0    8.40    2.70
  15   1   0   10.10    3.10
 -15  -1   0    9.10    4.80
 -15  -1   0    9.00    2.50
  16   2   0   -0.20    1.10
  16   2   0    0.00    1.10
 -16  -2   0   -0.20    0.90
 -16  -2   0    2.20    2.80
  -4 -20   0    3.10    1.40
  -4 -20   0    3.10    1.00
   4  20   0    4.10    1.90
   4  20   0    4.20    2.00
  -3 -19   0    2.10    0.90
  -3 -19   0    1.80    0.90
   3  19   0    0.70    0.60
   3  19   0    3.00    1.70
  -2 -18   0    8.40    1.80
   2  18   0    7.30    2.60
  -1 -17   0  101.79    8.10
  -1 -17   0  100.09    7.80
   1  17   0   97.99    9.80
   1  17   0  109.09    7.90
   0 -16   0   81.49    6.80
   0  16   0   79.99    6.70
   1 -15   0    0.50    0.60
   1 -15   0    0.60    0.90
  -1  15   0    0.50    0.70
  -1  15   0    0.10    1.00
   2 -14   0    2.00    1.10
   2 -14   0    2.20    1.20
  -2  14   0    1.50    1.00
  -2  14   0    1.60    1.50
   3 -13   0  126.99    9.80
   3 -13   0  118.39    9.70
  -3  13   0  114.89   10.90
  -3  13   0  122.39    9.50
   4 -12   0   93.89    8.10
   4 -12   0   98.59    8.40
  -4  12   0   99.09    9.90
  -4  12   0   93.99    7.80
   5 -11   0  190.68   13.60
   5 -11   0  187.68   13.90
  -5  11   0  188.38   13.40
  -5  11   0  190.68   15.70
   6 -10   0   10.90    2.40
   6 -10   0    8.00    2.40
  -6  10   0   12.30    2.40
  -6  10   0    9.60    3.20
   7  -9   0    4.70    1.80
   7  -9   0    5.10    1.90
  -7   9   0    4.20    2.20
  -7   9   0    4.70    1.70
   8  -8   0    1.10    1.20
   8  -8   0    1.10    1.10
  -8   8   0    2.00    1.20
  -8   8   0    1.00    1.40
   9  -7   0   12.60    2.90
   9  -7   0   11.90    2.80
  -9   7   0    7.40    3.10
  -9   7   0   14.10    2.70
  10  -6   0   75.29    7.80
  10  -6   0   83.49    8.00
 -10   6   0   81.49   10.20
 -10   6   0   77.19    7.40
  11  -5   0  184.58   13.50
  11  -5   0  146.09   12.60
 -11   5   0  161.98   16.10
 -11   5   0  160.18   12.10
  12  -4   0  134.19   11.20
 -12   4   0  136.69   10.70
  13  -3   0    8.90    2.80
 -13   3   0   14.50    3.10
 -13   3   0    6.80    3.50
  14  -2   0    5.10    2.20
  14  -2   0    3.50    1.70
 -14   2   0    4.50    1.80
 -14   2   0    0.90    1.70
  15  -1   0    8.60    2.90
  15  -1   0   10.90    2.90
 -15   1   0    8.40    4.50
 -15   1   0   11.60    2.70
  16   0   0    9.80    3.40
  16   0   0    7.10    2.60
 -16   0   0    8.50    5.00
 -16   0   0   12.30    2.80
  -4 -22   0    4.30    1.30
  -4 -22   0    2.20    1.40
   4  22   0    3.10    2.30
   4  22   0    2.60    1.90
  -3 -21   0 1391.16   78.19
   3  21   0 1448.96   82.79
  -2 -20   0   14.40    2.20
  -2 -20   0   19.50    3.10
   2  20   0   24.20    4.60
   2  20   0   15.20    2.40
  -1 -19   0   74.69    6.70
  -1 -19   0   78.79    6.30
   1  19   0   71.29    8.60
   1  19   0   64.99    6.00
   0 -18   0 2673.03  140.99
   0 -18   0 2428.56  139.79
   0  18   0 2534.85  143.69
   0  18   0 2625.54  140.79
   1 -17   0  115.19    9.20
   1 -17   0  103.59    8.70
  -1  17   0  113.99    8.90
  -1  17   0  110.09   11.10
   2 -16   0   12.10    2.50
   2 -16   0   12.80    2.60
  -2  16   0   16.30    3.80
  -2  16   0   15.70    2.70
   3 -15   0 2029.20  111.39
   3 -15   0 2024.50  111.39
  -3  15   0 1905.11  109.89
  -3  15   0 2065.89  114.59
   4 -14   0    3.40    1.50
   4 -14   0    4.50    1.80
  -4  14   0    4.30    1.60
  -4  14   0    5.30    2.40
   5 -13   0  139.09   10.80
   5 -13   0  118.49   10.50
  -5  13   0  129.39   12.50
  -5  13   0  138.59   10.40
   6 -12   0 3556.04  195.88
   6 -12   0 3692.03  197.28
  -6  12   0 3603.44  199.48
  -6  12   0 3504.65  195.08
   7 -11   0   83.49    7.90
   7 -11   0   78.29    7.50
  -7  11   0   85.19    9.80
  -7  11   0   69.69    6.90
   8 -10   0   20.70    3.60
   8 -10   0   17.00    3.60
  -8  10   0   19.80    4.70
  -8  10   0   19.30    3.30
   9  -9   0  446.96   28.70
  -9   9   0  459.05   32.00
  10  -8   0    0.80    1.00
  10  -8   0    1.00    1.10
 -10   8   0    0.90    1.00
 -10   8   0    0.40    1.30
  11  -7   0    3.80    1.80
 -11   7   0    5.50    3.20
 -11   7   0    4.00    1.70
  12  -6   0  353.16   22.60
  12  -6   0  339.27   22.90
 -12   6   0  310.77   21.60
 -12   6   0  340.17   27.00
  13  -5   0    4.20    1.90
  13  -5   0    3.80    1.80
 -13   5   0    3.00    2.40
 -13   5   0    2.00    1.30
  14  -4   0    2.30    1.50
  14  -4   0    2.50    1.70
 -14   4   0    1.80    2.10
 -14   4   0    1.50    1.20
  15  -3   0   25.40    5.00
  15  -3   0   34.10    5.20
 -15   3   0   29.10    7.90
 -15   3   0   35.00    4.60
  16  -2   0   -0.40    1.00
  16  -2   0    0.30    1.20
 -16   2   0    0.30    1.60
 -16   2   0    0.00    0.80
  -4 -24   0    3.70    1.80
  -4 -24   0    5.70    1.60
   4  24   0    1.80    2.50
   4  24   0    5.40    2.70
  -3 -23   0   19.20    2.80
  -3 -23   0   15.70    2.50
   3  23   0   12.90    2.30
   3  23   0   21.80    5.00
  -2 -22   0    3.60    1.50
  -2 -22   0    3.60    1.30
   2  22   0    4.20    1.30
   2  22   0    5.50    2.80
  -1 -21   0    0.20    0.70
  -1 -21   0    0.60    0.80
   1  21   0    0.90    1.40
   1  21   0    0.20    0.70
   0 -20   0  163.38   12.10
   0 -20   0  161.38   11.70
   0  20   0  163.68   14.80
   0  20   0  161.28   11.60
   1 -19   0   85.19   12.90
   1 -19   0   72.99    7.10
  -1  19   0   73.49    6.70
  -1  19   0   69.79    8.80
   2 -18   0   10.70    2.50
   2 -18   0   10.30    2.50
  -2  18   0   10.60    2.30
  -2  18   0    9.10    3.30
   3 -17   0  113.19   10.00
   3 -17   0  130.99   10.40
  -3  17   0  132.99   12.70
  -3  17   0  116.49    9.70
   4 -16   0    2.60    1.40
   4 -16   0    1.80    1.20
  -4  16   0    1.80    1.10
  -4  16   0    2.60    1.90
   5 -15   0  156.18   12.30
   5 -15   0  155.18   12.10
  -5  15   0  173.18   14.90
  -5  15   0  137.29   11.10
   6 -14   0  167.68   13.10
   6 -14   0  163.68   12.80
  -6  14   0  170.98   12.60
  -6  14   0  167.88   15.30
   7 -13   0    0.40    0.90
  -7  13   0   -0.10    1.00
   8 -12   0   56.39    6.40
   8 -12   0   60.29    6.50
  -8  12   0   52.19    5.80
  -8  12   0   55.09    8.10
   9 -11   0   19.50    3.80
  -9  11   0   12.50    2.90
  10 -10   0    1.90    1.40
  10 -10   0    1.90    1.40
 -10  10   0    2.40    1.30
 -10  10   0    3.80    2.40
  11  -9   0  203.38   15.40
  11  -9   0  210.08   15.60
 -11   9   0  194.08   14.50
 -11   9   0  215.98   19.20
  12  -8   0  174.38   13.70
  12  -8   0  164.88   13.50
 -12   8   0  169.28   13.00
 -12   8   0  168.08   17.10
  13  -7   0    0.20    1.10
  13  -7   0    0.90    1.20
 -13   7   0    0.40    0.90
 -13   7   0   -0.20    1.20
  14  -6   0    2.50    1.70
  14  -6   0    2.80    1.70
 -14   6   0    2.30    1.40
 -14   6   0    2.80    2.50
  15  -5   0   27.30    4.50
  15  -5   0   18.40    4.50
 -15   5   0   26.50    4.20
 -15   5   0   19.90    7.40
  16  -4   0    1.40    1.30
  16  -4   0    0.80    1.30
 -16   4   0    1.10    1.10
 -16   4   0    0.60    1.80
 -17   3   0    3.00    1.50
 -17   3   0    3.00    3.20
  -4 -26   0    0.80    0.90
  -4 -26   0    0.50    1.60
   4  26   0    0.40    0.90
   4  26   0    0.40    1.60
  -3 -25   0   20.60    3.20
  -3 -25   0   19.10    3.10
   3  25   0   17.30    3.00
  -2 -24   0   26.40    3.60
  -2 -24   0   24.60    3.20
   2  24   0   22.40    3.00
   2  24   0   23.70    5.60
  -1 -23   0   59.19    5.50
  -1 -23   0   62.29    6.20
   1  23   0   68.29    9.10
   1  23   0   57.69    5.60
   0 -22   0  310.37   20.30
   0 -22   0  296.47   19.50
   0  22   0  311.47   19.60
   0  22   0  306.77   23.80
   1 -21   0    0.70    1.00
   1 -21   0    0.50    0.90
  -1  21   0    0.80    0.80
  -1  21   0    1.50    1.70
   2 -20   0   16.90    3.10
   2 -20   0   20.60    3.50
  -2  20   0   17.90    4.60
  -2  20   0   21.90    3.40
   3 -19   0    2.40    1.40
   3 -19   0    2.10    1.40
  -3  19   0    0.60    0.90
  -3  19   0    1.70    1.60
   4 -18   0   37.30    5.00
  -4  18   0   39.30    6.80
   5 -17   0  195.28   14.70
   5 -17   0  199.88   15.00
  -5  17   0  198.08   17.70
  -5  17   0  199.28   14.40
   6 -16   0   16.70    3.30
   6 -16   0   13.70    3.10
  -6  16   0   16.90    4.50
  -6  16   0   11.30    2.50
   7 -15   0   30.30    4.50
  -7  15   0   25.70    4.00
   8 -14   0    3.80    1.80
   8 -14   0    3.50    1.70
  -8  14   0    5.60    1.90
  -8  14   0    2.10    1.80
   9 -13   0  207.68   15.70
   9 -13   0  210.58   15.80
  -9  13   0  209.78   18.80
  -9  13   0  216.68   15.40
  10 -12   0   23.50    4.30
  10 -12   0   27.10    4.40
 -10  12   0   19.40    3.50
 -10  12   0   25.70    5.90
  11 -11   0  228.48   17.10
  11 -11   0  246.38   17.70
 -11  11   0  234.78   21.20
 -11  11   0  244.08   16.90
  12 -10   0    8.00    2.70
  12 -10   0    6.10    2.20
 -12  10   0    4.20    1.80
 -12  10   0    5.30    3.10
  13  -9   0    7.10    2.50
 -13   9   0    4.90    3.10
  14  -8   0   16.80    3.70
 -14   8   0   16.70    3.40
  15  -7   0   10.80    3.20
  15  -7   0   14.20    3.50
 -15   7   0   12.00    4.90
 -15   7   0   14.60    3.10
  16  -6   0    3.20    1.90
  16  -6   0    3.80    1.90
 -16   6   0    2.00    2.40
 -16   6   0    5.60    2.10
  17  -5   0  106.99   10.70
 -17   5   0  118.49   16.60
  -3 -27   0 1004.60   56.59
  -3 -27   0  971.20   56.19
   3  27   0 1004.80   64.49
   3  27   0  945.21   56.89
  -2 -26   0   13.90    2.70
  -2 -26   0   17.40    3.10
   2  26   0   10.50    2.30
   2  26   0   11.50    4.40
  -1 -25   0   49.99    5.50
  -1 -25   0   43.60    4.70
   1  25   0   49.40    8.10
   1  25   0   42.30    4.60
   0 -24   0 1127.69   62.79
   0 -24   0 1042.20   62.89
   0  24   0 1083.59   62.49
   0  24   0 1192.58   69.39
   1 -23   0   76.29    7.50
  -1  23   0   74.89    9.90
   2 -22   0    4.10    1.80
   2 -22   0    3.00    1.60
  -2  22   0    4.80    1.80
  -2  22   0    2.50    2.40
   3 -21   0 1728.43   97.89
   3 -21   0 1819.92   98.09
  -3  21   0 1686.63   96.79
  -3  21   0 1720.63  102.29
   4 -20   0    3.60    1.70
  -4  20   0    4.70    1.80
   5 -19   0  218.28   16.20
   5 -19   0  212.38   15.50
  -5  19   0  210.18   18.70
  -5  19   0  212.98   15.40
   6 -18   0 1313.87   71.99
   6 -18   0 1225.28   71.49
  -6  18   0 1212.28   74.79
  -6  18   0 1211.08   70.59
   7 -17   0   27.00    4.40
   7 -17   0   25.80    4.30
  -7  17   0   24.30    5.60
  -7  17   0   29.10    4.30
   8 -16   0   20.20    3.80
   8 -16   0   24.00    4.30
  -8  16   0   23.80    3.80
  -8  16   0   30.10    6.10
   9 -15   0  370.06   24.40
   9 -15   0  338.07   23.20
  10 -14   0    4.80    2.00
  10 -14   0    4.10    1.90
 -10  14   0    3.80    1.60
 -10  14   0    3.00    2.40
  11 -13   0   66.19    7.40
  11 -13   0   63.09    7.10
 -11  13   0   62.59    6.60
 -11  13   0   62.59    9.60
  12 -12   0  449.95   28.60
  12 -12   0  436.96   28.80
 -12  12   0  444.36   33.70
 -12  12   0  430.36   27.90
  13 -11   0   18.40    4.10
  13 -11   0   16.80    3.60
 -13  11   0   18.60    5.70
 -13  11   0   19.60    3.50
  14 -10   0    3.10    1.80
  14 -10   0    2.70    1.60
 -14  10   0    4.10    2.80
 -14  10   0    4.30    1.80
  15  -9   0   20.60    4.10
  15  -9   0   22.10    4.50
 -15   9   0   16.10    5.70
 -15   9   0   23.80    4.10
  16  -8   0    0.50    1.00
 -16   8   0   -0.10    1.50
  -2 -28   0   13.70    2.90
  -2 -28   0   11.50    3.00
  -1 -27   0    9.60    2.60
   1  27   0    7.10    3.60
   0 -26   0   17.40    2.90
   0  26   0   11.60    2.60
   0  26   0   12.70    4.60
   1 -25   0   48.90    5.70
   1 -25   0   48.20    5.90
  -1  25   0   56.39    5.80
  -1  25   0   50.99    8.50
   2 -24   0   24.70    4.20
   2 -24   0   25.50    4.10
  -2  24   0   28.20    6.40
  -2  24   0   25.70    3.90
   3 -23   0   20.00    3.90
   3 -23   0   25.50    3.90
  -3  23   0   21.00    3.60
  -3  23   0   21.40    5.60
   4 -22   0    5.20    2.00
   4 -22   0    6.10    2.20
  -4  22   0    5.60    1.90
  -4  22   0    2.70    2.30
   5 -21   0   86.09    8.60
   5 -21   0   92.39    8.60
  -5  21   0   99.19   11.80
  -5  21   0   78.79    8.00
   6 -20   0  143.69   11.80
   6 -20   0  133.59   11.50
  -6  20   0  137.09   11.20
  -6  20   0  140.79   14.80
   7 -19   0    7.50    2.30
   7 -19   0    9.30    2.70
  -7  19   0    8.10    3.40
  -7  19   0    8.10    2.40
   8 -18   0   76.99    8.20
   8 -18   0   89.99    8.90
  -8  18   0   79.09   10.90
  -8  18   0   80.19    7.80
   9 -17   0   89.79    8.70
   9 -17   0   79.39    8.20
  -9  17   0   87.39   11.10
  -9  17   0   86.39    8.10
  10 -16   0    8.40    2.60
  10 -16   0    8.20    2.70
 -10  16   0    8.40    3.60
 -10  16   0    9.80    2.60
  11 -15   0  133.99   11.20
 -11  15   0  120.49   10.20
  12 -14   0   91.09    9.30
  12 -14   0   88.69    8.80
 -12  14   0   88.39   12.30
 -12  14   0   90.29    8.40
  13 -13   0    2.70    1.60
  13 -13   0    2.50    1.70
 -13  13   0    1.50    1.90
 -13  13   0    2.70    1.50
  14 -12   0    1.00    1.20
  14 -12   0    0.70    1.20
 -14  12   0    1.80    1.30
 -14  12   0    1.40    2.00
   0 -28   0  187.68   13.80
   0 -28   0  172.18   13.00
   0  28   0  185.48   13.10
   0  28   0  179.28   18.80
   1 -27   0    8.90    2.60
   1 -27   0    9.90    2.60
  -1  27   0    8.70    4.20
  -1  27   0   10.10    2.50
   2 -26   0   13.10    3.10
   2 -26   0   13.10    3.00
  -2  26   0   15.20    5.00
  -2  26   0   15.60    3.20
   3 -25   0   21.10    3.80
   3 -25   0   24.30    4.30
  -3  25   0   24.20    3.70
  -3  25   0   17.70    5.50
   4 -24   0    5.40    2.10
   4 -24   0    7.30    2.30
  -4  24   0    8.50    3.80
  -4  24   0    5.40    2.00
   5 -23   0  175.78   13.70
   5 -23   0  176.88   13.50
  -5  23   0  150.88   12.40
  -5  23   0  170.78   17.30
   6 -22   0  142.99   12.00
   6 -22   0  130.29   11.30
  -6  22   0  127.29   14.50
  -6  22   0  150.08   11.50
   7 -21   0   22.60    4.30
  -7  21   0   27.70    6.30
   8 -20   0   46.00    6.20
   8 -20   0   43.10    5.70
  -8  20   0   46.90    5.50
  -8  20   0   46.30    8.00
   9 -19   0   44.20    5.70
   9 -19   0   41.10    5.60
  -9  19   0   40.30    7.90
  -9  19   0   38.30    5.00
  10 -18   0   21.00    4.10
  10 -18   0   23.60    4.30
 -10  18   0   18.20    3.50
 -10  18   0   19.60    5.60
  11 -17   0  284.27   20.20
  11 -17   0  297.77   21.00
 -11  17   0  276.47   24.50
 -11  17   0  306.47   20.10
  12 -16   0    7.10    2.40
  12 -16   0    9.90    2.90
 -12  16   0    9.90    2.50
 -12  16   0    5.80    3.30
  13 -15   0    1.70    1.40
 -13  15   0    0.30    1.10
   1 -29   0   31.90    4.40
   1 -29   0   36.10    5.00
  -1  29   0   33.10    4.80
  -1  29   0   32.60    7.50
   2 -28   0   16.20    3.50
  -2  28   0    8.60    4.50
   3 -27   0 1099.39   66.79
   3 -27   0 1137.49   67.69
  -3  27   0 1386.96   77.39
  -3  27   0 1138.49   66.69
   4 -26   0    1.70    1.50
   4 -26   0    1.40    1.30
  -4  26   0    1.30    1.20
  -4  26   0    3.30    2.50
   5 -25   0  162.68   13.20
  -5  25   0  177.28   13.30
   6 -24   0  647.54   38.80
   6 -24   0  626.14   39.10
  -6  24   0  668.63   44.90
  -6  24   0  590.44   37.90
   7 -23   0   21.20    4.30
   7 -23   0   26.70    4.40
  -7  23   0   25.60    6.40
  -7  23   0   24.80    4.10
   8 -22   0   12.30    3.10
   8 -22   0   15.80    3.60
  -8  22   0   15.20    3.20
  -8  22   0    9.90    4.10
   9 -21   0  378.36   24.50
   9 -21   0  365.86   24.80
  -9  21   0  369.76   29.20
  -9  21   0  360.86   23.90
  10 -20   0    0.70    1.00
  10 -20   0   -0.30    0.90
 -10  20   0    0.00    1.00
 -10  20   0    0.60    1.00
  11 -19   0  157.78   13.10
 -11  19   0  148.39   16.00
   2 -30   0   16.00    3.30
   2 -30   0   19.80    4.00
  -2  30   0   16.40    5.80
  -2  30   0   19.80    3.60
   3 -29   0   17.20    3.70
   3 -29   0   17.20    3.50
  -3  29   0   14.90    5.30
  -3  29   0   20.20    3.80
   4 -28   0    0.70    1.30
   4 -28   0    0.60    1.00
  -4  28   0    0.90    1.80
  -4  28   0    0.80    1.10
   5 -27   0    5.60    2.30
   5 -27   0    9.10    2.70
  -5  27   0    8.30    2.50
  -5  27   0    9.70    4.20
   6 -26   0   15.10    3.30
   6 -26   0   12.30    3.20
  -6  26   0   11.60    2.90
  -6  26   0   13.60    5.50
   7 -25   0    2.70    1.80
   7 -25   0    3.70    1.90
  -7  25   0    2.30    1.40
  -7  25   0    2.70    2.50
   8 -24   0  135.79   11.70
   8 -24   0  126.49   11.40
  -8  24   0  116.49   14.30
  -8  24   0  124.79   10.50
   9 -23   0   10.40    3.00
  -9  23   0    9.90    4.10
   4 -30   0    4.00    2.20
  -4  30   0    4.00    3.10
  -9  23   1   17.70    5.50
   9 -23  -1   30.60    4.90
  -8  24   1   75.29   11.20
   8 -24  -1  101.59    9.50
  -7  25   1    1.40    1.90
  -7  25   1    3.70    1.60
   7 -25  -1    2.50    1.60
   7 -25  -1    2.00    1.40
  -6  26   1   13.80    5.60
   6 -26  -1   41.20    5.80
   6 -26  -1   35.80    5.00
  -5  27   1   98.49   12.80
  -5  27   1   98.59    9.00
   5 -27  -1   91.89    9.40
   5 -27  -1  101.29    9.10
  -4  28   1    0.10    1.30
  -4  28   1    0.80    1.10
   4 -28  -1    1.10    1.40
   4 -28  -1    1.10    1.30
  -3  29   1   65.09    6.70
  -3  29   1   65.09   10.50
   3 -29  -1   59.19    7.00
   3 -29  -1   56.39    6.20
  -2  30   1   25.30    7.50
  -2  30   1   34.60    4.80
   2 -30  -1   40.80    5.20
   2 -30  -1   34.20    5.10
 -11  19   1   25.40    6.40
  11 -19  -1   29.30    4.90
 -10  20   1   20.80    5.60
 -10  20   1   21.60    3.70
  10 -20  -1   20.30    3.90
  10 -20  -1   23.30    4.40
  -9  21   1  138.99   15.50
  -9  21   1  162.78   12.30
   9 -21  -1  164.88   13.40
   9 -21  -1  161.18   12.70
  -8  22   1   32.80    7.20
  -8  22   1   44.00    5.30
   8 -22  -1   38.90    5.70
   8 -22  -1   36.80    5.20
  -7  23   1   95.29   12.30
  -7  23   1   95.19    8.90
   7 -23  -1   95.49    9.00
   7 -23  -1  102.09   10.00
  -6  24   1  121.09   10.30
  -6  24   1  120.19   14.10
   6 -24  -1  122.09   10.20
   6 -24  -1  109.79   10.60
  -5  25   1  113.79    9.40
  -5  25   1   80.89   12.20
   5 -25  -1   96.49    9.50
   5 -25  -1   96.89    9.10
  -4  26   1   93.99    8.40
   4 -26  -1   76.99    7.80
  -3  27   1   17.80    3.40
  -3  27   1   17.40    5.40
   3 -27  -1   17.00    3.40
   3 -27  -1   16.30    3.70
  -2  28   1   51.59    9.10
   2 -28  -1   59.69    6.80
  -1  29   1   76.79   12.20
  -1  29   1   97.09    8.40
   1 -29  -1  100.29    8.60
   1 -29  -1  100.99    9.50
 -13  15   1 1188.28   75.99
  13 -15  -1 1242.78   70.99
 -12  16   1  112.49   13.70
 -12  16   1  114.39    9.70
  12 -16  -1  107.39   10.40
  12 -16  -1  116.89   10.00
 -11  17   1   76.79   10.80
 -11  17   1   98.19    8.60
  11 -17  -1   89.59    9.10
  11 -17  -1   89.49    8.70
 -10  18   1  869.31   51.29
 -10  18   1  895.21   57.19
  -9  19   1   13.50    3.00
  -9  19   1   13.00    4.30
   9 -19  -1   14.10    3.50
   9 -19  -1   15.40    3.40
  -8  20   1   74.59   10.00
  -8  20   1   74.19    7.40
   8 -20  -1   71.79    7.40
   8 -20  -1   77.29    8.00
  -7  21   1  436.76   32.40
  -7  21   1  428.66   28.10
   7 -21  -1  482.85   29.30
   7 -21  -1  456.55   29.30
  -6  22   1   13.30    4.30
  -6  22   1   10.50    2.70
   6 -22  -1   12.90    3.30
   6 -22  -1    9.10    2.80
  -5  23   1  159.18   15.80
  -5  23   1  155.28   12.20
   5 -23  -1  165.48   12.70
   5 -23  -1  158.68   12.90
  -4  24   1  122.29   10.40
  -4  24   1  131.19   14.40
   4 -24  -1  122.49   10.60
   4 -24  -1  134.19   11.40
  -3  25   1    0.50    1.00
  -3  25   1    0.50    1.60
   3 -25  -1    0.20    0.80
   3 -25  -1    0.90    1.30
  -2  26   1   95.89    8.30
  -2  26   1   93.09   12.10
   2 -26  -1   89.79    8.70
   2 -26  -1   85.69    9.50
  -1  27   1   14.10    3.10
  -1  27   1   15.20    5.10
   1 -27  -1   17.20    3.40
   1 -27  -1   15.40    2.90
   0  28   1    4.50    3.30
   0  28   1    5.80    2.00
   0 -28  -1    6.10    2.10
   0 -28  -1    7.80    2.50
 -14  12   1   13.50    3.00
 -14  12   1   14.50    5.10
  14 -12  -1   18.00    4.10
  14 -12  -1   19.20    3.80
 -13  13   1    5.50    3.30
 -13  13   1    7.40    2.20
  13 -13  -1    6.80    2.60
  13 -13  -1    6.00    2.20
 -12  14   1    5.10    3.20
 -12  14   1    4.30    1.70
  12 -14  -1    4.60    1.90
  12 -14  -1    6.40    2.30
 -11  15   1  129.29   10.70
  11 -15  -1  131.79   10.90
 -10  16   1   40.60    5.00
 -10  16   1   31.90    6.90
  10 -16  -1   38.50    5.30
  10 -16  -1   38.30    5.70
  -9  17   1   30.50    6.40
  -9  17   1   35.40    4.80
   9 -17  -1   32.90    4.80
   9 -17  -1   39.30    5.60
  -8  18   1  131.19   10.60
  -8  18   1  133.99   13.80
   8 -18  -1  120.79   10.80
   8 -18  -1  121.59   10.40
  -7  19   1    5.60    2.90
  -7  19   1    2.80    1.40
   7 -19  -1    4.30    1.90
   7 -19  -1    4.10    1.90
  -6  20   1    0.50    1.00
  -6  20   1    1.60    1.80
   6 -20  -1    0.50    1.00
   6 -20  -1    1.00    1.20
  -5  21   1  176.38   13.60
  -5  21   1  188.28   17.50
   5 -21  -1  186.98   14.00
   5 -21  -1  182.58   14.40
  -4  22   1   10.60    3.80
  -4  22   1    8.00    2.30
   4 -22  -1    9.20    2.50
   4 -22  -1   10.90    2.90
  -3  23   1   54.69    6.00
  -3  23   1   56.09    8.40
   3 -23  -1   52.09    6.40
   3 -23  -1   54.89    6.00
  -2  24   1   37.40    7.20
  -2  24   1   43.80    5.10
   2 -24  -1   41.70    5.20
   2 -24  -1   49.20    5.80
  -1  25   1   45.30    5.10
  -1  25   1   40.20    7.40
   1 -25  -1   38.30    4.70
   1 -25  -1   49.40    5.80
   0  26   1   48.00    4.90
   0 -26  -1   39.60    4.70
   1  27   1    9.50    2.20
   1  27   1   17.90    5.50
  -1 -27  -1   13.00    3.00
  -1 -27  -1   12.70    2.70
  -2 -28  -1   40.50    5.10
  -2 -28  -1   43.80    5.50
 -16   8   1    8.00    4.00
  16  -8  -1    7.80    2.70
 -15   9   1   66.69    7.00
 -15   9   1   53.99   10.30
  15  -9  -1   67.99    7.40
  15  -9  -1   67.09    7.80
 -14  10   1   22.50    3.80
 -14  10   1   24.00    6.50
  14 -10  -1   23.60    4.60
  14 -10  -1   25.80    4.50
 -13  11   1   15.10    5.10
 -13  11   1   18.20    3.40
  13 -11  -1   14.50    3.70
  13 -11  -1   13.60    3.20
 -12  12   1  127.19   10.60
 -12  12   1  139.29   14.90
  12 -12  -1  121.89   11.40
  12 -12  -1  133.99   11.10
 -11  13   1   74.09    7.30
 -11  13   1   83.89   10.80
  11 -13  -1   76.69    8.20
  11 -13  -1   73.89    7.80
 -10  14   1   15.70    3.10
 -10  14   1   17.50    4.80
  10 -14  -1   15.10    3.50
  10 -14  -1   17.00    3.50
  -9  15   1  108.29   12.30
  -9  15   1  108.09    9.30
   9 -15  -1  109.99    9.70
   9 -15  -1  107.19    9.90
  -8  16   1   28.60    6.10
  -8  16   1   30.20    4.30
   8 -16  -1   33.00    4.90
   8 -16  -1   30.20    4.60
  -7  17   1   91.79   10.80
  -7  17   1   88.99    8.20
   7 -17  -1   98.29    9.10
   7 -17  -1   98.29    8.90
  -6  18   1  197.98   17.30
  -6  18   1  193.58   14.10
   6 -18  -1  180.58   14.00
   6 -18  -1  190.68   14.70
  -5  19   1  120.89   13.10
  -5  19   1  131.89   10.60
   5 -19  -1  137.79   11.40
   5 -19  -1  127.39   11.00
  -4  20   1   61.89    8.70
  -4  20   1   68.79    6.60
   4 -20  -1   60.49    6.60
   4 -20  -1   64.99    7.10
  -3  21   1  143.89   11.10
   3 -21  -1  143.49   11.50
  -2  22   1   58.99    6.20
  -2  22   1   57.09    8.40
   2 -22  -1   58.49    6.60
   2 -22  -1   59.79    6.20
  -1  23   1  120.29   12.80
  -1  23   1  150.18   11.60
   1 -23  -1  121.49   10.20
   1 -23  -1  130.39   10.70
   0  24   1  100.99    8.40
   0  24   1   94.29   11.40
   0 -24  -1  119.09    9.60
   1  25   1   42.10    7.40
   1  25   1   37.10    4.30
  -1 -25  -1   38.40    4.40
  -1 -25  -1   38.10    4.90
   2  26   1   79.19    7.00
   2  26   1   74.79   10.40
  -2 -26  -1   67.99    6.80
  -2 -26  -1   72.29   17.90
   3  27   1   15.50    5.30
   3  27   1   12.20    3.70
  -3 -27  -1   16.20    3.70
  -3 -27  -1   16.30    3.20
 -17   5   1   23.20    7.00
  17  -5  -1   18.60    4.20
 -16   6   1 1167.58   66.29
 -16   6   1 1202.08   74.39
  16  -6  -1 1218.78   67.29
  16  -6  -1 1063.09   66.59
 -15   7   1   53.79   10.20
 -15   7   1   73.49    7.20
  15  -7  -1   65.59    7.80
  15  -7  -1   67.69    7.30
 -14   8   1   34.40    4.70
  14  -8  -1   34.50    5.20
 -13   9   1 1399.86   85.19
  13  -9  -1 1369.96   79.59
 -12  10   1   67.39    6.90
 -12  10   1   63.49    9.90
  12 -10  -1   71.39    7.90
  12 -10  -1   70.19    7.40
 -11  11   1   80.39   10.90
 -11  11   1   89.29    8.10
  11 -11  -1   88.19    8.60
  11 -11  -1   93.19    9.10
 -10  12   1 1559.34   87.09
 -10  12   1 1564.04   91.99
  10 -12  -1 1563.94   87.99
  10 -12  -1 1488.35   86.59
  -9  13   1  106.89    9.20
  -9  13   1  112.49   12.40
   9 -13  -1  119.39   10.20
   9 -13  -1  105.99    9.90
  -8  14   1   66.99    8.90
  -8  14   1   65.89    6.60
   8 -14  -1   63.89    7.10
   8 -14  -1   70.49    7.40
  -7  15   1  844.12   49.50
   7 -15  -1  855.41   49.99
  -6  16   1  247.28   17.10
  -6  16   1  264.87   20.80
   6 -16  -1  260.67   18.10
   6 -16  -1  252.47   17.60
  -5  17   1  125.59   10.00
  -5  17   1  122.59   12.60
   5 -17  -1  122.59   10.40
   5 -17  -1  114.09   10.20
  -4  18   1  140.89   14.00
   4 -18  -1  150.08   11.90
  -3  19   1    1.20    1.60
  -3  19   1    1.30    1.10
   3 -19  -1    0.10    0.80
   3 -19  -1    0.90    0.90
  -2  20   1   82.69    7.50
  -2  20   1   64.29    8.90
   2 -20  -1   77.59    7.60
   2 -20  -1   83.39    7.50
  -1  21   1   18.90    4.80
  -1  21   1   24.10    3.40
   1 -21  -1   24.00    3.50
   1 -21  -1   24.00    3.80
   0  22   1   13.10    2.50
   0  22   1   17.00    4.20
   1  23   1  132.69   13.00
   1  23   1  125.29    9.30
  -1 -23  -1  129.39   10.00
  -1 -23  -1  113.89    9.10
   2  24   1   42.90    6.90
   2  24   1   31.60    4.00
  -2 -24  -1   43.10    4.80
  -2 -24  -1   38.80    4.40
   3  25   1    0.70    1.50
   3  25   1    0.90    1.30
  -3 -25  -1    0.00    0.70
  -3 -25  -1    1.00    1.40
   4  26   1   67.29    9.70
  -4 -26  -1   74.79    7.90
  -4 -26  -1   69.29    6.20
 -17   3   1    2.40    1.40
 -17   3   1    1.30    2.30
 -16   4   1    0.20    1.40
 -16   4   1    1.30    1.20
  16  -4  -1    1.10    1.30
  16  -4  -1    1.60    1.50
 -15   5   1   13.60    3.10
 -15   5   1   12.60    5.20
  15  -5  -1   14.30    3.40
  15  -5  -1   10.50    3.20
  14  -6  -1   17.30    3.70
  14  -6  -1   16.70    3.90
 -13   7   1   14.50    4.90
 -13   7   1   14.90    3.10
  13  -7  -1   13.80    3.30
  13  -7  -1   12.60    3.30
 -12   8   1   61.39    6.60
 -12   8   1   71.29   10.10
  12  -8  -1   65.49    7.40
  12  -8  -1   67.39    7.20
 -11   9   1  145.49   14.70
 -11   9   1  121.09   10.40
  11  -9  -1  129.99   10.80
  11  -9  -1  127.09   11.20
 -10  10   1   38.70    4.90
 -10  10   1   36.50    6.90
  10 -10  -1   39.40    5.20
  10 -10  -1   47.00    5.90
  -9  11   1    7.50    2.10
   9 -11  -1    6.60    2.20
  -8  12   1  166.78   15.30
  -8  12   1  153.58   12.10
   8 -12  -1  172.48   13.10
   8 -12  -1  165.88   12.80
  -7  13   1    6.60    2.90
  -6  14   1    1.80    1.60
  -6  14   1    8.70    2.20
   6 -14  -1    2.60    1.50
   6 -14  -1    4.20    1.80
  -5  15   1  283.07   19.20
  -5  15   1  301.87   22.20
   5 -15  -1  290.07   19.60
   5 -15  -1  289.37   19.40
  -4  16   1    8.80    3.00
  -4  16   1   11.10    2.40
   4 -16  -1    9.70    2.50
   4 -16  -1   10.40    2.50
  -3  17   1   61.49    6.10
  -3  17   1   55.69    7.50
   3 -17  -1   58.09    6.30
   3 -17  -1   59.19    6.10
  -2  18   1   97.99    8.50
  -2  18   1  102.09   10.60
   2 -18  -1   97.19    8.40
   2 -18  -1  102.29    9.00
  -1  19   1   55.59    7.60
  -1  19   1   62.79    5.90
   1 -19  -1   51.69    8.90
   1 -19  -1   52.69    5.90
   0  20   1    0.10    1.00
   0  20   1    1.10    0.90
   0 -20  -1    0.40    1.20
   0 -20  -1    1.00    0.90
   1  21   1   20.20    4.40
   1  21   1   23.10    3.20
  -1 -21  -1   21.30    3.40
   2  22   1   37.60    6.30
   2  22   1   46.60    4.50
  -2 -22  -1   48.90    4.70
  -2 -22  -1   52.89    5.30
   3  23   1   45.20    5.10
  -3 -23  -1   50.79    5.10
   4  24   1  102.79   10.80
  -4 -24  -1   98.69    7.60
  -4 -24  -1   99.59    9.00
 -16   2   1    6.20    3.90
 -16   2   1    4.30    1.70
  16  -2  -1    4.10    2.00
  16  -2  -1    4.00    2.00
 -15   3   1   12.50    4.90
 -15   3   1   12.20    2.70
  15  -3  -1    8.10    2.80
  15  -3  -1    8.30    2.50
 -14   4   1   35.40    7.60
 -14   4   1   33.50    4.60
  14  -4  -1   33.80    5.20
  14  -4  -1   31.80    4.90
 -13   5   1    6.90    3.40
 -13   5   1    9.10    2.40
  13  -5  -1    9.90    2.80
  13  -5  -1   11.00    2.80
 -12   6   1   83.49   11.20
 -12   6   1   98.29    8.40
  12  -6  -1   95.29    8.90
  12  -6  -1   90.69    9.00
 -11   7   1   46.60    5.50
  11  -7  -1   53.59    6.10
 -10   8   1    8.80    2.30
 -10   8   1    7.70    3.20
  10  -8  -1    7.30    2.30
  10  -8  -1   11.30    2.90
  -9   9   1  289.17   22.50
   9  -9  -1  291.97   20.00
  -8  10   1   64.39    6.40
  -8  10   1   66.59    8.50
   8 -10  -1   62.99    6.60
   8 -10  -1   63.99    6.80
  -7  11   1   93.59   10.00
  -7  11   1  100.99    8.30
   7 -11  -1   84.49    8.00
   7 -11  -1   92.89    8.50
  -6  12   1  337.57   23.90
  -6  12   1  312.67   20.80
   6 -12  -1  342.97   21.80
   6 -12  -1  323.47   21.60
  -5  13   1  156.28   11.30
  -5  13   1  138.49   12.70
   5 -13  -1  138.49   11.20
   5 -13  -1  148.09   11.40
  -4  14   1   38.10    5.70
  -4  14   1   37.50    4.40
   4 -14  -1   37.90    4.80
   4 -14  -1   42.40    4.90
  -3  15   1   56.49    7.10
  -3  15   1   54.49    5.60
   3 -15  -1   65.79    6.30
   3 -15  -1   60.59    6.20
  -2  16   1   49.30    6.60
  -2  16   1   58.89    5.70
   2 -16  -1   56.19    5.90
   2 -16  -1   55.59    5.60
  -1  17   1  125.49   10.10
  -1  17   1  145.59   12.90
   1 -17  -1  150.38   10.70
   1 -17  -1  136.99   10.80
   0  18   1  150.78   10.00
   0  18   1  129.59   11.90
   0 -18  -1  122.59    9.60
   0 -18  -1  131.59   10.30
   1  19   1   53.49    5.00
   1  19   1   56.19    7.00
  -1 -19  -1   42.10    4.40
  -1 -19  -1   54.59    5.40
   2  20   1   68.29    5.50
  -2 -20  -1   56.39    5.30
   3  21   1  142.49   12.30
   3  21   1  128.69    9.50
  -3 -21  -1  118.69    9.20
  -3 -21  -1  132.19    9.60
   4  22   1    1.50    2.30
   4  22   1   10.70    3.00
  -4 -22  -1    4.80    2.00
  -4 -22  -1    9.20    1.80
 -16   0   1 1112.79   71.19
 -16   0   1 1034.00   59.89
  16   0  -1 1014.90   61.59
  16   0  -1 1056.39   60.59
 -15   1   1   95.59    8.00
 -15   1   1   91.89   13.40
  15  -1  -1   80.29    8.90
  15  -1  -1   85.29    8.50
 -14   2   1   22.40    3.80
 -14   2   1   27.20    6.90
  14  -2  -1   22.50    4.30
  14  -2  -1   24.40    4.10
 -13   3   1 1634.84   97.79
 -13   3   1 1585.54   90.89
  13  -3  -1 1671.63   91.99
  13  -3  -1 1630.24   92.29
 -12   4   1  204.88   19.60
 -12   4   1  220.68   15.40
  12  -4  -1  211.58   16.20
  12  -4  -1  228.18   16.00
 -11   5   1   66.09    9.40
 -11   5   1   66.39    6.90
  11  -5  -1   72.99    7.50
 -10   6   1 2254.47  127.19
 -10   6   1 2294.77  131.69
  10  -6  -1 2378.16  129.09
  10  -6  -1 2318.87  128.19
  -9   7   1   57.49    6.00
  -9   7   1   57.99    7.90
   9  -7  -1   63.29    6.70
   9  -7  -1   54.09    6.10
  -8   8   1   35.40    4.40
  -8   8   1   27.90    5.40
   8  -8  -1   35.40    4.70
   8  -8  -1   39.40    4.90
  -7   9   1  765.92   45.30
  -7   9   1  806.92   48.70
   7  -9  -1  792.92   46.20
   7  -9  -1  777.22   46.00
   6 -10  -1  211.18   15.20
   6 -10  -1  227.28   15.50
  -5  11   1  102.49   10.10
  -5  11   1  105.89    8.50
   5 -11  -1  105.89    8.90
   5 -11  -1  110.59    9.00
  -4  12   1  436.16   26.60
  -4  12   1  437.96   28.70
   4 -12  -1  445.06   27.00
   4 -12  -1  423.96   26.60
  -3  13   1   91.19    9.40
  -3  13   1  107.89    8.30
   3 -13  -1  106.59    8.70
   3 -13  -1  102.09    8.50
  -2  14   1   44.50    6.10
  -2  14   1   57.29    5.40
   2 -14  -1   62.79    5.90
   2 -14  -1   54.99    5.60
  -1  15   1   66.69    6.00
  -1  15   1   65.79    7.40
   1 -15  -1   67.49    6.30
   1 -15  -1   65.99    6.10
   0  16   1  407.26   25.70
   0 -16  -1  462.95   26.30
   1  17   1  137.29    9.50
   1  17   1  142.89   11.80
  -1 -17  -1  123.49    9.20
  -1 -17  -1  132.59    9.90
   2  18   1   86.99    8.50
   2  18   1   73.49    6.10
  -2 -18  -1   81.59    6.70
  -2 -18  -1   85.79    7.10
   3  19   1    0.70    0.80
   3  19   1    0.10    0.80
  -3 -19  -1    0.50    0.70
  -3 -19  -1    1.20    0.90
   4  20   1   58.99    6.70
   4  20   1   51.39    8.40
  -4 -20  -1   60.19    4.90
  -4 -20  -1   54.59    5.50
 -16  -2   1    6.20    4.20
 -16  -2   1    2.70    1.50
 -15  -1   1   89.09   13.80
 -15  -1   1   84.09    7.30
  15   1  -1   75.29    7.60
  15   1  -1   69.69    8.50
 -14   0   1    2.90    1.40
  14   0  -1    3.90    1.90
 -13   1   1    4.60    3.00
 -13   1   1    3.90    1.60
  13  -1  -1    4.80    1.90
  13  -1  -1    2.80    1.70
 -12   2   1   35.50    6.90
 -12   2   1   30.70    4.80
  12  -2  -1   33.80    4.70
  12  -2  -1   34.20    4.80
 -11   3   1  133.49   14.00
 -11   3   1  129.29   10.60
  11  -3  -1  153.28   11.60
  11  -3  -1  145.39   11.50
 -10   4   1   14.30    3.90
 -10   4   1   17.80    3.00
  10  -4  -1   13.20    3.00
  10  -4  -1   17.90    3.40
  -9   5   1    6.40    2.80
  -9   5   1    9.10    2.10
   9  -5  -1   10.20    2.50
   9  -5  -1    9.60    2.50
  -8   6   1  211.78   16.70
  -8   6   1  183.58   13.30
   8  -6  -1  200.48   14.20
   8  -6  -1  189.98   14.00
  -7   7   1   25.40    4.70
  -7   7   1   24.50    3.50
   7  -7  -1   24.90    3.80
   7  -7  -1   26.20    3.80
  -6   8   1  144.39   12.60
  -6   8   1  149.69   11.00
   6  -8  -1  152.28   11.40
   6  -8  -1  153.78   11.50
  -5   9   1  343.87   21.60
  -5   9   1  359.06   23.80
   5  -9  -1  354.16   22.10
   5  -9  -1  345.57   22.00
  -4  10   1   57.29    5.60
  -4  10   1   64.39    7.10
   4 -10  -1   66.89    6.20
   4 -10  -1   62.59    6.10
  -3  11   1   13.40    2.40
   3 -11  -1   17.30    2.80
  -2  12   1   75.29    6.50
   2 -12  -1   89.69    7.20
  -1  13   1   93.09    7.00
  -1  13   1   72.39    7.50
   1 -13  -1   81.79    7.00
   1 -13  -1   83.39    6.90
   0  14   1    4.40    1.80
   0  14   1   11.30    2.00
   0 -14  -1    7.90    1.80
   0 -14  -1    7.50    1.70
   1  15   1   66.49    6.70
  -1 -15  -1   59.99    5.50
   2  16   1   57.89    6.30
   2  16   1   53.09    4.60
  -2 -16  -1   52.39    4.90
  -2 -16  -1   57.39    4.70
   3  17   1   49.20    5.60
   3  17   1   48.90    4.30
  -3 -17  -1   50.69    4.50
  -3 -17  -1   52.59    4.40
   4  18   1  139.79   10.80
  -4 -18  -1  125.79    9.60
  -4 -18  -1  150.18    9.50
 -15  -3   1   11.70    5.50
  15   3  -1    8.10    3.00
 -14  -2   1   23.50    3.70
 -14  -2   1   24.10    6.90
  14   2  -1   24.10    4.00
  14   2  -1   22.80    4.40
 -13  -1   1    2.80    1.40
 -13  -1   1    5.70    3.20
  13   1  -1    4.30    1.80
  13   1  -1    3.30    1.80
 -12   0   1   81.99   11.10
 -12   0   1   80.49    7.20
  12   0  -1   77.69    7.90
  12   0  -1   91.89    7.90
 -11   1   1   77.29    6.90
 -11   1   1   71.89    9.70
  11  -1  -1   80.99    7.70
  11  -1  -1   77.39    7.40
 -10   2   1   32.90    4.20
 -10   2   1   25.60    5.50
  10  -2  -1   29.30    4.40
  10  -2  -1   34.50    4.50
  -9   3   1  171.78   12.20
  -9   3   1  158.08   14.40
   9  -3  -1  166.78   12.60
   9  -3  -1  170.98   12.60
  -8   4   1   49.60    5.10
  -8   4   1   48.50    6.60
   8  -4  -1   52.59    5.60
   8  -4  -1   52.59    5.80
  -7   5   1   64.69    7.50
  -7   5   1   62.39    5.90
   7  -5  -1   63.89    6.30
   7  -5  -1   65.59    6.20
  -6   6   1  228.98   16.70
  -6   6   1  222.38   14.90
   6  -6  -1  232.98   15.30
   6  -6  -1  213.78   15.20
  -5   7   1   99.99    8.00
   5  -7  -1  103.59    8.40
  -4   8   1   50.69    4.80
  -4   8   1   43.10    5.40
   4  -8  -1   47.10    5.50
  -3   9   1  413.56   25.20
  -3   9   1  434.26   27.20
   3  -9  -1  434.56   25.90
   3  -9  -1  417.16   25.60
  -2  10   1  130.89   10.60
   2 -10  -1  137.89    9.90
  -1  11   1  118.49    9.40
  -1  11   1  108.99    8.70
   1 -11  -1  108.49    8.30
   0  12   1  321.37   19.10
   0  12   1  290.67   20.00
   0 -12  -1  302.07   19.10
   0 -12  -1  322.57   19.10
   1  13   1   72.79    7.10
   1  13   1   87.19    6.40
  -1 -13  -1   82.69    6.20
  -1 -13  -1   84.99    6.70
   2  14   1   46.40    5.10
   2  14   1   50.69    4.20
  -2 -14  -1   53.09    4.60
  -2 -14  -1   52.59    4.30
   3  15   1   65.59    6.10
   3  15   1   55.29    4.90
  -3 -15  -1   65.09    5.00
  -3 -15  -1   68.49    5.30
   4  16   1    7.30    1.80
   4  16   1    2.30    1.40
  -4 -16  -1    9.00    1.40
  -4 -16  -1    8.40    1.90
 -15  -5   1    8.00    5.10
 -15  -5   1    8.90    2.50
  15   5  -1    8.80    3.30
  15   5  -1    3.50    2.30
 -14  -4   1   28.00    8.00
 -14  -4   1   28.30    3.70
  14   4  -1   22.50    4.60
  14   4  -1   30.40    4.40
 -13  -3   1 1465.15   83.29
 -13  -3   1 1617.14   92.89
  13   3  -1 1451.45   84.49
  13   3  -1 1507.95   83.99
 -12  -2   1   31.90    4.10
 -12  -2   1   29.30    6.60
  12   2  -1   34.80    4.40
  12   2  -1   32.00    4.70
 -11  -1   1   69.09    9.50
 -11  -1   1   74.49    6.50
  11   1  -1   78.49    7.10
  11   1  -1   72.39    7.20
 -10   0   1 2034.10  116.49
 -10   0   1 1994.10  111.89
  10   0  -1 2019.20  112.79
  10   0  -1 2115.59  113.29
  -9   1   1  165.98   14.30
  -9   1   1  180.28   12.50
   9  -1  -1  189.08   13.10
   9  -1  -1  173.58   12.70
  -8   2   1   32.00    3.90
  -8   2   1   30.90    5.00
   8  -2  -1   30.10    4.00
   8  -2  -1   30.40    4.10
  -7   3   1 1567.74   85.99
   7  -3  -1 1528.95   86.19
  -6   4   1  647.94   38.40
  -6   4   1  661.13   40.30
   6  -4  -1  699.33   39.40
   6  -4  -1  667.03   38.90
  -5   5   1   61.49    6.50
  -5   5   1   62.79    5.60
   5  -5  -1   66.89    6.00
   5  -5  -1   64.09    5.80
  -4   6   1 1022.60   59.09
   4  -6  -1 1042.90   58.19
  -3   7   1    4.40    1.50
  -3   7   1    4.60    2.00
   3  -7  -1    4.30    1.30
   3  -7  -1    2.90    1.10
  -2   8   1   37.70    4.30
  -2   8   1   36.70    3.60
   2  -8  -1   37.90    3.90
   2  -8  -1   35.50    3.70
  -1   9   1   43.90    4.60
  -1   9   1   38.30    3.80
   1  -9  -1   45.40    4.10
   1  -9  -1   40.80    4.00
   0  10   1  587.84   34.10
   0  10   1  581.44   33.00
   0 -10  -1  577.94   33.10
   0 -10  -1  569.94   32.90
   1  11   1  122.99    7.90
   1  11   1  109.39    8.60
  -1 -11  -1  122.39    8.30
  -1 -11  -1  109.29    7.80
   2  12   1   90.59    7.10
   2  12   1   83.29    5.90
  -2 -12  -1   89.09    6.00
  -2 -12  -1   83.39    6.20
   3  13   1  102.69    7.90
   3  13   1  107.79    7.60
  -3 -13  -1  107.79    7.30
  -3 -13  -1  112.59    7.40
   4  14   1   35.40    3.50
  -4 -14  -1   35.80    2.90
  -4 -14  -1   34.60    3.50
 -14  -6   1   10.80    2.30
 -14  -6   1   15.90    6.50
  14   6  -1   11.20    3.30
  14   6  -1    3.70    2.20
 -13  -5   1   10.10    4.50
 -13  -5   1    9.30    2.10
  13   5  -1    7.20    2.50
  13   5  -1    8.10    2.20
 -12  -4   1  194.88   18.30
 -12  -4   1  189.58   12.80
  12   4  -1  194.78   13.20
  12   4  -1  182.78   13.60
 -11  -3   1  114.89    8.80
 -11  -3   1  117.59   12.50
  11   3  -1  118.39    9.50
  11   3  -1  136.29   21.80
 -10  -2   1   31.50    3.60
 -10  -2   1   28.00    5.50
  10   2  -1   27.80    3.80
  10   2  -1   24.60    4.00
  -9  -1   1  175.88   12.10
   9   1  -1  181.68   12.50
  -8   0   1  124.59   11.10
  -8   0   1  118.29    9.00
   8   0  -1  122.59    9.40
   8   0  -1  132.59    9.60
  -7   1   1   44.40    4.40
  -7   1   1   49.10    5.90
   7  -1  -1   50.99    4.90
   7  -1  -1   39.90    4.50
  -6   2   1  101.19    8.70
   6  -2  -1  100.09    7.70
  -5   3   1  471.35   29.10
  -5   3   1  476.75   27.90
   5  -3  -1  467.05   28.00
   5  -3  -1  496.65   28.60
  -4   4   1   52.39    5.20
  -4   4   1   47.30    4.30
   4  -4  -1   46.40    4.40
   4  -4  -1   48.40    4.60
  -3   5   1    1.10    0.70
  -3   5   1    0.50    0.70
   3  -5  -1    0.70    0.60
   3  -5  -1    1.20    0.70
  -2   6   1   59.39    5.20
  -2   6   1   50.69    4.30
   2  -6  -1   52.29    4.50
   2  -6  -1   56.59    4.70
  -1   7   1   60.49    4.80
  -1   7   1   67.59    5.60
   1  -7  -1   71.99    5.30
   1  -7  -1   60.49    5.00
   0   8   1  188.38   11.30
   0   8   1  171.18   11.60
   0  -8  -1  182.38   11.30
   0  -8  -1  178.88   11.30
   1   9   1   41.10    3.70
   1   9   1   40.60    3.40
  -1  -9  -1   37.40    3.40
  -1  -9  -1   39.80    3.30
   2  10   1  122.29    8.40
   2  10   1  117.19    7.70
  -2 -10  -1  122.39    8.00
  -2 -10  -1  129.59    8.00
   3  11   1    9.90    1.80
   3  11   1   14.30    1.90
  -3 -11  -1   12.90    1.70
  -3 -11  -1   14.40    1.70
   4  12   1  438.76   23.60
  -4 -12  -1  412.36   22.80
  -4 -12  -1  375.26   23.10
 -14  -8   1   20.70    3.90
 -14  -8   1    5.90    2.40
  14   8  -1   -1.00    3.70
  14   8  -1    3.40    2.90
 -13  -7   1    7.40    4.80
  13   7  -1    8.40    2.80
 -12  -6   1   71.79   11.40
 -12  -6   1   76.29    6.30
  12   6  -1   67.99    8.20
  12   6  -1   84.99    6.70
 -11  -5   1   64.39    9.20
 -11  -5   1   66.29    5.60
  11   5  -1   66.29    5.80
  11   5  -1   61.59    6.10
 -10  -4   1   16.60    2.40
 -10  -4   1   17.50    4.30
  10   4  -1   16.90    2.80
  10   4  -1   13.20    2.40
  -9  -3   1  148.99   13.40
   9   3  -1  167.68   11.60
  -8  -2   1   27.60    3.20
  -8  -2   1   30.20    4.80
   8   2  -1   31.50    3.60
   8   2  -1   29.70    3.60
  -7  -1   1   53.09    6.00
  -7  -1   1   51.99    4.60
   7   1  -1   47.00    4.60
   7   1  -1   50.59    4.80
  -6   0   1  280.07   17.30
  -6   0   1  282.57   18.80
   6   0  -1  284.27   17.50
   6   0  -1  291.27   17.70
  -5   1   1  110.99    7.70
  -5   1   1  102.49    8.40
   5  -1  -1  105.39    7.70
   5  -1  -1  111.79    8.00
  -4   2   1   54.49    4.50
  -4   2   1   54.89    5.10
   4  -2  -1   53.99    4.60
   4  -2  -1   56.09    4.80
  -3   3   1  110.79    8.40
  -3   3   1  120.69    7.90
   3  -3  -1  108.19    7.80
   3  -3  -1  110.79    8.00
  -2   4   1   97.09    6.80
  -2   4   1  105.59    7.40
   2  -4  -1  108.59    7.10
   2  -4  -1  103.19    7.10
  -1   5   1   66.79    5.10
  -1   5   1   61.39    4.60
   1  -5  -1   62.49    4.80
   1  -5  -1   65.89    4.80
   0   6   1   93.29    6.30
   0   6   1   90.49    6.50
   0  -6  -1   91.39    6.30
   0  -6  -1   88.09    6.30
   1   7   1   58.39    4.40
   1   7   1   61.39    4.10
  -1  -7  -1   61.09    4.10
  -1  -7  -1   51.19    4.10
   2   8   1   38.00    2.90
   2   8   1   34.90    3.00
  -2  -8  -1   40.50    3.00
  -2  -8  -1   36.30    2.90
   3   9   1  426.76   24.20
  -3  -9  -1  439.36   24.10
  -3  -9  -1  426.46   24.40
   4  10   1   63.39    4.10
  -4 -10  -1   53.89    4.10
  -4 -10  -1   62.29    3.90
 -12  -8   1   25.00    6.00
 -12  -8   1   50.19    4.00
  12   8  -1   44.80    5.90
  12   8  -1   40.90    4.80
 -11  -7   1   38.20    7.70
 -11  -7   1   38.00    3.80
  11   7  -1   48.10    4.60
  11   7  -1   41.00    5.50
 -10  -6   1 2090.89  121.89
 -10  -6   1 2167.78  116.79
  10   6  -1 2217.28  117.29
  10   6  -1 2095.09  117.09
  -9  -5   1    6.60    2.60
  -9  -5   1    9.90    1.70
   9   5  -1    8.20    1.90
   9   5  -1   10.50    1.90
  -8  -4   1   49.30    6.20
  -8  -4   1   53.29    4.40
   8   4  -1   53.19    4.60
   8   4  -1   51.29    4.80
  -7  -3   1 1632.34   90.19
  -7  -3   1 1582.94   87.39
   7   3  -1 1637.14   88.09
   7   3  -1 1557.94   87.59
  -6  -2   1   96.29    7.10
  -6  -2   1  103.39    8.50
   6   2  -1  103.09    7.40
   6   2  -1  114.39    7.60
  -5  -1   1  103.89    7.10
  -5  -1   1  103.69    8.00
   5   1  -1  103.79    7.30
   5   1  -1  110.19    7.40
  -4   0   1  642.34   36.20
  -4   0   1  641.04   37.00
   4   0  -1  670.93   36.80
   4   0  -1  646.04   36.40
  -3   1   1  252.77   15.60
  -3   1   1  254.97   15.10
   3  -1  -1  275.77   15.50
   3  -1  -1  252.67   15.20
  -2   2   1   49.70    3.80
  -2   2   1   52.99    4.10
   2  -2  -1   53.89    4.00
   2  -2  -1   52.89    3.90
  -1   3   1   25.90    2.40
  -1   3   1   27.30    2.30
   1  -3  -1   25.80    2.30
   1  -3  -1   26.30    2.30
   0   4   1 1421.56   75.59
   0   4   1 1377.16   75.19
   0  -4  -1 1353.76   75.09
   0  -4  -1 1418.06   75.49
   1   5   1   63.19    4.10
   1   5   1   62.49    4.20
  -1  -5  -1   65.29    4.20
  -1  -5  -1   64.39    4.10
   2   6   1   54.69    4.50
   2   6   1   60.59    3.90
  -2  -6  -1   60.59    3.90
  -2  -6  -1   56.39    4.00
   3   7   1    3.60    0.70
  -3  -7  -1    4.90    0.70
  -3  -7  -1    3.40    0.80
   4   8   1   41.40    4.00
   4   8   1   56.29    3.40
  -4  -8  -1   52.39    3.20
  -4  -8  -1   46.90    3.30
   5   9   1  348.47   19.60
  -5  -9  -1  352.46   19.40
  11   9  -1   89.59    6.00
 -10  -8   1    7.40    3.00
 -10  -8   1    9.20    1.40
  10   8  -1    7.50    1.50
  10   8  -1    4.30    1.20
  -9  -7   1   53.59    7.30
  -9  -7   1   57.99    4.30
   9   7  -1   52.79    4.80
   9   7  -1   56.99    4.30
  -8  -6   1  187.48   11.40
  -8  -6   1  182.18   14.20
   8   6  -1  199.28   11.60
   8   6  -1  177.18   11.70
  -7  -5   1   73.49    5.00
  -7  -5   1   63.69    6.50
   7   5  -1   65.29    5.10
   7   5  -1   64.99    4.90
  -6  -4   1  701.53   40.30
  -6  -4   1  694.43   38.60
   6   4  -1  722.73   38.90
   6   4  -1  669.93   38.60
  -5  -3   1  472.35   27.60
  -5  -3   1  472.25   26.50
   5   3  -1  461.85   26.60
   5   3  -1  488.85   26.80
  -4  -2   1   53.59    4.40
  -4  -2   1   58.19    4.10
   4   2  -1   55.19    4.10
   4   2  -1   58.79    4.10
  -3  -1   1  277.87   16.00
  -3  -1   1  270.97   15.60
   3   1  -1  284.27   15.80
   3   1  -1  266.97   15.70
  -2   0   1   66.99    4.60
  -2   0   1   69.19    4.50
   2   0  -1   71.49    4.60
   2   0  -1   71.99    4.60
  -1   1   1   55.79    3.90
  -1   1   1   59.29    3.90
   1  -1  -1   65.19    3.90
   1  -1  -1   61.99    3.90
   0   2   1  230.58   13.20
   0   2   1  227.18   13.10
   0  -2  -1  242.98   13.30
   0  -2  -1  248.38   13.40
   1   3   1   30.30    2.70
   1   3   1   30.50    2.20
  -1  -3  -1   30.40    2.30
  -1  -3  -1   29.70    2.20
  -2  -4  -1   82.59    5.20
   3   5   1    1.70    0.60
   3   5   1    1.10    0.80
  -3  -5  -1    1.20    1.00
  -3  -5  -1    1.00    0.40
   4   6   1 1054.09   53.29
   4   6   1  994.50   53.79
  -4  -6  -1  979.60   52.59
  -4  -6  -1  842.22   53.09
   5   7   1  102.39    6.60
   5   7   1  110.19    7.00
  -5  -7  -1  104.09    6.40
  -5  -7  -1  105.49    7.90
   6   8   1  153.08    9.00
   6   8   1  148.89    8.80
  -6  -8  -1  149.49    8.70
  -6  -8  -1  137.19    8.90
  -7  -9  -1  786.02   42.40
  -7  -9  -1  761.82   42.90
  -8  -8   1   41.20    2.90
   8   8  -1   33.70    2.50
   8   8  -1   28.30    2.80
  -7  -7   1   24.20    1.90
  -7  -7   1   18.10    3.20
   7   7  -1   25.40    3.70
   7   7  -1   21.10    2.20
  -6  -6   1  255.47   13.70
  -6  -6   1  215.38   14.90
   6   6  -1  239.58   13.50
   6   6  -1  235.58   13.70
  -5  -5   1   67.79    4.30
  -5  -5   1   66.69    5.30
   5   5  -1   70.49    4.50
   5   5  -1   64.59    4.20
  -4  -4   1   46.50    3.70
  -4  -4   1   52.09    3.30
   4   4  -1   51.59    3.30
   4   4  -1   48.60    3.40
  -3  -3   1  114.69    7.30
  -3  -3   1  120.59    7.10
   3   3  -1  119.79    7.20
   3   3  -1  120.89    7.00
  -2  -2   1   53.59    3.30
  -2  -2   1   53.89    3.40
   2   2  -1   54.29    3.40
   2   2  -1   56.49    3.30
  -1  -1   1   64.49    4.10
   1   1  -1   70.99    4.10
   0   0   1    0.00    0.30
   0   0  -1    0.00    0.20
   1   1   1   27.90    3.10
  -1  -1  -1   40.40    2.50
   2   2   1   41.50    3.80
   2   2   1   41.30    2.80
  -2  -2  -1   41.30    2.80
  -2  -2  -1   31.20    3.90
   3   3   1   98.29    7.20
   3   3   1  101.69    6.40
  -3  -3  -1   82.39    8.10
  -3  -3  -1  105.79    6.30
   4   4   1   44.90    4.00
   4   4   1   39.50    3.30
  -4  -4  -1   45.50    3.30
  -4  -4  -1   34.80    4.80
   5   5   1   61.19    4.60
   5   5   1   41.80    3.50
  -5  -5  -1   32.80    4.70
  -5  -5  -1   59.49    3.90
   6   6   1  211.98   13.20
   6   6   1  233.68   13.70
  -6  -6  -1  205.68   12.60
   7   7   1   21.40    2.80
   7   7   1   23.90    2.60
  -7  -7  -1   21.20    2.20
   8   8   1   33.30    3.90
   8   8   1   27.40    2.70
  -8  -8  -1   33.10    2.80
   9   9   1  297.47   16.60
   9   9   1  312.07   17.90
  -9  -9  -1  258.97   16.10
  -2  -4   1   95.89    5.90
   2   4  -1  102.99    5.60
   2   4  -1  100.79    5.60
  -1  -3   1   22.30    2.10
   1   3  -1   23.40    1.60
   0  -2   1  209.08   12.20
   0  -2   1  225.98   13.20
   0   2  -1  217.08   12.20
   0   2  -1  220.98   13.30
   1  -1   1   57.79    3.80
   1  -1   1   55.19    4.50
  -1   1  -1   55.89    4.70
  -1   1  -1   56.09    3.70
   2   0   1   62.09    5.10
   2   0   1   62.69    4.30
  -2   0  -1   61.59    5.40
  -2   0  -1   63.49    4.30
   3   1   1  260.47   16.20
   3   1   1  269.57   15.40
  -3  -1  -1  275.67   17.20
  -3  -1  -1  254.27   15.20
   4   2   1   53.89    4.80
   4   2   1   51.39    4.00
  -4  -2  -1   55.79    5.70
  -4  -2  -1   51.89    4.00
   5   3   1  463.35   26.60
   5   3   1  442.96   25.70
  -5  -3  -1  431.26   28.40
  -5  -3  -1  458.35   25.60
   6   4   1  665.13   37.80
   6   4   1  652.63   37.20
  -6  -4  -1  668.33   41.00
  -6  -4  -1  649.54   36.80
   7   5   1   60.69    5.40
   7   5   1   65.79    5.40
  -7  -5  -1   63.19    4.90
  -7  -5  -1   61.89    8.10
   8   6   1  163.48   11.80
   8   6   1  191.18   11.80
  -8  -6  -1  182.18   11.20
  -8  -6  -1  158.58   16.40
   9   7   1   59.89    8.60
   9   7   1   53.69    4.60
  -9  -7  -1   52.39    4.40
  10   8   1    7.00    2.60
  10   8   1    7.70    1.50
 -10  -8  -1    8.10    1.50
 -10  -8  -1    2.00    1.40
  11   9   1   74.69    7.60
  -2  -6   1   54.99    3.50
   2   6  -1   55.79    3.40
  -1  -5   1   61.79    3.90
  -1  -5   1   61.39    4.30
   1   5  -1   56.09    4.60
   1   5  -1   59.59    3.90
   0  -4   1 1352.26   68.69
   0  -4   1 1247.28   67.29
   0   4  -1 1163.58   66.69
   0   4  -1 1203.58   67.89
   1  -3   1   24.70    2.30
   1  -3   1   26.50    2.90
  -1   3  -1   22.70    2.80
  -1   3  -1   26.30    2.30
   2  -2   1   50.39    4.60
   2  -2   1   49.20    3.90
  -2   2  -1   47.80    4.70
  -2   2  -1   53.19    3.90
   3  -1   1  254.57   15.80
   3  -1   1  242.48   14.70
  -3   1  -1  248.58   14.70
  -3   1  -1  249.58   16.20
   4   0   1  632.64   35.10
   4   0   1  608.94   35.70
  -4   0  -1  626.24   37.10
  -4   0  -1  609.24   34.70
   5   1   1   97.49    7.80
   5   1   1  101.19    7.20
  -5  -1  -1  102.59    7.10
  -5  -1  -1   96.79    8.90
   6   2   1   99.59    7.30
   6   2   1   95.89    7.70
  -6  -2  -1   94.09    7.00
  -6  -2  -1  108.89    9.80
   7   3   1 1504.95   84.09
   7   3   1 1531.35   83.69
  -7  -3  -1 1518.95   83.29
  -7  -3  -1 1507.25   87.69
   8   4   1   45.90    4.90
   8   4   1   52.79    4.90
  -8  -4  -1   48.90    4.40
  -8  -4  -1   43.90    7.10
   9   5   1   10.70    2.20
   9   5   1    8.70    2.20
  -9  -5  -1    9.80    3.80
  -9  -5  -1   10.00    1.80
  10   6   1 1989.80  112.69
  10   6   1 2104.99  112.49
 -10  -6  -1 2000.70  111.19
 -10  -6  -1 2096.19  122.69
  11   7   1   42.10    6.60
  11   7   1   46.90    4.60
 -11  -7  -1   43.40    4.10
  12   8   1   28.40    7.20
  13   9   1  785.12   50.59
 -13  -9  -1  961.20   49.40
  -3  -9   1  440.16   24.40
   3   9  -1  455.55   24.50
  -2  -8   1   33.60    2.60
  -2  -8   1   35.70    2.70
   2   8  -1   34.80    3.40
   2   8  -1   36.20    2.60
  -1  -7   1   62.89    4.70
  -1  -7   1   60.09    4.30
   1   7  -1   62.19    5.20
   1   7  -1   63.79    4.40
   0  -6   1   78.49    5.50
   0  -6   1   71.19    5.80
   0   6  -1   77.99    5.40
   0   6  -1   69.89    6.20
   1  -5   1   60.69    5.00
   1  -5   1   58.69    4.50
  -1   5  -1   55.99    4.40
  -1   5  -1   60.39    5.30
  -2   4  -1   90.49    7.40
  -2   4  -1   98.79    6.70
   3  -3   1  105.09    7.40
   3  -3   1  102.49    8.10
  -3   3  -1  110.09    8.90
  -3   3  -1  104.59    7.40
   4  -2   1   54.09    5.20
   4  -2   1   54.99    4.60
  -4   2  -1   53.29    4.50
  -4   2  -1   50.89    5.60
   5  -1   1  106.39    7.70
   5  -1   1  103.39    8.30
  -5   1  -1  104.19    7.50
  -5   1  -1   99.49    9.20
   6   0   1  268.87   16.90
   6   0   1  257.27   17.40
  -6   0  -1  255.17   19.10
  -6   0  -1  282.27   16.90
   7   1   1   50.79    4.90
   7   1   1   47.60    5.20
  -7  -1  -1   51.89    6.90
  -7  -1  -1   51.99    4.80
   8   2   1   29.40    3.80
  -8  -2  -1   32.00    5.70
   9   3   1  167.18   11.80
   9   3   1  150.18   11.40
  -9  -3  -1  157.98   15.30
  -9  -3  -1  169.28   11.20
  10   4   1   13.70    2.80
  10   4   1   16.30    2.90
 -10  -4  -1   13.90    4.70
 -10  -4  -1   15.30    2.60
  11   5   1   63.89    5.90
  11   5   1   46.40    6.60
 -11  -5  -1   62.39    5.40
  12   6   1   80.49    6.80
 -12  -6  -1   70.79    6.20
  13   7   1    1.60    3.20
  13   7   1   10.50    2.60
 -13  -7  -1   12.60    2.40
  14   8   1    1.40    4.90
 -14  -8  -1    2.40    2.10
  -3 -11   1   14.40    1.30
  -3 -11   1   13.40    1.40
   3  11  -1   14.00    2.20
   3  11  -1   10.90    1.20
  -2 -10   1  125.29    7.90
  -2 -10   1  125.79    7.90
   2  10  -1  119.79    9.10
   2  10  -1  124.09    7.80
  -1  -9   1   44.10    3.80
  -1  -9   1   41.10    3.50
   1   9  -1   40.00    4.30
   1   9  -1   42.40    3.50
   0  -8   1  183.08   11.20
   0  -8   1  169.08   11.40
   0   8  -1  172.88   11.00
   0   8  -1  173.28   12.10
   1  -7   1   60.49    4.90
   1  -7   1   56.59    5.20
  -1   7  -1   61.39    4.80
  -1   7  -1   57.19    5.70
   2  -6   1   56.79    4.70
   2  -6   1   50.69    4.90
  -2   6  -1   54.09    4.50
  -2   6  -1   52.19    5.60
   3  -5   1    1.00    0.80
   3  -5   1    1.50    0.80
  -3   5  -1    1.40    0.70
  -3   5  -1    0.40    0.90
   4  -4   1   47.20    4.30
   4  -4   1   46.40    4.90
  -4   4  -1   41.50    5.10
  -4   4  -1   48.30    4.40
   5  -3   1  450.35   28.00
   5  -3   1  470.65   27.30
  -5   3  -1  461.55   27.10
  -5   3  -1  452.75   29.20
   6  -2   1  101.39    7.90
  -6   2  -1   99.09    9.70
   7  -1   1   48.80    5.00
   7  -1   1   46.40    5.30
  -7   1  -1   41.10    6.20
  -7   1  -1   49.20    4.90
   8   0   1  125.09    9.80
   8   0   1  133.69   10.40
  -8   0  -1  124.59    9.40
  -8   0  -1  122.89   12.40
   9   1   1  176.78   13.10
  -9  -1  -1  178.28   12.30
  10   2   1   23.00    3.60
  10   2   1   25.60    3.80
 -10  -2  -1   30.70    6.40
 -10  -2  -1   25.10    3.30
 -11  -3  -1  126.59   14.50
 -11  -3  -1  115.79    9.10
  12   4   1  197.68   13.80
  12   4   1  186.78   14.50
 -12  -4  -1  201.98   20.90
 -12  -4  -1  189.28   13.10
  13   5   1    7.40    2.60
  13   5   1    7.20    2.30
 -13  -5  -1    9.80    5.30
 -13  -5  -1    7.80    1.90
  14   6   1    9.30    2.60
  14   6   1    4.40    2.20
 -14  -6  -1    9.70    5.20
 -14  -6  -1   11.20    2.40
   4  14  -1   18.90    2.40
  -3 -13   1  103.89    6.80
  -3 -13   1   96.49    6.40
   3  13  -1  104.89    6.50
   3  13  -1  100.89    8.30
  -2 -12   1   87.49    6.10
  -2 -12   1   83.49    6.10
   2  12  -1   86.89    6.00
   2  12  -1   89.49    7.60
  -1 -11   1  116.99    8.10
  -1 -11   1  119.49    8.30
   1  11  -1  121.49    8.20
   1  11  -1  119.69    9.50
   0 -10   1  571.84   32.70
   0 -10   1  533.75   32.00
   0  10  -1  544.25   32.00
   0  10  -1  609.14   34.30
   1  -9   1   35.00    4.10
   1  -9   1   40.60    3.90
  -1   9  -1   39.60    3.80
  -1   9  -1   48.30    5.30
   2  -8   1   35.80    4.10
   2  -8   1   36.50    3.80
  -2   8  -1   35.60    4.70
  -2   8  -1   38.50    3.80
   3  -7   1    4.00    1.30
   3  -7   1    4.50    1.60
  -3   7  -1    4.60    1.30
  -3   7  -1    3.90    1.70
   4  -6   1  955.60   53.79
   5  -5   1   63.49    5.70
   5  -5   1   63.29    6.40
  -5   5  -1   64.19    7.10
  -5   5  -1   70.09    6.00
   6  -4   1  647.34   39.10
   6  -4   1  646.24   38.20
  -6   4  -1  676.53   41.20
  -6   4  -1  668.13   38.40
   7  -3   1 1512.25   85.39
  -7   3  -1 1522.85   84.39
   8  -2   1   31.50    4.20
   8  -2   1   35.20    4.70
  -8   2  -1   30.80    3.90
  -8   2  -1   26.80    5.30
   9  -1   1  187.08   13.80
   9  -1   1  178.38   13.10
  -9   1  -1  185.68   13.00
  -9   1  -1  174.58   16.10
  10   0   1 2068.69  115.89
  10   0   1 2134.09  116.69
 -10   0  -1 2044.20  115.09
 -10   0  -1 2131.89  121.79
  11   1   1   71.99    7.10
  11   1   1   79.59    7.30
 -11  -1  -1   68.49    6.40
 -11  -1  -1   66.69   10.10
  12   2   1   32.00    4.60
  12   2   1   26.40    4.40
 -12  -2  -1   30.80    4.00
 -12  -2  -1   39.50    8.40
  13   3   1 1497.95   87.49
  13   3   1 1567.84   86.99
 -13  -3  -1 1633.94   98.49
 -13  -3  -1 1506.05   85.79
  14   4   1   27.60    4.40
  14   4   1   27.30    5.20
 -14  -4  -1   29.20    3.90
 -14  -4  -1   29.80    9.20
  15   5   1    6.50    3.00
  15   5   1   10.80    2.90
 -15  -5  -1   10.90    2.70
 -15  -5  -1   14.70    7.40
  -4 -16   1    8.20    1.20
  -4 -16   1    7.70    1.20
   4  16  -1    8.00    1.40
   4  16  -1    8.50    2.30
  -3 -15   1   58.99    4.30
  -3 -15   1   58.19    4.60
   3  15  -1   58.69    6.30
   3  15  -1   58.29    4.50
  -2 -14   1   47.30    4.10
  -2 -14   1   49.30    4.30
   2  14  -1   50.89    5.80
   2  14  -1   47.90    4.00
  -1 -13   1   79.49    6.20
  -1 -13   1   68.79    6.00
   1  13  -1   79.09    5.90
   1  13  -1   85.29    7.90
   0 -12   1  261.07   17.10
   0 -12   1  264.07   17.60
   0  12  -1  281.97   17.40
   0  12  -1  315.27   19.60
   1 -11   1  115.49    8.40
   1 -11   1  110.59    8.60
  -1  11  -1  108.39    8.20
  -1  11  -1  108.39    9.80
   2 -10   1  119.79    9.00
  -2  10  -1  122.89   10.70
   3  -9   1  410.46   26.00
   3  -9   1  419.06   25.40
  -3   9  -1  416.46   27.50
  -3   9  -1  420.26   25.20
   4  -8   1   52.39    5.20
   4  -8   1   47.60    5.40
  -4   8  -1   49.60    6.30
  -4   8  -1   52.69    5.10
   5  -7   1  101.49    8.90
  -5   7  -1  103.69    8.20
   6  -6   1  216.48   14.80
   6  -6   1  216.08   15.40
  -6   6  -1  221.88   14.70
  -6   6  -1  204.38   16.70
   7  -5   1   61.49    6.10
   7  -5   1   61.89    6.70
  -7   5  -1   62.09    5.90
  -7   5  -1   65.09    7.90
   8  -4   1   52.79    6.10
   8  -4   1   50.99    5.60
  -8   4  -1   53.99    5.50
  -8   4  -1   38.60    6.70
   9  -3   1  173.28   12.90
   9  -3   1  176.98   13.50
  -9   3  -1  162.28   15.60
  -9   3  -1  177.68   12.70
  10  -2   1   31.90    4.60
  10  -2   1   33.70    4.70
 -10   2  -1   33.20    6.70
 -10   2  -1   28.10    4.00
  11  -1   1   80.49    8.00
  11  -1   1   70.39    7.50
 -11   1  -1   78.49   10.70
 -11   1  -1   80.69    7.30
  12   0   1   91.19    8.20
  12   0   1   79.99    7.90
 -12   0  -1   78.29    7.20
 -12   0  -1   60.59   10.40
  13   1   1    3.10    1.80
  13   1   1    4.30    1.90
 -13  -1  -1    4.30    1.60
 -13  -1  -1    4.50    3.30
  14   2   1   21.00    4.60
 -14  -2  -1   24.00    7.90
  15   3   1   11.20    3.00
  15   3   1    7.50    3.00
 -15  -3  -1    7.90    2.40
 -15  -3  -1   10.40    5.80
  -4 -18   1  133.89    8.30
  -4 -18   1  125.69    8.30
   4  18  -1  125.59   11.10
   4  18  -1  128.99   10.20
  -3 -17   1   50.49    4.20
  -3 -17   1   61.59    5.00
   3  17  -1   55.39    6.60
   3  17  -1   55.79    4.30
  -2 -16   1   51.89    4.70
  -2 -16   1   49.80    4.50
   2  16  -1   50.89    4.40
   2  16  -1   64.89    7.20
  -1 -15   1   65.49    5.60
  -1 -15   1   50.19    4.90
   1  15  -1   47.20    6.30
   1  15  -1   58.49    4.90
   0 -14   1    8.10    1.80
   0  14  -1    5.50    2.20
   1 -13   1   82.89    7.20
   1 -13   1   80.39    7.00
  -1  13  -1   83.59    8.50
  -1  13  -1   84.49    6.90
   2 -12   1   90.39    7.50
   2 -12   1   86.69    7.70
  -2  12  -1   82.39    8.80
  -2  12  -1   88.79    7.30
   3 -11   1   16.30    3.00
  -3  11  -1   11.20    2.20
   4 -10   1   67.09    6.30
   4 -10   1   67.19    6.80
  -4  10  -1   65.09    6.10
  -4  10  -1   69.69    8.00
  -5   9  -1  349.67   22.20
  -5   9  -1  362.06   25.00
   6  -8   1  146.99   11.80
   6  -8   1  143.29   11.00
  -6   8  -1  146.69   11.00
  -6   8  -1  159.38   13.40
   7  -7   1   24.10    3.80
   7  -7   1   25.70    4.20
  -7   7  -1   24.60    3.60
  -7   7  -1   31.00    5.60
   8  -6   1  195.78   14.50
   8  -6   1  196.18   14.00
  -8   6  -1  194.78   16.70
  -8   6  -1  178.68   13.40
   9  -5   1    7.30    2.40
   9  -5   1    9.90    2.60
  -9   5  -1   10.50    3.70
  -9   5  -1   10.30    2.40
  10  -4   1   20.30    3.70
  10  -4   1   17.20    3.60
 -10   4  -1   16.40    4.80
 -10   4  -1   15.50    3.00
  11  -3   1  150.68   12.10
  11  -3   1  136.19   11.40
 -11   3  -1  130.59   14.70
 -11   3  -1  131.59   10.80
  12  -2   1   34.50    5.20
 -12   2  -1   33.30    7.50
  13  -1   1    4.20    1.90
  13  -1   1    4.10    1.80
 -13   1  -1    2.30    1.30
 -13   1  -1    3.50    2.90
  14   0   1    3.90    1.80
  14   0   1    3.20    1.80
 -14   0  -1    2.90    1.40
 -14   0  -1    7.00    4.20
  15   1   1   84.39   11.50
  15   1   1   72.09    9.00
 -15  -1  -1   87.79    7.90
 -15  -1  -1   93.69   15.80
  16   2   1    4.00    2.00
  16   2   1    1.80    1.70
 -16  -2  -1    1.50    3.20
 -16  -2  -1    4.20    1.70
  -4 -20   1   51.49    4.50
  -4 -20   1   57.49    4.60
   4  20  -1   58.39    4.80
   4  20  -1   53.89    7.20
  -3 -19   1    0.80    0.70
  -3 -19   1    0.80    0.70
   3  19  -1    0.80    1.20
   3  19  -1    1.00    0.70
  -2 -18   1   74.19    6.30
   2  18  -1   81.79    8.90
  -1 -17   1  133.29   10.20
  -1 -17   1  145.29   10.30
   1  17  -1  172.58   13.70
   1  17  -1  134.59    9.90
   0 -16   1  406.86   24.70
   0  16  -1  396.46   24.30
   1 -15   1   60.79    6.10
   1 -15   1   63.39    6.20
  -1  15  -1   65.69    6.10
  -1  15  -1   62.79    7.70
   2 -14   1   47.40    5.50
   2 -14   1   52.09    5.60
  -2  14  -1   54.89    7.10
  -2  14  -1   57.59    5.50
   3 -13   1   96.39    8.70
   3 -13   1  104.09    8.50
  -3  13  -1  102.49   10.40
  -3  13  -1   96.19    8.10
   4 -12   1  439.46   27.50
   4 -12   1  446.96   26.90
  -4  12  -1  435.46   29.60
  -4  12  -1  414.26   26.30
   5 -11   1  109.79    9.70
   5 -11   1  111.49    9.20
  -5  11  -1  110.09    9.00
  -5  11  -1  108.59   11.10
   6 -10   1  218.78   15.50
   6 -10   1  199.48   14.40
  -6  10  -1  202.38   16.60
  -6  10  -1  205.68   14.30
   7  -9   1  796.82   47.40
   7  -9   1  783.72   46.50
  -7   9  -1  795.12   46.40
  -7   9  -1  807.62   50.19
   8  -8   1   30.40    4.50
   8  -8   1   34.00    4.90
  -8   8  -1   33.90    4.30
  -8   8  -1   36.40    6.30
   9  -7   1   61.39    6.60
   9  -7   1   61.29    6.90
  -9   7  -1   53.59    6.00
  -9   7  -1   59.69    8.60
  10  -6   1 2151.58  119.09
  10  -6   1 2107.89  119.09
 -10   6  -1 2066.39  117.69
 -10   6  -1 2245.38  124.69
  11  -5   1   82.39    8.40
  11  -5   1   77.09    7.90
 -11   5  -1   84.99    7.90
 -11   5  -1   73.99   11.00
  12  -4   1  223.78   16.50
 -12   4  -1  217.88   15.70
 -13   3  -1 1651.73   99.29
 -13   3  -1 1607.34   91.19
  14  -2   1   24.80    4.60
  14  -2   1   26.40    4.50
 -14   2  -1   29.80    4.40
 -14   2  -1   20.00    6.50
  15  -1   1   76.19    9.10
  15  -1   1   88.39    8.70
 -15   1  -1  100.59    8.50
 -15   1  -1   85.59   14.40
  16   0   1 1082.09   63.49
  16   0   1 1048.80   63.79
 -16   0  -1 1068.49   61.79
 -16   0  -1 1122.89   75.59
  -4 -22   1    7.10    1.80
  -4 -22   1    6.60    1.50
   4  22  -1    7.20    3.10
   4  22  -1    7.20    2.00
  -3 -21   1  136.89    9.70
   3  21  -1  140.19   13.40
   3  21  -1  130.79    9.00
  -2 -20   1   61.79    5.60
  -2 -20   1   54.39    5.20
   2  20  -1   58.89    7.80
   2  20  -1   63.39    5.20
  -1 -19   1   48.60    5.20
  -1 -19   1   63.39    5.40
   1  19  -1   50.29    7.30
   1  19  -1   53.09    5.20
   0 -18   1  149.39   10.90
   0 -18   1  132.89   10.40
   0  18  -1  144.49   13.40
   0  18  -1  135.39   10.20
   1 -17   1  137.79   10.40
   1 -17   1  124.49   10.30
  -1  17  -1  135.59   12.80
  -1  17  -1  130.09    9.90
   2 -16   1   62.89    6.30
   2 -16   1   57.99    6.20
  -2  16  -1   54.29    7.60
  -2  16  -1   57.09    5.90
   3 -15   1   61.19    6.20
   3 -15   1   62.59    6.60
  -3  15  -1   58.69    7.70
  -3  15  -1   61.19    6.10
   4 -14   1   38.90    5.00
   4 -14   1   37.60    4.90
  -4  14  -1   39.20    4.70
  -4  14  -1   43.10    6.50
   5 -13   1  160.38   12.20
   5 -13   1  155.68   12.50
  -5  13  -1  162.18   14.50
  -5  13  -1  159.18   11.90
   6 -12   1  320.47   21.60
   6 -12   1  311.47   20.80
  -6  12  -1  309.27   23.60
  -6  12  -1  320.37   20.70
   7 -11   1   96.19    8.40
   7 -11   1   88.89    8.60
  -7  11  -1   79.49    7.70
  -7  11  -1   81.19   10.00
   8 -10   1   59.89    6.80
   8 -10   1   63.89    6.80
  -8  10  -1   58.59    6.20
  -8  10  -1   66.19    8.70
   9  -9   1  285.57   19.60
  -9   9  -1  285.27   23.00
  10  -8   1    9.10    2.60
  10  -8   1    9.80    2.80
 -10   8  -1   10.00    2.50
 -10   8  -1    9.90    3.90
  11  -7   1   53.39    6.40
  11  -7   1   49.80    6.20
 -11   7  -1   50.59    8.70
 -11   7  -1   49.40    5.70
  12  -6   1   81.59    8.60
  12  -6   1   93.89    8.90
 -12   6  -1   80.59   11.70
 -12   6  -1   86.39    8.20
  13  -5   1    9.50    2.80
  13  -5   1   10.40    3.00
 -13   5  -1   11.50    4.50
 -13   5  -1    8.30    2.40
  14  -4   1   36.10    5.40
  14  -4   1   31.50    5.40
 -14   4  -1   35.70    8.40
 -14   4  -1   34.20    4.80
  15  -3   1    6.60    2.70
  15  -3   1   12.20    3.10
 -15   3  -1    8.20    4.40
 -15   3  -1    9.60    2.50
  16  -2   1    2.90    1.80
  16  -2   1    3.30    2.10
 -16   2  -1    4.70    1.90
 -16   2  -1    3.20    3.40
  -4 -24   1   99.19    7.30
  -4 -24   1   98.49    7.60
   4  24  -1   85.79    8.30
   4  24  -1   92.69   11.60
  -3 -23   1   47.90    4.80
  -3 -23   1   46.40    4.30
   3  23  -1   42.40    7.40
   3  23  -1   43.00    4.10
  -2 -22   1   47.60    4.90
  -2 -22   1   45.70    5.30
   2  22  -1   41.80    4.30
   2  22  -1   47.70    7.50
  -1 -21   1   18.20    2.90
  -1 -21   1   24.90    3.30
   1  21  -1   19.60    2.90
   1  21  -1   22.50    5.00
   0 -20   1    0.00    0.60
   0 -20   1    0.90    0.90
   0  20  -1    0.60    0.80
   0  20  -1    1.10    1.50
   1 -19   1   56.69    5.90
   1 -19   1   56.59    5.90
  -1  19  -1   56.09    5.60
  -1  19  -1   44.30    7.20
   2 -18   1  106.59    9.00
   2 -18   1  100.99    8.80
  -2  18  -1   96.09   10.90
  -2  18  -1   93.09    8.30
   3 -17   1   56.29    6.20
   3 -17   1   53.79    6.00
  -3  17  -1   54.89    7.90
  -3  17  -1   59.19    6.00
   4 -16   1   10.70    2.80
   4 -16   1   10.90    2.70
  -4  16  -1   14.30    4.00
  -4  16  -1   11.00    2.60
   5 -15   1  315.77   20.80
   5 -15   1  283.37   20.00
  -5  15  -1  283.27   19.50
  -5  15  -1  304.67   23.30
   6 -14   1    4.30    1.70
   6 -14   1    2.60    1.50
  -6  14  -1    3.00    1.50
  -6  14  -1    4.40    2.60
   7 -13   1    6.60    2.30
  -7  13  -1    7.40    3.20
   8 -12   1  161.58   12.80
   8 -12   1  161.38   13.00
  -8  12  -1  168.48   15.80
  -8  12  -1  162.68   12.30
   9 -11   1    7.00    2.50
  -9  11  -1    7.20    2.20
  10 -10   1   38.80    5.50
  10 -10   1   38.10    5.40
 -10  10  -1   40.90    5.10
 -10  10  -1   43.50    7.90
  11  -9   1  129.49   11.30
  11  -9   1  136.99   11.60
 -11   9  -1  127.49   10.60
 -11   9  -1  121.29   14.20
  12  -8   1   60.49    7.00
  12  -8   1   56.49    6.90
 -12   8  -1   59.79   10.20
 -12   8  -1   60.29    6.60
  13  -7   1   13.50    3.40
  13  -7   1    9.00    2.80
 -13   7  -1   16.60    5.60
 -13   7  -1   15.00    3.10
  14  -6   1   14.60    3.70
  14  -6   1   13.50    4.10
 -14   6  -1   16.90    5.80
  15  -5   1   16.70    3.70
 -15   5  -1   14.90    3.20
  16  -4   1    0.30    1.30
  16  -4   1    1.30    1.40
 -16   4  -1    2.20    2.70
 -16   4  -1    1.30    1.10
 -17   3  -1    0.50    1.80
 -17   3  -1    1.50    1.30
   4  26  -1   21.90    4.00
   4  26  -1   16.10    3.20
  -3 -25   1    0.40    0.90
   3  25  -1    0.50    0.90
  -2 -24   1   33.80    4.30
  -2 -24   1   36.80    3.90
   2  24  -1   33.30    3.70
   2  24  -1   37.70    7.10
  -1 -23   1  130.79   11.30
  -1 -23   1  121.89   10.20
   1  23  -1  139.59   14.30
   1  23  -1  145.29   10.20
   0 -22   1   14.80    3.00
   0 -22   1   23.90    3.30
   0  22  -1   15.70    2.70
   0  22  -1   13.30    4.30
   1 -21   1   21.50    3.70
   1 -21   1   27.80    4.00
  -1  21  -1   21.60    5.20
  -1  21  -1   25.80    3.70
   2 -20   1   76.09    7.40
   2 -20   1   62.09    6.90
  -2  20  -1   71.29    9.60
  -2  20  -1   82.59    7.30
   3 -19   1   -0.20    0.70
   3 -19   1    1.20    1.10
  -3  19  -1    1.20    1.80
  -3  19  -1    0.90    0.90
   4 -18   1  162.88   12.80
  -4  18  -1  157.78   15.60
   5 -17   1  119.89   10.50
   5 -17   1  120.39   10.60
  -5  17  -1  123.59   10.20
  -5  17  -1  130.79   13.60
   6 -16   1  246.28   18.00
   6 -16   1  255.47   17.90
  -6  16  -1  261.87   21.50
  -6  16  -1  239.68   17.10
   7 -15   1  830.12   48.40
  -7  15  -1  790.62   47.20
   8 -14   1   56.59    6.90
   8 -14   1   55.49    6.60
  -8  14  -1   65.79    9.20
  -8  14  -1   62.99    6.30
   9 -13   1  100.29    9.50
   9 -13   1   99.69    9.40
  -9  13  -1  104.99    9.00
  -9  13  -1  112.19   12.70
  10 -12   1 1548.05   87.29
  10 -12   1 1526.75   86.89
 -10  12  -1 1507.25   86.09
 -10  12  -1 1536.05   92.39
  11 -11   1   78.79    8.50
  11 -11   1   87.59    8.70
 -11  11  -1   95.79    8.60
 -11  11  -1   86.69   11.60
  12 -10   1   64.09    7.60
  12 -10   1   66.99    7.30
 -12  10  -1   74.19   11.20
 -12  10  -1   63.09    6.80
  13  -9   1 1411.66   81.09
 -13   9  -1 1406.56   87.49
  14  -8   1   24.60    5.90
  14  -8   1   34.80    5.30
 -14   8  -1   34.00    4.80
 -14   8  -1   29.80    8.20
  15  -7   1   60.19    7.80
  15  -7   1   77.69    8.10
 -15   7  -1   62.39   11.50
 -15   7  -1   75.09    7.40
  16  -6   1 1105.09   67.69
  16  -6   1 1257.37   68.39
 -16   6  -1 1181.18   66.89
 -16   6  -1 1119.99   75.49
  17  -5   1   11.70    4.40
  -3 -27   1   15.50    3.00
  -3 -27   1   20.50    3.50
  -2 -26   1   81.49    8.50
  -2 -26   1   74.39    7.40
   2  26  -1   78.09    6.60
   2  26  -1   86.49   12.00
  -1 -25   1   35.20    4.10
  -1 -25   1   38.30    4.70
   1  25  -1   46.10    8.10
   1  25  -1   41.90    4.50
   0 -24   1   91.69    8.20
   0 -24   1  108.79    9.10
   0  24  -1  107.19   12.80
   0  24  -1  105.39    8.50
   1 -23   1  127.39   10.50
  -1  23  -1  117.89   13.70
   2 -22   1   56.49    6.40
   2 -22   1   55.79    6.20
  -2  22  -1   54.19    8.70
  -2  22  -1   64.29    6.40
   3 -21   1  144.99   11.70
   3 -21   1  123.59   11.10
  -3  21  -1  147.99   11.20
  -3  21  -1  144.79   15.10
   4 -20   1   64.39    7.10
  -4  20  -1   71.39    7.00
   5 -19   1  131.19   11.00
   5 -19   1  117.49   10.60
  -5  19  -1  123.99   10.30
  -5  19  -1  130.99   14.10
   6 -18   1  185.98   14.10
   6 -18   1  178.68   14.20
  -6  18  -1  172.08   17.00
  -6  18  -1  179.68   13.50
   7 -17   1   99.29    9.10
   7 -17   1   89.09    8.90
  -7  17  -1   96.69    8.70
  -7  17  -1   89.89   11.40
   8 -16   1   21.20    4.10
   8 -16   1   30.10    4.70
  -8  16  -1   30.00    6.50
  -8  16  -1   30.00    4.30
   9 -15   1  118.79   10.30
   9 -15   1  103.89    9.70
  -9  15  -1  103.59    9.30
  -9  15  -1  111.19   13.10
  10 -14   1   11.30    3.10
  10 -14   1   13.40    3.40
 -10  14  -1   21.50    5.80
 -10  14  -1   16.20    3.30
  11 -13   1   83.89    8.50
  11 -13   1   72.99    7.80
 -11  13  -1   81.09    7.60
 -11  13  -1   77.09   10.90
  12 -12   1  124.69   11.30
  12 -12   1  131.19   11.10
 -12  12  -1  118.69   10.20
 -12  12  -1  115.29   14.50
  13 -11   1   10.70    3.20
  13 -11   1   11.30    2.90
 -13  11  -1   13.70    5.00
 -13  11  -1   17.20    3.40
  14 -10   1   21.70    4.20
  14 -10   1   19.60    4.10
 -14  10  -1   23.60    4.00
 -14  10  -1   20.00    6.10
  15  -9   1   70.49    7.80
  15  -9   1   65.59    7.80
 -15   9  -1   75.99    7.50
 -15   9  -1   54.29   10.90
  16  -8   1    6.80    2.90
 -16   8  -1    6.00    4.00
  -2 -28   1   53.39    6.10
  -2 -28   1   45.10    5.10
  -1 -27   1   12.80    3.00
   1  27  -1    6.70    3.90
   0 -26   1   47.40    5.60
   0 -26   1   41.20    5.00
   0  26  -1   41.40    8.00
   0  26  -1   46.50    4.90
   1 -25   1   35.90    5.00
   1 -25   1   40.80    5.10
  -1  25  -1   41.00    8.00
  -1  25  -1   47.00    5.20
   2 -24   1   48.90    5.60
   2 -24   1   41.90    5.50
  -2  24  -1   46.10    5.50
  -2  24  -1   37.90    7.70
   3 -23   1   50.59    6.00
   3 -23   1   53.79    6.30
  -3  23  -1   49.00    5.80
  -3  23  -1   51.69    8.50
   4 -22   1   13.00    3.10
   4 -22   1    9.80    2.80
  -4  22  -1   10.70    4.20
  -4  22  -1    9.70    2.60
   5 -21   1  169.58   13.60
   5 -21   1  182.18   14.10
  -5  21  -1  175.18   13.40
  -5  21  -1  175.48   17.60
   6 -20   1    0.50    1.10
   6 -20   1    0.70    1.20
  -6  20  -1    1.30    1.70
  -6  20  -1    0.10    0.80
   7 -19   1    3.70    1.90
   7 -19   1    3.20    1.70
  -7  19  -1    4.00    1.70
  -7  19  -1    5.40    3.00
   8 -18   1  117.49   10.60
   8 -18   1  130.39   11.10
  -8  18  -1  114.49    9.90
  -8  18  -1  124.79   14.00
   9 -17   1   33.70    5.20
   9 -17   1   32.60    5.10
  -9  17  -1   31.50    4.60
  -9  17  -1   32.40    7.20
  10 -16   1   43.40    5.80
  10 -16   1   29.80    4.90
 -10  16  -1   38.70    7.90
 -10  16  -1   38.60    5.00
  11 -15   1  126.49   11.00
  11 -15   1  132.29   12.60
 -11  15  -1  118.69   10.20
 -11  15  -1  138.99   17.20
  12 -14   1    4.80    2.10
  12 -14   1    4.50    2.10
 -12  14  -1    3.00    2.70
 -12  14  -1    6.20    2.00
  13 -13   1    5.40    2.20
  13 -13   1    5.60    2.30
 -13  13  -1    5.90    3.40
 -13  13  -1    6.20    2.10
  14 -12   1   17.60    3.70
  14 -12   1   15.80    3.80
 -14  12  -1   14.40    3.20
 -14  12  -1   12.00    5.00
   0 -28   1    7.90    2.60
   0 -28   1    8.20    2.30
   0  28  -1    7.30    4.10
   0  28  -1    6.30    2.10
   1 -27   1   16.20    3.20
   1 -27   1   13.20    3.10
  -1  27  -1   15.50    3.10
  -1  27  -1   14.80    5.20
   2 -26   1   86.89    8.70
   2 -26   1   93.49    8.80
  -2  26  -1   82.69   11.90
  -2  26  -1   93.79    8.30
   3 -25   1    1.00    1.20
   3 -25   1    0.80    1.00
  -3  25  -1    2.80    1.50
  -3  25  -1    0.70    1.70
   4 -24   1  123.29   11.10
   4 -24   1  127.09   11.20
  -4  24  -1  140.49   15.30
  -4  24  -1  128.39   10.70
   5 -23   1  173.98   13.70
   5 -23   1  155.98   13.10
  -5  23  -1  170.68   13.10
  -5  23  -1  167.58   17.20
   6 -22   1   16.30    3.50
   6 -22   1   10.80    2.90
  -6  22  -1   11.80    2.80
  -6  22  -1   12.20    4.60
   7 -21   1  456.25   30.00
  -7  21  -1  476.85   35.20
   8 -20   1   67.49    7.50
   8 -20   1   74.79    7.90
  -8  20  -1   73.69    7.30
  -8  20  -1   72.79   10.80
   9 -19   1   17.00    3.70
   9 -19   1   15.40    3.60
  -9  19  -1   13.30    4.70
  -9  19  -1   14.40    3.20
  10 -18   1  903.31   52.19
  10 -18   1  858.51   51.59
 -10  18  -1  861.31   56.69
 -10  18  -1  867.41   51.19
  11 -17   1   90.19    9.00
  11 -17   1   80.29    8.40
 -11  17  -1   88.89   12.20
 -11  17  -1   87.79    8.10
  12 -16   1  101.59    9.80
  12 -16   1  119.49   10.70
 -12  16  -1  105.09    9.60
 -12  16  -1  107.29   14.00
  13 -15   1 1149.69   66.89
 -13  15  -1 1150.98   73.09
   1 -29   1   81.99    8.50
   1 -29   1   89.59    8.30
  -1  29  -1  101.09    8.80
  -1  29  -1   95.59   14.10
   2 -28   1   54.09    6.30
  -2  28  -1   47.30    9.20
  -2  28  -1   54.89    6.70
   3 -27   1   15.00    3.50
   3 -27   1   17.00    3.60
  -3  27  -1   19.00    6.00
  -3  27  -1   15.70    3.30
   4 -26   1   82.59    9.00
   4 -26   1   95.59    9.00
  -4  26  -1   69.39   11.50
  -4  26  -1   93.79    8.50
   5 -25   1  104.99    9.70
  -5  25  -1  103.59    9.10
   6 -24   1  117.59   10.80
   6 -24   1  120.09   10.50
  -6  24  -1  116.29   14.30
  -6  24  -1  118.69   10.20
   7 -23   1   94.39    9.40
   7 -23   1   95.89    9.40
  -7  23  -1   97.39   12.60
  -7  23  -1  106.29    9.20
   8 -22   1   33.60    5.20
   8 -22   1   32.00    5.20
  -8  22  -1   31.00    7.30
  -8  22  -1   39.40    5.10
   9 -21   1  166.38   13.30
   9 -21   1  147.99   12.40
  -9  21  -1  153.48   16.60
  -9  21  -1  158.58   12.50
  10 -20   1   20.90    4.00
  10 -20   1   25.30    4.60
 -10  20  -1   22.00    6.10
 -10  20  -1   26.70    4.30
  11 -19   1   34.30    5.70
 -11  19  -1   36.90    8.20
   2 -30   1   38.30    5.50
   2 -30   1   34.60    4.80
  -2  30  -1   38.80    4.90
  -2  30  -1   33.50    8.40
   3 -29   1   49.99    6.00
   3 -29   1   55.79    6.60
  -3  29  -1   54.09   10.00
  -3  29  -1   63.39    6.50
   4 -28   1    0.40    0.90
   4 -28   1    0.70    1.20
  -4  28  -1    1.70    2.20
  -4  28  -1    1.30    1.20
   5 -27   1  100.99    9.30
   5 -27   1   89.09    9.10
  -5  27  -1   99.09   13.30
  -5  27  -1  101.29    9.10
   6 -26   1   36.80    5.60
   6 -26   1   42.50    5.90
  -6  26  -1   48.50    5.60
  -6  26  -1   40.30    8.50
   7 -25   1    1.90    1.50
   7 -25   1    2.40    1.60
  -7  25  -1    2.50    2.30
  -7  25  -1    3.80    1.70
   8 -24   1  114.19   10.30
   8 -24   1   98.99   10.70
  -8  24  -1   97.89    9.20
  -8  24  -1   97.39   13.40
   9 -23   1   32.60    5.40
  -9  23  -1   21.80    6.50
   4 -30   1   27.80    4.90
  -4  30  -1   21.40    6.70
  -9  23   2    9.00    4.30
   9 -23  -2   21.50    4.40
  -8  24   2   40.40    7.90
   8 -24  -2   55.89    6.80
  -7  25   2    4.00    1.80
  -7  25   2    2.30    8.40
   7 -25  -2    4.00    2.00
   7 -25  -2    2.20    1.60
  -6  26   2    4.40    3.10
  -6  26   2    5.00    2.00
   6 -26  -2    7.70    2.40
   6 -26  -2    7.00    2.50
  -5  27   2  135.19   10.50
  -5  27   2   90.39   12.90
   5 -27  -2  121.49   11.10
   5 -27  -2  119.49   10.10
  -4  28   2    9.50    4.40
  -4  28   2   11.60    2.90
   4 -28  -2   14.00    3.50
   4 -28  -2   12.20    2.90
  -3  29   2    2.90    2.60
  -3  29   2    5.80    2.00
   3 -29  -2    3.10    1.80
   3 -29  -2    4.10    1.80
  -2  30   2    6.50    2.20
  -2  30   2    5.80    3.40
   2 -30  -2    6.20    2.30
   2 -30  -2    6.40    2.20
  11 -19  -2   20.70    4.20
 -10  20   2    6.40    3.30
 -10  20   2   11.70    2.70
  10 -20  -2   10.20    3.00
  10 -20  -2   11.50    2.80
  -9  21   2  261.37   22.20
  -9  21   2  243.68   18.00
   9 -21  -2  277.57   19.70
   9 -21  -2  295.67   18.90
  -8  22   2  198.38   19.00
  -8  22   2  235.78   15.80
   8 -22  -2  224.18   16.60
   8 -22  -2  200.78   15.40
  -7  23   2   18.80    3.50
  -7  23   2   17.80    5.10
   7 -23  -2   19.30    4.00
   7 -23  -2   14.70    3.30
  -6  24   2  649.04   38.80
  -6  24   2  622.54   43.60
   6 -24  -2  661.93   39.00
   6 -24  -2  639.84   39.80
  -5  25   2   49.20    5.70
  -5  25   2   29.10    6.80
   5 -25  -2   46.80    6.20
   5 -25  -2   47.60    5.70
  -4  26   2   43.60    5.30
   4 -26  -2   45.80    5.50
  -3  27   2  580.54   42.50
  -3  27   2  652.33   37.30
   3 -27  -2  684.23   37.20
   3 -27  -2  486.65   37.80
  -2  28   2   87.49    7.80
  -2  28   2   68.59   10.90
   2 -28  -2   94.69    8.60
   2 -28  -2   81.89    8.60
  -1  29   2   31.60    7.50
   1 -29  -2   23.50    4.20
 -13  15   2    2.60    2.20
  13 -15  -2    1.90    1.50
 -12  16   2  103.19    9.20
 -12  16   2   94.79   12.50
  12 -16  -2  120.39   10.90
  12 -16  -2  104.79    9.40
 -11  17   2   31.20    4.40
 -11  17   2   20.20    5.30
  11 -17  -2   25.70    4.30
  11 -17  -2   26.20    4.60
 -10  18   2    8.90    2.40
 -10  18   2   10.40    3.90
  10 -18  -2   10.10    2.90
  10 -18  -2   11.60    2.90
  -9  19   2    2.80    2.30
  -9  19   2    5.50    1.90
   9 -19  -2    5.30    2.00
   9 -19  -2    3.40    1.80
  -8  20   2  168.08   12.70
   8 -20  -2  161.58   12.70
  -7  21   2   38.00    7.10
  -7  21   2   29.20    4.50
   7 -21  -2   34.90    5.20
   7 -21  -2   43.10    5.40
  -6  22   2   49.30    7.90
   6 -22  -2   48.50    6.20
  -5  23   2   46.90    5.30
  -5  23   2   31.60    6.80
   5 -23  -2   33.00    4.70
   5 -23  -2   42.00    5.60
  -4  24   2   49.10    5.80
  -4  24   2   53.19    8.70
   4 -24  -2   55.49    6.60
   4 -24  -2   55.39    6.20
  -3  25   2  217.38   19.90
  -3  25   2  231.98   15.80
   3 -25  -2  216.78   15.50
   3 -25  -2  222.18   16.70
  -2  26   2   94.99    8.30
  -2  26   2   65.79   10.20
   2 -26  -2  101.09    8.40
   2 -26  -2   94.49    9.00
  -1  27   2   23.00    3.70
  -1  27   2   17.80    5.40
   1 -27  -2   22.40    3.70
   1 -27  -2   21.80    4.00
   0  28   2    6.40    3.70
   0  28   2    8.40    2.30
   0 -28  -2    7.30    2.40
   0 -28  -2    6.50    2.20
 -14  12   2   32.80    7.50
 -14  12   2   39.30    5.10
  14 -12  -2   39.10    5.50
  14 -12  -2   38.80    6.00
 -13  13   2   14.70    4.80
 -13  13   2   16.50    3.40
  13 -13  -2   12.80    3.40
  13 -13  -2   13.90    3.20
 -12  14   2   14.40    4.70
 -12  14   2   10.80    2.80
  12 -14  -2   17.10    3.80
  12 -14  -2   13.60    3.10
 -11  15   2   74.99   10.40
 -11  15   2   78.19    7.50
  11 -15  -2   89.89    8.30
  11 -15  -2   85.89    8.90
 -10  16   2   35.10    7.20
 -10  16   2   46.90    5.40
  10 -16  -2   47.70    6.10
  10 -16  -2   43.60    5.60
  -9  17   2  132.49   13.80
   9 -17  -2  133.39   11.50
  -8  18   2   99.69   11.70
  -8  18   2   98.59    9.00
   8 -18  -2  105.79    9.30
   8 -18  -2  103.39    9.70
  -7  19   2   13.80    2.90
  -7  19   2   13.30    4.20
   7 -19  -2   16.50    3.60
   7 -19  -2   15.50    3.30
  -6  20   2   75.09    7.30
  -6  20   2   83.09   10.20
   6 -20  -2   72.99    7.90
   6 -20  -2   80.59    7.80
  -5  21   2  109.79    9.30
  -5  21   2  106.39   12.10
   5 -21  -2  108.99    9.90
   5 -21  -2  101.99    9.30
  -4  22   2   20.40    3.50
  -4  22   2   20.20    5.20
   4 -22  -2   25.70    4.00
   4 -22  -2   23.30    4.10
  -3  23   2   11.90    4.10
  -3  23   2   11.30    2.70
   3 -23  -2   10.60    2.80
   3 -23  -2   12.40    2.80
  -2  24   2    1.60    2.30
  -2  24   2    3.30    1.50
   2 -24  -2    3.40    1.70
   2 -24  -2    3.20    1.60
  -1  25   2    6.30    3.30
  -1  25   2    8.80    2.30
   1 -25  -2    9.10    2.50
   1 -25  -2    6.70    2.10
   0  26   2   10.20    2.40
   0  26   2    6.20    3.40
   0 -26  -2    8.30    2.50
   0 -26  -2   12.10    2.60
   1  27   2   20.50    3.80
   1  27   2   26.50    6.50
  -1 -27  -2   24.40    3.80
  -1 -27  -2   25.50    4.80
  -2 -28  -2   74.09    7.50
 -16   8   2   33.20    8.00
  16  -8  -2   36.50    5.80
 -15   9   2   31.80    4.60
 -15   9   2   35.90    7.90
  15  -9  -2   32.40    5.40
  15  -9  -2   40.40    5.60
 -14  10   2   10.10    2.60
 -14  10   2    7.80    3.70
  14 -10  -2    8.50    2.80
  14 -10  -2    7.20    2.30
 -13  11   2   26.20    6.50
 -13  11   2   33.20    4.70
  13 -11  -2   32.20    5.00
  13 -11  -2   33.60    5.50
 -12  12   2    6.10    2.10
 -12  12   2   11.40    4.10
  12 -12  -2   13.50    3.10
  12 -12  -2    9.20    2.80
 -11  13   2   21.90    4.30
 -11  13   2   22.80    5.70
  11 -13  -2   21.50    4.40
  11 -13  -2   26.30    4.60
 -10  14   2   54.79    8.40
 -10  14   2   49.00    5.70
  10 -14  -2   50.99    6.50
  10 -14  -2   61.89    6.40
  -9  15   2  655.13   42.70
  -9  15   2  611.44   37.90
   9 -15  -2  664.73   38.70
   9 -15  -2  617.64   38.80
  -8  16   2  125.49   10.10
  -8  16   2  112.69   12.40
   8 -16  -2  124.49   10.70
   8 -16  -2  112.89    9.90
  -7  17   2   28.30    5.50
  -7  17   2   27.60    3.90
   7 -17  -2   28.00    4.30
   7 -17  -2   21.00    4.00
  -6  18   2 1542.75   87.59
  -6  18   2 1544.35   91.59
   6 -18  -2 1567.94   88.69
   6 -18  -2 1580.84   87.89
  -5  19   2   57.59    6.10
  -5  19   2   61.49    8.50
   5 -19  -2   57.29    6.30
   5 -19  -2   62.29    6.90
  -4  20   2   37.40    4.70
  -4  20   2   38.90    6.80
   4 -20  -2   37.90    5.20
   4 -20  -2   39.00    5.00
  -3  21   2 1466.45   84.19
   3 -21  -2 1536.75   84.69
  -2  22   2  167.28   11.80
  -2  22   2  144.39   14.80
   2 -22  -2  150.38   11.60
   2 -22  -2  143.09   12.40
  -1  23   2   23.60    3.60
  -1  23   2   16.60    4.60
   0  24   2 1248.58   75.39
   0 -24  -2 1163.38   68.39
   1  25   2    4.20    2.70
   1  25   2    5.30    1.80
  -1 -25  -2    7.90    2.10
  -1 -25  -2    6.60    2.10
   2  26   2  109.79   12.30
   2  26   2   84.39    8.30
  -2 -26  -2   86.59    8.20
  -2 -26  -2   82.89    8.00
   3  27   2  629.74   41.20
   3  27   2  508.05   38.70
  -3 -27  -2  550.64   34.10
  -3 -27  -2  583.64   35.50
 -17   5   2   11.50    4.90
  17  -5  -2   11.00    3.30
 -16   6   2   35.20    8.30
 -16   6   2   51.39    5.80
  16  -6  -2   35.30    5.30
  16  -6  -2   35.20    5.80
 -15   7   2   65.69    6.80
 -15   7   2   60.79   10.40
  15  -7  -2   59.69    6.90
  15  -7  -2   59.79    7.50
 -14   8   2  176.68   13.10
  14  -8  -2  168.68   13.30
 -13   9   2    1.50    1.80
  13  -9  -2    2.10    1.80
 -12  10   2   79.59   10.60
 -12  10   2   91.39    8.30
  12 -10  -2   95.09    9.10
  12 -10  -2   91.59    8.70
 -11  11   2   10.20    2.50
 -11  11   2   11.10    4.00
  11 -11  -2    8.20    2.40
  11 -11  -2    9.70    2.90
 -10  12   2   16.00    4.60
 -10  12   2   13.50    2.90
  10 -12  -2   16.40    3.40
  10 -12  -2   16.30    3.60
  -9  13   2   18.30    3.30
  -9  13   2   13.40    4.10
   9 -13  -2   17.50    3.40
   9 -13  -2   18.40    3.70
  -8  14   2  245.88   17.00
  -8  14   2  262.47   20.60
   8 -14  -2  257.77   18.20
   8 -14  -2  246.58   17.50
  -7  15   2   75.89    9.10
  -7  15   2   66.29    6.70
   7 -15  -2   74.39    7.30
   7 -15  -2   68.59    7.40
  -6  16   2   36.80    4.70
   6 -16  -2   41.10    5.10
  -5  17   2    5.90    2.50
  -5  17   2    7.00    2.10
   5 -17  -2    5.80    2.10
   5 -17  -2    5.00    1.90
  -4  18   2    9.60    2.30
  -4  18   2    9.70    3.20
   4 -18  -2   11.40    2.70
   4 -18  -2   11.30    2.70
  -3  19   2   81.29    9.40
   3 -19  -2   84.59    8.00
  -2  20   2   96.29    8.20
  -2  20   2   88.69   10.40
   2 -20  -2   90.29    8.00
   2 -20  -2   93.49    8.80
  -1  21   2   31.60    4.10
  -1  21   2   29.20    5.60
   1 -21  -2   35.30    4.10
   1 -21  -2   30.60    4.50
   0  22   2    7.90    3.30
   0  22   2    9.30    2.20
   1  23   2   15.10    4.10
   1  23   2   20.30    3.10
  -1 -23  -2   16.10    2.80
  -1 -23  -2   17.40    3.10
   2  24   2    2.10    1.30
   2  24   2    1.40    1.80
  -2 -24  -2    1.20    1.10
  -2 -24  -2    1.90    1.20
   3  25   2  180.48   16.70
   3  25   2  209.98   16.10
  -3 -25  -2  188.68   13.60
  -3 -25  -2  203.48   14.50
   4  26   2   41.20    7.30
  -4 -26  -2   36.70    4.40
  -4 -26  -2   31.00    5.70
 -16   4   2   49.30    9.40
 -16   4   2   54.99    6.00
  16  -4  -2   37.80    5.90
  16  -4  -2   49.60    6.40
 -15   5   2  128.69   10.20
  15  -5  -2  129.29   10.70
  15  -5  -2  109.49   11.30
 -14   6   2   43.70    5.70
 -14   6   2   40.70    8.20
  14  -6  -2   45.00    6.30
  14  -6  -2   53.39    6.20
 -13   7   2   16.70    3.30
 -13   7   2   12.60    4.40
  13  -7  -2   18.60    4.00
  13  -7  -2   13.50    3.20
 -12   8   2   43.10    5.30
 -12   8   2   42.30    7.60
  12  -8  -2   51.59    6.30
  12  -8  -2   47.10    6.00
 -11   9   2    9.60    3.80
 -11   9   2   13.10    2.90
  11  -9  -2   12.30    3.20
  11  -9  -2   11.60    2.90
 -10  10   2  110.99   12.30
 -10  10   2  118.09    9.80
  10 -10  -2  115.79   10.40
  10 -10  -2  121.99   10.20
  -9  11   2  104.89    9.00
   9 -11  -2  107.49    9.40
  -8  12   2  250.87   17.30
  -8  12   2  251.57   20.20
   8 -12  -2  259.97   18.20
   8 -12  -2  260.37   17.80
  -7  13   2   11.30    2.50
  -7  13   2    6.20    2.60
   7 -13  -2    8.60    2.40
   7 -13  -2    5.90    2.10
  -6  14   2   59.49    7.60
   6 -14  -2   57.69    6.30
  -5  15   2  110.89   11.10
  -5  15   2  117.59    9.40
   5 -15  -2  119.89   10.00
   5 -15  -2  108.09    9.30
  -4  16   2   26.60    3.70
  -4  16   2   18.10    4.10
   4 -16  -2   23.00    3.60
   4 -16  -2   23.50    3.70
  -3  17   2  152.18   11.00
  -3  17   2  132.19   12.60
   3 -17  -2  151.58   11.60
   3 -17  -2  142.39   11.10
  -2  18   2   38.00    5.80
  -2  18   2   32.70    4.20
   2 -18  -2   29.80    4.30
   2 -18  -2   35.00    4.30
  -1  19   2   15.10    3.80
  -1  19   2   16.70    2.80
   1 -19  -2   16.50    2.80
   1 -19  -2   17.20    3.20
   0  20   2  136.19   12.90
   0  20   2  136.39   10.10
   0 -20  -2  126.49    9.80
   0 -20  -2  149.88   11.20
   1  21   2   28.00    3.50
   1  21   2   33.40    5.60
   2  22   2  137.69   12.50
   2  22   2  107.59    9.00
  -2 -22  -2  117.59    9.40
  -2 -22  -2  124.29    9.20
   3  23   2    6.10    2.50
   3  23   2    4.70    2.50
  -3 -23  -2    9.40    2.50
  -3 -23  -2   12.50    2.40
   4  24   2   33.00    6.10
  -4 -24  -2   36.00    4.10
 -16   2   2   49.50    5.70
 -16   2   2   42.80    9.40
  16  -2  -2   42.50    5.80
  16  -2  -2   39.90    6.20
 -15   3   2   73.59   11.50
 -15   3   2   78.99    7.60
  15  -3  -2   73.79    8.40
  15  -3  -2   85.99    8.20
 -14   4   2   17.20    5.20
 -14   4   2   19.40    3.40
  14  -4  -2   16.70    3.70
  14  -4  -2   17.70    3.70
 -13   5   2   21.20    5.60
 -13   5   2   21.90    3.70
  13  -5  -2   20.50    4.20
  13  -5  -2   19.60    3.80
 -12   6   2   92.89   11.30
 -12   6   2   85.19    8.20
  12  -6  -2   95.69    9.30
  12  -6  -2  111.89    9.50
 -11   7   2   26.40    4.10
 -11   7   2   37.00    7.00
  11  -7  -2   32.10    4.80
  11  -7  -2   28.50    4.80
 -10   8   2   86.49    7.90
 -10   8   2   87.19   10.30
  10  -8  -2   87.19    8.00
  10  -8  -2   83.79    8.30
  -9   9   2 1399.46   80.89
   9  -9  -2 1332.07   77.59
  -8  10   2  102.19    8.50
  -8  10   2   92.59   10.20
   8 -10  -2   96.59    8.70
   8 -10  -2  104.49    9.20
  -7  11   2    9.80    3.10
  -7  11   2   10.40    2.40
   7 -11  -2   13.60    2.80
   7 -11  -2   12.50    2.80
  -6  12   2 1003.10   58.79
  -6  12   2  930.21   55.39
   6 -12  -2 1011.40   56.39
   6 -12  -2  958.80   56.19
  -5  13   2   79.39    7.30
  -5  13   2   91.59    9.40
   5 -13  -2   89.89    8.10
   5 -13  -2   83.29    7.60
  -4  14   2  117.09    9.40
  -4  14   2  114.99   10.80
   4 -14  -2  116.79    9.40
   4 -14  -2  121.49    9.80
  -3  15   2 2911.21  158.08
  -3  15   2 2787.92  154.78
   3 -15  -2 2834.52  154.88
   3 -15  -2 2808.72  155.48
  -2  16   2   79.79    8.50
  -2  16   2   84.69    7.20
   2 -16  -2   84.39    7.40
   2 -16  -2   83.99    7.80
  -1  17   2   15.40    3.50
  -1  17   2   17.10    2.80
   1 -17  -2   14.70    2.70
   1 -17  -2   14.90    2.80
   0  18   2 3148.28  172.68
   0  18   2 3039.30  175.08
   0 -18  -2 3208.78  173.18
   0 -18  -2 3330.37  174.88
   1  19   2   16.60    2.50
   1  19   2   15.90    3.60
  -1 -19  -2   17.40    2.60
  -1 -19  -2   18.20    3.00
   2  20   2   78.99    6.60
   2  20   2   81.79    8.60
  -2 -20  -2   81.79    6.90
  -2 -20  -2   80.79    7.10
   3  21   2 1315.27   76.19
   3  21   2 1282.57   73.89
  -3 -21  -2 1319.67   73.19
   4  22   2   20.30    4.30
  -4 -22  -2   24.70    3.30
   5  23   2   26.70    4.20
  -5 -23  -2   30.50    2.80
  -5 -23  -2   19.20    3.60
 -16   0   2   14.10    3.20
 -16   0   2   11.70    5.20
  16   0  -2   11.20    3.00
  16   0  -2   13.50    3.60
 -15   1   2   13.50    4.90
 -15   1   2   12.30    2.70
  15  -1  -2    9.50    2.90
  15  -1  -2   11.80    3.00
 -14   2   2   78.59    7.10
 -14   2   2   69.89   10.80
  14  -2  -2   67.69    7.70
  14  -2  -2   71.29    7.30
 -13   3   2    4.60    2.80
 -13   3   2    2.40    1.30
  13  -3  -2    1.90    1.40
  13  -3  -2    3.60    1.80
 -12   4   2   18.10    3.40
  12  -4  -2   18.00    3.50
 -11   5   2   11.50    3.90
 -11   5   2   11.30    2.60
  11  -5  -2   11.10    2.90
  11  -5  -2   13.40    2.90
 -10   6   2    4.60    1.70
 -10   6   2    2.80    2.10
  10  -6  -2    3.10    1.50
  10  -6  -2    3.50    1.60
  -9   7   2  138.99   13.60
  -9   7   2  152.98   11.40
   9  -7  -2  151.98   11.90
   9  -7  -2  152.78   12.10
  -8   8   2  114.19    9.20
  -8   8   2  112.79   11.10
   8  -8  -2  114.59    9.70
   8  -8  -2  116.89    9.70
  -7   9   2  108.99    8.90
  -7   9   2  110.19   10.70
   7  -9  -2  121.19    9.70
   7  -9  -2  112.69    9.50
  -6  10   2   46.00    6.30
  -6  10   2   47.10    5.50
   6 -10  -2   53.89    5.70
   6 -10  -2   48.00    5.30
  -5  11   2    2.40    1.20
  -5  11   2    5.10    2.10
   5 -11  -2    3.40    1.50
   5 -11  -2    3.30    1.50
  -4  12   2   21.30    3.10
  -4  12   2   20.10    3.90
   4 -12  -2   19.20    3.30
   4 -12  -2   22.80    3.40
  -3  13   2  199.08   15.10
  -3  13   2  190.58   13.20
   3 -13  -2  195.78   13.90
   3 -13  -2  191.08   13.60
  -2  14   2  193.58   14.90
  -2  14   2  194.28   13.30
   2 -14  -2  197.08   13.50
   2 -14  -2  188.98   13.60
  -1  15   2   44.30    5.70
  -1  15   2   46.50    4.60
   1 -15  -2   41.50    4.50
   1 -15  -2   46.00    5.00
   0  16   2   -0.10    0.50
   0  16   2    1.90    1.40
   0 -16  -2    1.30    1.00
   0 -16  -2    0.90    0.90
   1  17   2   15.40    2.40
  -1 -17  -2   16.50    2.50
   2  18   2   32.40    4.60
   2  18   2   21.50    2.90
  -2 -18  -2   26.50    3.10
  -2 -18  -2   29.50    3.50
   3  19   2   73.99    7.60
  -3 -19  -2   73.49    6.20
   4  20   2   31.90    4.60
  -4 -20  -2   29.30    4.40
  -4 -20  -2   31.80    3.50
   5  21   2   90.99    7.90
  -5 -21  -2   71.89    7.10
  -5 -21  -2   93.29    6.20
 -16  -2   2   44.30   10.50
 -16  -2   2   34.60    5.20
 -15  -1   2   15.00    5.40
 -15  -1   2    8.80    2.40
  15   1  -2   11.00    3.20
  15   1  -2   11.60    2.90
 -14   0   2   50.59    5.50
  14   0  -2   50.49    5.90
 -13   1   2   17.10    4.90
 -13   1   2   13.70    2.70
  13  -1  -2   16.40    3.50
  13  -1  -2   12.30    3.00
 -12   2   2   15.60    4.60
  12  -2  -2   14.40    3.30
 -11   3   2    9.70    3.50
 -11   3   2    9.20    2.20
  11  -3  -2   11.40    2.90
  11  -3  -2   11.60    2.80
 -10   4   2  138.39   10.70
 -10   4   2  133.99   13.20
  10  -4  -2  144.69   11.20
  10  -4  -2  148.79   11.70
  -9   5   2  334.07   21.50
  -9   5   2  346.77   24.70
   9  -5  -2  340.17   22.30
   9  -5  -2  333.17   21.80
  -8   6   2  350.56   24.80
  -8   6   2  346.77   22.30
   8  -6  -2  350.66   22.90
   8  -6  -2  373.06   23.00
  -7   7   2    9.20    2.80
  -7   7   2   10.30    2.20
   7  -7  -2    9.10    2.30
   7  -7  -2   10.60    2.40
  -6   8   2  174.08   13.70
  -6   8   2  158.48   11.50
   6  -8  -2  163.98   12.20
   6  -8  -2  160.88   12.00
  -5   9   2   35.30    4.10
  -5   9   2   33.70    4.90
   5  -9  -2   34.50    4.30
   5  -9  -2   36.20    4.30
  -4  10   2   76.29    7.70
  -4  10   2   76.79    6.60
   4 -10  -2   79.09    7.10
   4 -10  -2   80.59    6.90
  -3  11   2   66.79    7.00
  -3  11   2   65.79    5.90
   3 -11  -2   68.49    6.40
   3 -11  -2   69.19    6.10
  -2  12   2   84.69    7.00
   2 -12  -2   85.29    7.10
  -1  13   2   15.20    3.00
  -1  13   2   16.20    2.50
   1 -13  -2   15.20    2.50
   1 -13  -2   15.70    2.70
   0  14   2  141.89   11.20
   0  14   2  138.99    9.80
   0 -14  -2  137.69   10.30
   0 -14  -2  143.09    9.90
   1  15   2   39.60    4.00
   1  15   2   41.50    5.10
  -1 -15  -2   47.60    4.70
  -1 -15  -2   41.70    4.10
   2  16   2   92.09    8.40
  -2 -16  -2   98.69    7.60
   3  17   2  145.09   10.10
   3  17   2  122.79   10.30
  -3 -17  -2  126.79    9.20
  -3 -17  -2  135.59    9.60
   4  18   2    1.80    1.40
   4  18   2    7.90    2.10
  -4 -18  -2    7.00    1.50
  -4 -18  -2    8.80    2.40
   5  19   2   44.70    4.80
  -5 -19  -2   34.40    4.50
  -5 -19  -2   54.89    4.20
 -15  -3   2   77.69   13.00
  15   3  -2   59.99    7.90
 -14  -2   2   61.19    6.00
 -14  -2   2   60.29   10.40
  14   2  -2   62.29    6.30
  14   2  -2   63.39    7.20
 -13  -1   2   13.80    2.70
 -13  -1   2   17.90    5.30
  13   1  -2   16.40    3.20
  13   1  -2   13.50    3.10
 -12   0   2    2.50    1.30
 -12   0   2    1.90    1.90
  12   0  -2    2.10    1.40
  12   0  -2    2.50    1.50
 -11   1   2   21.60    5.10
 -11   1   2   31.20    4.10
  11  -1  -2   27.30    4.20
  11  -1  -2   30.20    4.30
 -10   2   2  121.19    9.40
 -10   2   2  110.59   11.50
  10  -2  -2  113.59    9.70
  10  -2  -2  120.19    9.70
  -9   3   2 1866.31  103.49
  -9   3   2 1866.21  106.39
   9  -3  -2 1803.52  103.39
   9  -3  -2 1947.21  104.19
  -8   4   2    1.10    1.20
  -8   4   2    2.20    1.10
   8  -4  -2    2.50    1.30
   8  -4  -2    2.30    1.20
  -7   5   2    8.90    2.60
  -7   5   2   10.10    2.00
   7  -5  -2   11.50    2.50
   7  -5  -2    8.10    2.10
  -6   6   2 2042.40  116.79
  -6   6   2 2173.18  119.79
   6  -6  -2 2180.58  118.39
   6  -6  -2 2170.58  118.09
  -5   7   2   88.99    7.10
   5  -7  -2   91.69    7.50
  -4   8   2  102.99    7.80
  -4   8   2   94.49    8.80
  -3   9   2 7111.09  370.36
  -3   9   2 6504.55  364.86
   3  -9  -2 6705.33  366.66
   3  -9  -2 6968.30  368.16
  -2  10   2   78.49    6.40
  -2  10   2   67.29    6.80
   2 -10  -2   76.39    6.30
   2 -10  -2   81.09    6.60
  -1  11   2    5.50    1.70
   1 -11  -2    5.50    1.50
   0  12   2 2819.92  145.89
   0 -12  -2 2466.75  142.59
   1  13   2   16.70    7.20
   1  13   2   15.40    2.20
  -1 -13  -2   15.10    2.20
  -1 -13  -2   16.20    2.40
   2  14   2  167.28   11.20
   2  14   2  179.78   12.80
  -2 -14  -2  172.88   11.30
  -2 -14  -2  191.98   12.00
   3  15   2 2682.63  146.09
   3  15   2 2765.32  146.99
  -3 -15  -2 2666.53  145.29
  -3 -15  -2 2592.14  144.79
   4  16   2   17.50    2.70
  -4 -16  -2   15.70    2.20
  -4 -16  -2   23.00    3.50
   5  17   2    4.30    1.40
  -5 -17  -2    3.30    1.50
  -5 -17  -2    5.40    1.00
 -15  -5   2  115.29    8.90
 -15  -5   2   99.29   16.80
  15   5  -2   20.50   25.60
  15   5  -2   88.09   10.50
 -14  -4   2   16.60    5.80
 -14  -4   2   14.20    3.00
  14   4  -2   15.10    3.20
  14   4  -2   16.70    3.70
 -13  -3   2    0.50    0.80
 -13  -3   2    1.30    1.70
  13   3  -2    3.50    1.50
  13   3  -2    1.60    1.40
 -12  -2   2   14.10    2.50
 -12  -2   2   10.10    3.90
  12   2  -2   11.40    2.60
  12   2  -2   11.20    2.80
 -11  -1   2   29.20    3.90
 -11  -1   2   25.80    5.40
  11   1  -2   27.10    4.10
  11   1  -2   28.80    4.00
 -10   0   2    0.70    0.80
 -10   0   2    1.10    1.30
  10   0  -2    0.80    1.00
  10   0  -2    1.60    1.10
  -9   1   2   26.10    4.80
  -9   1   2   25.80    3.50
   9  -1  -2   28.00    3.90
   9  -1  -2   27.00    3.70
  -8   2   2   34.70    5.10
  -8   2   2   39.10    4.30
   8  -2  -2   47.70    4.90
   8  -2  -2   38.70    4.50
  -7   3   2  163.28   11.70
   7  -3  -2  175.78   12.10
  -6   4   2   24.50    4.00
  -6   4   2   26.50    3.20
   6  -4  -2   30.40    3.70
   6  -4  -2   27.80    3.60
  -5   5   2   46.40    5.30
  -5   5   2   47.80    4.60
   5  -5  -2   50.29    4.90
   5  -5  -2   46.40    4.80
  -4   6   2    8.70    2.10
   4  -6  -2    5.70    1.50
  -3   7   2   93.89    7.60
   3  -7  -2   87.89    7.10
  -2   8   2   99.99    8.00
  -2   8   2  108.39    7.70
   2  -8  -2   95.89    7.50
   2  -8  -2  105.49    7.60
  -1   9   2   46.90    4.90
  -1   9   2   55.09    4.60
   1  -9  -2   53.99    4.80
   1  -9  -2   54.39    4.70
   0  10   2   13.90    1.90
   0  10   2   10.50    2.10
   0 -10  -2   11.30    1.90
   0 -10  -2   12.80    2.00
   1  11   2    4.60    1.30
   1  11   2    3.30    1.00
  -1 -11  -2    3.50    1.10
  -1 -11  -2    5.90    1.30
   2  12   2   76.39    6.30
   2  12   2   75.69    5.90
  -2 -12  -2   81.59    6.00
  -2 -12  -2   81.29    5.90
   3  13   2  181.88   12.30
   3  13   2  208.98   13.30
  -3 -13  -2  186.48   12.20
  -3 -13  -2  186.08   11.90
   4  14   2  115.69    8.10
  -4 -14  -2   85.29    7.90
  -4 -14  -2  122.49    7.80
   5  15   2   82.79    6.50
  -5 -15  -2  101.49    8.20
  -5 -15  -2   95.19    6.00
 -14  -6   2   30.40    4.10
 -14  -6   2   33.70    9.10
  14   6  -2   26.60    5.20
 -13  -5   2   22.30    3.10
 -13  -5   2   18.10    5.80
  13   5  -2   15.40    3.10
  13   5  -2   18.50    4.10
 -12  -4   2   14.70    4.50
 -12  -4   2   13.90    2.50
  12   4  -2   13.30    2.90
  12   4  -2   12.90    2.50
 -11  -3   2    6.80    2.90
 -11  -3   2   10.00    2.00
  11   3  -2    9.80    2.40
  11   3  -2   10.20    2.30
 -10  -2   2  115.69   11.10
 -10  -2   2  107.59    8.30
  10   2  -2  109.19    8.60
  10   2  -2  112.19    9.00
  -9  -1   2   31.20    3.70
   9   1  -2   28.90    3.70
  -8   0   2  396.86   27.00
  -8   0   2  444.86   25.70
   8   0  -2  436.46   25.70
   8   0  -2  412.46   25.70
  -7   1   2    5.90    1.50
  -7   1   2    5.40    2.00
   7  -1  -2    6.90    1.80
   7  -1  -2    6.50    1.70
  -6   2   2   18.50    3.20
   6  -2  -2   18.80    2.80
  -5   3   2   33.50    4.10
  -5   3   2   31.00    3.30
   5  -3  -2   28.50    3.40
   5  -3  -2   29.70    3.50
  -4   4   2  146.39   10.70
  -4   4   2  145.09   10.00
   4  -4  -2  157.78   10.40
   4  -4  -2  154.68   10.50
   3  -5  -2  279.57   16.90
   3  -5  -2  263.67   16.60
  -2   6   2  142.49    9.90
  -2   6   2  135.39    9.20
   2  -6  -2  144.09    9.60
   2  -6  -2  140.99    9.60
  -1   7   2   23.10    2.50
  -1   7   2   23.70    2.90
   1  -7  -2   23.00    2.70
   1  -7  -2   24.20    2.70
   0   8   2  341.67   20.60
   0   8   2  352.16   21.00
   0  -8  -2  376.16   20.80
   0  -8  -2  350.26   20.80
   1   9   2   59.59    4.50
   1   9   2   51.09    4.50
  -1  -9  -2   53.09    4.30
  -1  -9  -2   57.89    4.60
   2  10   2   66.59    5.50
   2  10   2   76.09    5.60
  -2 -10  -2   79.09    5.60
  -2 -10  -2   82.29    5.70
   3  11   2   70.89    5.20
   3  11   2   55.29    6.70
  -3 -11  -2   62.29    4.70
  -3 -11  -2   64.19    5.30
   4  12   2   16.90    2.10
  -4 -12  -2   12.30    2.30
  -4 -12  -2   18.80    2.00
   5  13   2   61.19    7.40
   5  13   2   78.29    5.30
  -5 -13  -2   73.99    4.90
  -5 -13  -2   67.59    5.20
 -14  -8   2   80.99    9.70
 -14  -8   2   46.40    7.70
 -13  -7   2   12.30    5.20
  13   7  -2    7.30    2.50
 -12  -6   2   76.79    6.10
 -12  -6   2   71.89   10.20
  12   6  -2   64.19    6.60
  12   6  -2   69.29    6.30
 -11  -5   2    9.90    2.00
 -11  -5   2   11.10    3.60
  11   5  -2   10.60    2.20
  11   5  -2    9.90    2.40
 -10  -4   2  132.99   12.10
 -10  -4   2  132.69    9.40
  10   4  -2  135.39   10.00
  10   4  -2  135.99    9.60
  -9  -3   2 1917.71  105.69
   9   3  -2 1819.22  102.49
  -8  -2   2   38.20    4.90
   8   2  -2   36.20    4.00
   8   2  -2   34.50    3.90
  -7  -1   2    8.20    1.70
  -7  -1   2    6.50    1.90
   7   1  -2    7.70    1.70
   7   1  -2    7.10    1.60
  -6   0   2 1078.09   62.19
  -6   0   2 1160.08   64.19
   6   0  -2 1099.29   62.69
   6   0  -2 1181.58   63.09
  -5   1   2  133.79    9.00
  -5   1   2  132.49    9.90
   5  -1  -2  143.59    9.30
   5  -1  -2  125.39    9.10
  -4   2   2  107.09    7.30
  -4   2   2   97.29    7.70
   4  -2  -2  108.69    7.60
   4  -2  -2  102.99    7.40
  -3   3   2 8836.42  480.45
  -3   3   2 9148.28  482.85
   3  -3  -2 8571.94  478.95
   3  -3  -2 9357.56  483.85
  -2   4   2   13.40    1.80
  -2   4   2   12.60    1.90
   2  -4  -2   14.50    1.90
   2  -4  -2   13.70    1.80
  -1   5   2   14.40    1.80
  -1   5   2   15.00    1.90
   1  -5  -2   15.00    1.90
   1  -5  -2   14.40    1.90
   0   6   2 5339.37  292.57
   0   6   2 5562.44  293.77
   0  -6  -2 5303.57  291.97
   0  -6  -2 5605.84  294.17
   1   7   2   22.40    2.30
   1   7   2   26.90    2.50
  -1  -7  -2   25.20    2.50
  -1  -7  -2   25.30    2.40
   2   8   2  106.09    7.20
   2   8   2  117.19    8.10
  -2  -8  -2  114.19    7.20
  -2  -8  -2  112.29    7.50
   3   9   2 7039.80  354.46
  -3  -9  -2 6505.05  350.76
  -3  -9  -2 6114.59  349.07
   4  10   2   73.49    5.10
  -4 -10  -2   78.99    5.10
  -4 -10  -2   69.49    5.70
   5  11   2    3.80    0.90
   5  11   2    2.70    1.30
  -5 -11  -2    2.00    0.70
  -5 -11  -2    1.90    0.60
   6  12   2  885.11   48.00
   6  12   2  876.21   47.40
  -6 -12  -2  859.51   47.20
  -6 -12  -2  839.12   47.00
 -12  -8   2   31.10    7.40
 -12  -8   2   20.90   12.60
  12   8  -2   30.80    4.30
  12   8  -2   18.50    3.20
 -11  -7   2   23.40    2.80
 -11  -7   2   19.90    5.00
  11   7  -2   21.50    3.00
  11   7  -2   18.30    3.10
  10   6  -2    2.70    1.20
  10   6  -2    4.40    1.40
  -9  -5   2  321.37   18.90
  -9  -5   2  308.87   21.50
   9   5  -2  317.47   19.50
   9   5  -2  324.97   19.10
  -8  -4   2    1.60    0.80
  -8  -4   2    1.00    1.10
   8   4  -2    2.20    1.00
   8   4  -2    3.00    1.00
  -7  -3   2  155.28   10.20
  -7  -3   2  160.08   11.70
   7   3  -2  159.48   10.30
   7   3  -2  155.18   10.50
  -6  -2   2   15.00    2.50
  -6  -2   2   18.90    2.20
   6   2  -2   18.10    2.30
   6   2  -2   18.00    2.40
  -5  -1   2  136.39    9.70
  -5  -1   2  139.09    8.90
   5   1  -2  140.99    9.30
   5   1  -2  136.29    9.00
  -4   0   2    1.30    0.70
  -4   0   2    2.90    0.90
   4   0  -2    2.00    0.80
   4   0  -2    1.80    0.70
  -3   1   2    7.00    1.20
  -3   1   2    5.40    1.20
   3  -1  -2    7.50    1.30
   3  -1  -2    6.40    1.20
  -2   2   2   47.00    3.60
  -2   2   2   44.20    3.70
   2  -2  -2   48.70    3.70
   2  -2  -2   46.30    3.60
  -1   3   2  128.49    8.00
  -1   3   2  126.09    7.90
   0   4   2  154.58    9.50
   0   4   2  154.48    9.50
   0  -4  -2  157.88    9.50
   0  -4  -2  160.08    9.50
   1   5   2   14.50    1.60
   1   5   2   13.60    1.80
  -1  -5  -2   13.00    1.60
  -1  -5  -2   14.60    1.60
   2   6   2  160.48    9.10
  -2  -6  -2  146.39    8.90
  -2  -6  -2  134.29    9.30
   3   7   2   95.09    5.50
  -3  -7  -2   68.49    5.50
  -3  -7  -2   74.29    5.10
   4   8   2  114.49    6.30
   4   8   2   61.89    7.70
  -4  -8  -2   81.09    6.00
  -4  -8  -2   95.29    5.80
   5   9   2   31.30    2.50
   5   9   2   28.20    3.70
  -5  -9  -2   31.30    2.50
  -5  -9  -2   28.50    2.60
   6  10   2   54.49    3.80
   6  10   2   48.20    4.50
  -6 -10  -2   54.89    4.00
  -6 -10  -2   65.59    4.00
 -10  -8   2   58.79    5.10
 -10  -8   2   74.79    8.40
  10   8  -2   69.99    5.40
  10   8  -2   73.59    8.70
  -9  -7   2  127.19   10.70
  -9  -7   2  137.79    8.30
   9   7  -2  115.69    8.40
   9   7  -2  112.09   13.10
  -8  -6   2  337.47   19.70
  -8  -6   2  336.77   22.10
   8   6  -2  352.16   20.00
   8   6  -2  345.17   20.30
  -7  -5   2   10.20    1.60
  -7  -5   2   10.90    2.20
   7   5  -2   12.40    1.80
   7   5  -2    9.90    1.70
  -6  -4   2   23.20    2.90
  -6  -4   2   25.00    2.30
   6   4  -2   23.80    2.40
   6   4  -2   24.30    2.50
  -5  -3   2   28.20    3.00
  -5  -3   2   29.10    2.50
   5   3  -2   28.80    2.80
   5   3  -2   30.30    2.60
  -4  -2   2   98.59    7.00
  -4  -2   2  104.59    6.70
   4   2  -2  107.09    6.90
   4   2  -2  102.49    6.50
  -3  -1   2    6.50    1.00
  -3  -1   2    7.00    1.10
   3   1  -2    6.70    1.00
   3   1  -2    6.80    1.10
  -2   0   2  311.17   17.40
  -2   0   2  299.77   17.30
   2   0  -2  312.17   17.40
   2   0  -2  304.87   17.30
  -1   1   2   34.90    2.60
  -1   1   2   30.90    2.60
   1  -1  -2   31.00    2.50
   1  -1  -2   35.10    2.70
   0   2   2   68.09    4.90
   0   2   2   68.49    4.40
   0  -2  -2   68.09    4.60
   0  -2  -2   53.89    4.20
   1   3   2  156.08    9.00
  -1  -3  -2  133.49    9.00
  -1  -3  -2  132.59    8.90
   2   4   2   14.00    1.80
  -2  -4  -2   11.80    1.70
  -2  -4  -2   12.70    2.40
   3   5   2  135.69   10.90
  -3  -5  -2  154.78   10.50
  -3  -5  -2  146.49    8.70
   4   6   2    6.10    1.40
   4   6   2    5.90    1.80
  -4  -6  -2    5.20    1.00
  -4  -6  -2    1.40    1.00
   5   7   2   87.49    6.30
   5   7   2   78.89    7.00
  -5  -7  -2   87.69    5.90
   6   8   2  144.99    9.60
   6   8   2  154.88   10.40
  -6  -8  -2  142.49   11.20
  -6  -8  -2  154.78    9.40
   7   9   2   89.79    6.60
   7   9   2  102.19    6.60
  -7  -9  -2   80.49    6.50
  -7  -9  -2   89.89    6.00
  -8 -10  -2   90.49    5.80
  -8 -10  -2   86.19    5.60
  -8  -8   2  107.79    8.60
   8   8  -2  124.89    7.50
   8   8  -2  112.69    7.20
  -7  -7   2   10.30    1.60
  -7  -7   2    8.70    1.80
   7   7  -2    9.90    1.50
   7   7  -2   11.30    1.40
  -6  -6   2 2130.59  118.99
  -6  -6   2 2262.07  119.19
   6   6  -2 2255.97  118.99
   6   6  -2 2135.69  118.19
  -5  -5   2   42.10    3.50
  -5  -5   2   43.20    3.60
   5   5  -2   48.00    3.40
   5   5  -2   47.40    3.40
  -4  -4   2  155.68    9.40
  -4  -4   2  154.18    9.60
   4   4  -2  162.28    9.50
   4   4  -2  166.28    9.50
  -3  -3   2 9528.75  487.45
  -3  -3   2 8613.94  482.05
   3   3  -2 8805.42  483.05
   3   3  -2 9261.67  485.75
  -2  -2   2   41.90    3.00
  -2  -2   2   44.70    3.60
   2   2  -2   44.30    3.00
   2   2  -2   46.00    3.40
  -1  -1   2   33.30    2.70
   1   1  -2   30.70    2.80
   1   1  -2   35.50    2.90
   2   2   2   38.70    3.20
   2   2   2   25.50    4.10
  -2  -2  -2   33.80    2.80
   3   3   2 7033.20  399.96
   3   3   2 8340.97  406.86
  -3  -3  -2 7090.39  398.06
   4   4   2  117.29    9.50
   4   4   2  144.69    9.00
  -4  -4  -2  118.59    7.90
   5   5   2   48.20    4.40
   5   5   2   41.30    4.70
  -5  -5  -2   41.90    3.60
   6   6   2 1949.80  105.39
   6   6   2 1842.42  103.89
  -6  -6  -2 1937.91  103.99
   7   7   2   10.00    2.10
   7   7   2    8.20    2.30
  -7  -7  -2   11.30    1.70
   8   8   2  111.79    8.10
   8   8   2  108.29    8.80
  -8  -8  -2  110.99    7.50
   9   9   2 1268.37   74.19
   9   9   2 1472.05   77.29
  10  10   2   86.79    7.10
  10  10   2   98.49    6.40
 -10 -10  -2   97.09    6.30
   4   6  -2    5.20    0.70
  -3  -5   2  268.27   14.50
   3   5  -2  250.67   14.30
   3   5  -2  264.37   14.70
  -2  -4   2   12.80    1.40
   2   4  -2   13.00    1.40
   2   4  -2   11.20    1.80
  -1  -3   2   77.09    7.00
  -1  -3   2   85.79    5.50
   1   3  -2   94.29    5.50
   0  -2   2   35.00    2.60
   0  -2   2   53.89    5.00
   0   2  -2   31.50    3.80
   1  -1   2   25.20    2.30
   1  -1   2   27.50    3.60
  -1   1  -2   24.10    2.20
  -1   1  -2   24.80    3.90
   2   0   2  231.98   15.60
   2   0   2  234.48   13.90
  -2   0  -2  225.68   16.60
  -2   0  -2  247.88   14.00
   3   1   2    5.90    1.20
   3   1   2    6.10    1.70
  -3  -1  -2    6.10    1.10
  -3  -1  -2    6.10    2.20
   4   2   2   96.99    6.80
   4   2   2   92.29    8.10
  -4  -2  -2   89.09    9.30
  -4  -2  -2   96.29    6.60
   5   3   2   26.60    3.00
   5   3   2   25.30    3.60
  -5  -3  -2   28.60    2.90
  -5  -3  -2   25.10    4.90
   6   4   2   22.80    3.40
   6   4   2   21.20    2.90
  -6  -4  -2   17.40    4.90
  -6  -4  -2   23.40    2.70
   7   5   2    8.20    1.90
   7   5   2    9.90    2.20
  -7  -5  -2    8.70    1.60
  -7  -5  -2    8.20    3.60
   8   6   2  304.37   20.50
   8   6   2  327.97   20.30
  -8  -6  -2  328.47   19.30
   9   7   2  135.59   11.00
   9   7   2  127.19    9.50
  -9  -7  -2  128.59    8.90
  10   8   2   58.09    7.80
  10   8   2   76.19    6.10
 -10  -8  -2   70.49    5.50
  11   9   2    4.00    3.10
  11   9   2   10.10    2.00
 -11  -9  -2   10.00    1.70
 -11  -9  -2    0.60    1.20
  12  10   2   31.20    4.60
 -12 -10  -2   24.30    5.50
  -3  -7   2   87.59    5.30
  -3  -7   2   77.99    4.90
   3   7  -2   85.09    4.90
   3   7  -2   73.39    4.90
  -2  -6   2  112.99    7.50
  -2  -6   2  135.79    8.60
   2   6  -2  124.59    7.40
  -1  -5   2    8.90    1.80
  -1  -5   2   10.80    1.40
   1   5  -2   12.90    1.40
   1   5  -2   10.90    2.30
   0  -4   2  137.69    8.80
   0  -4   2  153.08   10.40
   0   4  -2  145.09    8.80
   0   4  -2  138.29   10.70
   1  -3   2  114.59    7.40
   1  -3   2  110.19    8.70
  -1   3  -2  113.39    9.30
  -1   3  -2  114.39    7.30
   2  -2   2   41.20    4.60
   2  -2   2   41.40    3.50
  -2   2  -2   37.50    3.30
  -2   2  -2   35.80    4.60
   3  -1   2    7.10    1.80
   3  -1   2    5.70    1.20
  -3   1  -2    6.50    1.30
  -3   1  -2    5.60    2.00
   4   0   2    1.40    0.80
   4   0   2    1.40    1.10
  -4   0  -2    1.50    0.70
  -4   0  -2    0.90    1.20
   5   1   2  126.29    9.80
   5   1   2  115.69    8.50
  -5  -1  -2  125.49    8.50
  -5  -1  -2  121.19   11.30
   6   2   2   16.50    3.00
   6   2   2   17.10    2.50
  -6  -2  -2   15.30    2.20
  -6  -2  -2   14.40    3.90
   7   3   2  149.49   10.80
   7   3   2  148.69   11.30
  -7  -3  -2  155.08   10.40
  -7  -3  -2  149.29   14.70
   8   4   2    1.90    1.10
   8   4   2    2.70    1.30
  -8  -4  -2    0.60    1.40
  -8  -4  -2    2.50    1.00
   9   5   2  289.17   18.90
  -9  -5  -2  277.17   25.50
  10   6   2    1.80    1.10
 -10  -6  -2    3.30    2.80
  11   7   2   16.20    4.80
  12   8   2   19.00    5.60
  13   9   2    0.40    2.30
  13   9   2    2.90    1.40
 -13  -9  -2   -0.50    1.20
 -13  -9  -2    0.90    0.80
  -3  -9   2 6778.12  357.46
   3   9  -2 6508.35  355.56
  -2  -8   2   88.29    6.10
  -2  -8   2   99.59    6.70
   2   8  -2   86.19    7.90
   2   8  -2  103.69    6.20
  -1  -7   2   28.10    3.10
  -1  -7   2   24.30    2.30
   1   7  -2   23.50    2.30
   1   7  -2   21.00    3.20
   0  -6   2 5260.67  274.27
   0  -6   2 5147.08  272.17
   0   6  -2 4739.63  271.67
   1  -5   2   13.40    2.50
   1  -5   2   10.40    1.60
  -1   5  -2   12.90    1.80
  -1   5  -2   13.40    2.60
   2  -4   2   13.10    2.60
   2  -4   2   12.20    1.80
  -2   4  -2   11.20    2.60
  -2   4  -2   14.20    2.00
   3  -3   2 8156.48  444.66
   3  -3   2 8287.77  447.16
  -3   3  -2 8663.43  450.75
  -3   3  -2 8113.19  444.36
   4  -2   2   90.39    8.20
   4  -2   2  101.19    7.30
  -4   2  -2   97.59    9.20
  -4   2  -2   95.09    7.10
   5  -1   2  126.59    9.20
   5  -1   2  130.59   10.50
  -5   1  -2  134.09    9.20
  -5   1  -2  131.59   11.70
   6   0   2 1116.59   63.49
   6   0   2 1074.19   61.69
  -6   0  -2 1189.18   66.79
  -6   0  -2 1064.89   61.49
   7   1   2    7.30    1.90
  -7  -1  -2    8.40    3.10
   8   2   2   31.90    4.40
   8   2   2   40.10    4.50
  -8  -2  -2   27.70    6.10
  -8  -2  -2   34.40    3.80
   9   3   2 1708.03   96.89
   9   3   2 1788.82   97.99
  -9  -3  -2 1765.12   96.69
  -9  -3  -2 1722.03  103.69
  10   4   2  127.89   10.40
 -10  -4  -2  133.89    9.70
  11   5   2    9.00    3.00
  11   5   2   10.90    2.50
 -11  -5  -2   12.20    2.30
 -11  -5  -2    7.60    4.50
  12   6   2   48.70    6.10
 -12  -6  -2   73.39    5.90
 -12  -6  -2   41.50    9.50
  13   7   2   11.30    2.60
  13   7   2    4.30    4.60
 -13  -7  -2   14.80    2.50
  14   8   2  132.19   11.60
 -14  -8  -2  158.58   10.70
  -3 -11   2   68.59    4.40
  -3 -11   2   50.99    4.20
   3  11  -2   69.89    4.40
   3  11  -2   57.59    6.30
  -2 -10   2   65.59    5.20
  -2 -10   2   66.79    5.00
   2  10  -2   61.79    6.60
   2  10  -2   78.39    5.10
  -1  -9   2   54.59    4.80
  -1  -9   2   52.09    4.20
   1   9  -2   46.80    5.40
   1   9  -2   48.40    4.10
   0  -8   2  319.17   19.90
   0  -8   2  385.36   21.70
   0   8  -2  308.67   21.80
   0   8  -2  354.56   20.20
   1  -7   2   25.00    3.40
   1  -7   2   22.60    2.70
  -1   7  -2   22.20    3.70
  -1   7  -2   22.70    2.60
   2  -6   2  132.19    9.00
   2  -6   2  129.69   10.10
  -2   6  -2  135.09    9.00
  -2   6  -2  118.89   10.50
   3  -5   2  250.17   16.90
   3  -5   2  247.88   15.40
  -3   5  -2  247.18   15.40
  -3   5  -2  234.68   17.40
   4  -4   2  143.09   10.00
   4  -4   2  144.19   11.30
  -4   4  -2  145.09   12.20
  -4   4  -2  142.29    9.90
   5  -3   2   26.70    3.30
  -5   3  -2   25.70    4.70
   6  -2   2   15.90    2.60
   6  -2   2   13.00    2.90
  -6   2  -2   15.50    2.50
  -6   2  -2   16.20    3.90
   7  -1   2    9.50    2.10
   7  -1   2    6.00    2.00
  -7   1  -2    7.50    1.80
  -7   1  -2    7.50    2.90
   8   0   2  406.96   26.50
  -8   0  -2  420.26   25.40
   9   1   2   26.40    4.20
   9   1   2   25.60    3.90
  -9  -1  -2   28.00    3.80
  -9  -1  -2   26.00    6.00
  10   2   2  110.69    9.80
  10   2   2  108.09    9.40
 -10  -2  -2  113.89    8.90
 -10  -2  -2  112.79   13.80
  11   3   2    9.60    2.60
  11   3   2    7.10    2.40
 -11  -3  -2    7.60    4.00
 -11  -3  -2    9.30    2.20
  12   4   2   11.20    3.10
  12   4   2   12.00    2.80
 -12  -4  -2   11.50    2.40
 -12  -4  -2   10.80    5.30
  13   5   2   10.90    3.50
  13   5   2   21.40    3.60
 -13  -5  -2   15.30    7.10
 -13  -5  -2   22.40    3.30
  14   6   2   40.20    5.30
 -14  -6  -2   30.10    4.00
  -4 -14   2  100.29    6.50
  -4 -14   2  103.19    6.10
  -3 -13   2  166.68   10.30
  -3 -13   2  166.08   10.50
   3  13  -2  173.68   13.60
   3  13  -2  175.48   10.30
  -2 -12   2   81.99    6.10
  -2 -12   2   77.69    5.80
   2  12  -2   78.49    5.70
   2  12  -2   75.19    7.80
  -1 -11   2    6.00    1.50
  -1 -11   2    2.00    0.90
   1  11  -2    2.60    1.50
   1  11  -2    4.50    1.20
   0 -10   2   11.70    2.30
   0 -10   2   10.40    1.80
   0  10  -2    9.60    2.60
   0  10  -2   14.80    2.20
   1  -9   2   46.20    5.10
   1  -9   2   49.70    4.60
  -1   9  -2   47.00    5.70
  -1   9  -2   48.50    4.40
   2  -8   2  102.09    7.50
   2  -8   2   97.89    8.30
  -2   8  -2   98.09    7.40
  -2   8  -2   84.59    8.80
   3  -7   2   86.09    7.70
   3  -7   2   85.59    6.90
  -3   7  -2   87.99    8.80
  -3   7  -2   79.59    6.60
   4  -6   2    7.50    1.80
  -4   6  -2    6.90    2.50
   5  -5   2   39.40    4.30
   5  -5   2   45.40    5.40
  -5   5  -2   41.90    4.40
  -5   5  -2   45.60    6.10
   6  -4   2   23.10    3.90
  -6   4  -2   23.20    3.20
   7  -3   2  158.28   11.30
   7  -3   2  162.58   12.40
  -7   3  -2  148.29   10.80
  -7   3  -2  134.89   13.50
   8  -2   2   36.00    5.10
   8  -2   2   38.40    4.60
  -8   2  -2   39.90    4.50
  -8   2  -2   38.60    6.70
   9  -1   2   26.70    4.30
   9  -1   2   22.60    3.70
  -9   1  -2   24.20    5.80
  -9   1  -2   28.20    3.90
  10   0   2    1.60    1.40
  10   0   2    1.40    1.10
 -10   0  -2    1.80    2.00
 -10   0  -2    1.60    1.10
  11   1   2   25.20    4.30
  11   1   2   25.80    4.30
 -11  -1  -2   24.30    6.80
 -11  -1  -2   28.70    4.00
  12   2   2   13.20    3.30
  12   2   2   13.80    3.20
 -12  -2  -2   11.60    2.50
 -12  -2  -2    9.80    4.90
  13   3   2    3.00    1.90
  13   3   2    3.20    1.80
 -13  -3  -2    1.70    1.20
 -13  -3  -2    1.70    2.90
  14   4   2   14.10    3.10
  14   4   2   13.50    3.80
 -14  -4  -2   17.90    3.10
 -14  -4  -2   14.20    7.20
  15   5   2   63.59   10.00
  15   5   2   95.29   64.29
 -15  -5  -2   99.99    8.10
  -4 -16   2   20.80    2.40
  -4 -16   2   19.50    1.80
  -3 -15   2 2609.24  137.39
  -3 -15   2 2490.25  137.09
   3  15  -2 2481.15  136.59
   3  15  -2 2554.24  141.69
  -2 -14   2  182.98   11.70
  -2 -14   2  172.48   11.40
   2  14  -2  189.48   11.60
   2  14  -2  158.58   13.70
  -1 -13   2   15.90    2.50
  -1 -13   2   18.90    2.50
   1  13  -2   15.70    2.30
   1  13  -2   17.80    3.60
   0 -12   2 2508.45  138.79
   0 -12   2 2452.45  139.29
   0  12  -2 2720.63  140.19
   0  12  -2 2533.95  142.29
   1 -11   2    3.50    1.30
   1 -11   2    3.90    1.80
  -1  11  -2    3.80    1.30
  -1  11  -2    3.70    1.80
   2 -10   2   75.29    6.40
  -2  10  -2   71.59    8.00
   3  -9   2 6437.66  346.67
   3  -9   2 6455.85  345.57
  -3   9  -2 6575.84  349.57
  -3   9  -2 6160.38  343.47
   4  -8   2  106.49    9.10
   4  -8   2   93.99    8.00
  -4   8  -2  104.29    8.10
  -4   8  -2   96.09   10.00
   5  -7   2   92.49    8.50
  -5   7  -2   86.39    7.20
   6  -6   2 2035.90  112.39
   6  -6   2 1974.80  110.39
  -6   6  -2 2025.30  114.39
  -6   6  -2 1981.60  110.39
   7  -5   2   10.60    2.40
   7  -5   2    8.80    2.60
  -7   5  -2   11.30    2.40
  -7   5  -2   10.70    3.50
   8  -4   2    1.70    1.20
   8  -4   2    2.50    1.50
  -8   4  -2    0.80    1.40
  -8   4  -2    2.50    1.20
   9  -3   2 1801.12  102.29
   9  -3   2 1878.81  103.99
  -9   3  -2 1866.61  108.09
  -9   3  -2 1824.82  102.29
  10  -2   2  106.89    9.60
  10  -2   2  116.29   10.40
 -10   2  -2  117.39    9.60
 -10   2  -2  115.29   13.50
  11  -1   2   33.80    5.00
  11  -1   2   26.10    4.40
 -11   1  -2   25.60    6.70
 -11   1  -2   27.60    4.00
  12   0   2    3.00    1.70
  12   0   2    2.20    1.50
 -12   0  -2    1.90    2.50
 -12   0  -2    3.20    1.40
  13   1   2   14.00    3.60
 -13  -1  -2   19.40    6.70
  14   2   2   54.99    7.70
  14   2   2   70.19    7.20
 -14  -2  -2   74.69    6.80
 -14  -2  -2   51.39   12.20
  15   3   2   80.49    9.00
 -15  -3  -2   70.19    7.10
  -4 -18   2    7.40    1.60
  -4 -18   2    8.70    1.40
   4  18  -2    8.30    1.10
  -3 -17   2  133.59    8.80
  -3 -17   2  120.39    8.20
   3  17  -2  109.79   11.50
   3  17  -2  129.19    8.20
  -2 -16   2   87.79    6.80
  -2 -16   2   87.09    6.80
   2  16  -2   94.69    6.90
   2  16  -2   85.29    9.30
  -1 -15   2   41.60    4.60
  -1 -15   2   40.40    4.20
   1  15  -2   41.80    6.10
   1  15  -2   45.40    4.30
   0 -14   2  140.29   10.60
   0 -14   2  143.59   10.10
   0  14  -2  144.79   12.90
   0  14  -2  126.89   10.50
   1 -13   2   15.20    2.90
   1 -13   2   15.40    2.70
  -1  13  -2   19.90    4.10
  -1  13  -2   18.50    2.80
   2 -12   2   82.19    7.90
  -2  12  -2   87.69    7.30
   3 -11   2   72.59    7.20
  -3  11  -2   69.69    6.40
   4 -10   2   70.79    7.40
   4 -10   2   73.09    6.80
  -4  10  -2   75.09    6.70
  -4  10  -2   87.59    9.30
   5  -9   2   27.80    4.00
   5  -9   2   26.70    4.70
  -5   9  -2   35.00    5.80
  -5   9  -2   32.10    4.00
   6  -8   2  158.38   12.00
   6  -8   2  164.48   13.10
  -6   8  -2  165.58   15.00
  -6   8  -2  159.88   11.90
   7  -7   2   11.30    3.00
   7  -7   2   12.40    2.70
  -7   7  -2    9.70    3.30
  -7   7  -2   11.90    2.50
   8  -6   2  346.37   23.20
   8  -6   2  338.07   22.10
  -8   6  -2  325.37   25.80
  -8   6  -2  349.96   22.20
   9  -5   2  324.37   22.40
   9  -5   2  327.37   21.50
  -9   5  -2  320.87   21.00
  -9   5  -2  321.97   25.40
  10  -4   2  128.19   10.70
  10  -4   2  131.89   11.60
 -10   4  -2  136.59   10.70
 -10   4  -2  142.19   14.90
  11  -3   2    9.40    2.80
  11  -3   2   10.90    2.90
 -11   3  -2   10.00    2.50
 -11   3  -2    6.60    3.50
  12  -2   2    9.80    3.00
  12  -2   2   11.50    3.10
 -12   2  -2   13.70    2.90
 -12   2  -2   11.00    4.60
  13  -1   2   14.60    3.50
 -13   1  -2   15.80    3.20
  14   0   2   45.60    6.80
  14   0   2   59.99    7.00
 -14   0  -2   57.69    6.30
 -14   0  -2   46.40   10.90
  15   1   2   14.40    3.20
  15   1   2    8.40    3.20
 -15  -1  -2    6.50    4.50
 -15  -1  -2   12.80    2.90
  16   2   2   47.90    6.50
  16   2   2   36.40    7.20
 -16  -2  -2   44.70    5.60
 -16  -2  -2   48.70   13.60
  -4 -20   2   26.60    3.00
  -4 -20   2   32.40    2.80
   4  20  -2   30.40    6.50
  -3 -19   2   71.69    5.50
  -3 -19   2   79.09    6.30
   3  19  -2   70.89    5.40
   3  19  -2   84.29    9.90
  -2 -18   2   24.40    3.20
   2  18  -2   33.80    5.70
  -1 -17   2   12.70    2.30
  -1 -17   2   17.50    2.70
   1  17  -2   19.10    4.20
   1  17  -2   15.90    2.50
   0 -16   2    2.20    1.20
   0  16  -2    0.60    0.70
   1 -15   2   46.40    5.30
   1 -15   2   42.20    4.90
  -1  15  -2   41.90    6.40
  -1  15  -2   45.70    4.90
   2 -14   2  192.88   13.60
   2 -14   2  190.28   14.10
  -2  14  -2  192.48   13.30
  -2  14  -2  182.08   16.20
   3 -13   2  197.78   13.60
   3 -13   2  177.98   14.20
  -3  13  -2  183.88   16.00
  -3  13  -2  196.48   13.60
   4 -12   2   17.00    3.50
   4 -12   2   20.80    3.50
  -4  12  -2   23.80    5.00
  -4  12  -2   20.00    3.20
   5 -11   2    2.00    1.30
   5 -11   2    2.60    1.60
  -5  11  -2    3.10    2.00
  -5  11  -2    2.50    1.30
   6 -10   2   49.99    6.20
   6 -10   2   57.49    6.00
  -6  10  -2   56.99    5.90
  -6  10  -2   42.80    7.10
   7  -9   2  105.89    9.10
   7  -9   2  109.39   10.00
  -7   9  -2  113.29   12.10
  -7   9  -2  102.89    8.90
   8  -8   2  115.69   10.60
   8  -8   2  121.99   10.00
  -8   8  -2  101.69   11.90
  -8   8  -2  120.99    9.70
   9  -7   2  149.69   12.00
   9  -7   2  145.89   12.50
  -9   7  -2  152.18   15.50
  -9   7  -2  142.19   11.40
  10  -6   2    3.00    1.60
 -10   6  -2    2.30    2.10
  11  -5   2   13.50    3.30
  11  -5   2   13.20    3.20
 -11   5  -2   13.60    3.00
 -11   5  -2   16.80    5.20
  12  -4   2   15.70    3.50
 -12   4  -2   14.20    3.00
  13  -3   2    4.30    2.00
  13  -3   2    1.60    1.50
 -13   3  -2    1.60    1.10
 -13   3  -2    5.50    3.40
  14  -2   2   67.39    8.00
  14  -2   2   72.99    7.90
 -14   2  -2   78.59    7.40
 -14   2  -2   65.49   12.40
  15  -1   2   11.00    3.40
  15  -1   2   17.10    3.70
 -15   1  -2   14.40    3.10
 -15   1  -2   11.70    5.50
  16   0   2    9.60    3.70
  16   0   2   16.60    3.70
 -16   0  -2   20.60    3.70
 -16   0  -2   14.20    6.90
  -4 -22   2   14.20    2.70
  -4 -22   2   18.40    2.30
   4  22  -2   19.20    2.30
  -3 -21   2 1146.39   71.09
  -3 -21   2 1355.46   68.09
   3  21  -2 1104.49   65.89
   3  21  -2 1241.78   74.39
  -2 -20   2   80.09    7.00
  -2 -20   2   79.09    6.60
   2  20  -2   87.29    6.70
   2  20  -2   83.29   10.40
  -1 -19   2   16.70    2.80
  -1 -19   2   16.20    2.70
   1  19  -2   13.80    2.40
   1  19  -2   15.00    4.00
   0 -18   2 3024.50  170.58
   0 -18   2 3163.38  171.88
   0  18  -2 3269.17  177.18
   0  18  -2 3120.49  171.18
   1 -17   2   16.50    3.10
   1 -17   2   14.00    2.70
  -1  17  -2   17.50    4.30
  -1  17  -2   17.40    2.80
   2 -16   2   85.29    7.70
   2 -16   2   85.09    8.20
  -2  16  -2   76.69    9.80
  -2  16  -2   85.29    7.50
   3 -15   2 2888.81  158.98
   3 -15   2 2952.00  159.98
  -3  15  -2 2954.20  163.88
  -3  15  -2 2799.82  157.98
   4 -14   2  113.19    9.60
   4 -14   2  119.29   10.40
  -4  14  -2  116.29    9.40
  -4  14  -2  109.59   12.10
   5 -13   2   81.59    8.30
   5 -13   2   82.69    7.70
  -5  13  -2   78.99    9.90
  -5  13  -2   82.39    7.50
   6 -12   2  964.80   56.49
   6 -12   2 1038.60   58.29
  -6  12  -2  904.61   55.69
  -6  12  -2 1017.10   61.29
   7 -11   2   12.70    2.90
   7 -11   2   12.60    3.20
   8 -10   2   86.49    9.00
   8 -10   2   98.19    8.80
  -8  10  -2   97.49    8.50
  -8  10  -2   96.49   11.30
   9  -9   2 1319.47   74.49
   9  -9   2 1306.87   75.19
  -9   9  -2 1278.27   79.19
  -9   9  -2 1297.57   73.99
  10  -8   2   76.29    8.20
 -10   8  -2   79.79    7.70
  11  -7   2   26.10    4.80
  11  -7   2   30.70    4.80
 -11   7  -2   26.80    6.70
 -11   7  -2   30.20    4.40
  12  -6   2   83.99    8.70
  12  -6   2   94.29    9.10
 -12   6  -2   85.29    8.00
 -12   6  -2   81.49   11.90
  13  -5   2   23.50    4.50
  13  -5   2   24.50    4.50
 -13   5  -2   21.60    6.70
 -13   5  -2   23.00    3.90
  14  -4   2   17.80    4.20
  14  -4   2   19.40    4.00
 -14   4  -2   13.20    5.70
 -14   4  -2   21.90    3.80
  15  -3   2   76.89    8.90
 -15   3  -2   82.99   14.00
  16  -2   2   57.19    7.00
 -16   2  -2   49.10    6.20
  -4 -24   2   31.80    4.00
  -4 -24   2   29.90    3.50
   4  24  -2   34.50    3.80
  -3 -23   2   11.90    1.90
  -3 -23   2    9.90    2.40
   3  23  -2   11.20    4.30
   3  23  -2    7.10    1.50
  -2 -22   2  112.19   11.90
  -2 -22   2  125.39   10.10
   2  22  -2  126.89    8.90
   2  22  -2   99.89   12.60
  -1 -21   2   30.50    3.90
  -1 -21   2   29.70    3.90
   1  21  -2   28.00    3.60
   1  21  -2   33.50    7.10
   0 -20   2  146.69   11.00
   0 -20   2  135.49   10.70
   0  20  -2  147.09   10.90
   0  20  -2  135.49   14.20
   1 -19   2   12.20    2.80
   1 -19   2   17.40    3.30
  -1  19  -2   15.40    4.60
  -1  19  -2   19.40    3.10
   2 -18   2   35.50    4.80
   2 -18   2   31.00    4.20
  -2  18  -2   26.10    5.70
  -2  18  -2   24.60    3.80
   3 -17   2  153.58   11.50
   3 -17   2  135.59   11.40
  -3  17  -2  138.49   10.80
  -3  17  -2  129.99   14.00
   4 -16   2   21.10    3.90
   4 -16   2   21.20    3.70
  -4  16  -2   22.60    3.50
  -4  16  -2   17.00    4.70
   5 -15   2  110.79   10.10
   5 -15   2  115.09    9.90
  -5  15  -2  110.29   12.50
  -5  15  -2  109.99    9.40
   6 -14   2   55.89    6.20
   6 -14   2   51.39    6.50
  -6  14  -2   55.69    8.50
  -6  14  -2   53.69    5.90
   7 -13   2    6.60    2.60
   7 -13   2    9.50    2.50
  -7  13  -2    8.50    2.40
  -7  13  -2    6.10    3.10
   8 -12   2  265.37   19.00
   8 -12   2  257.17   18.20
  -8  12  -2  264.97   18.10
  -8  12  -2  253.87   21.70
   9 -11   2  110.39    9.80
   9 -11   2  103.89    9.90
  -9  11  -2  108.89   12.80
  -9  11  -2  106.19    9.20
  10 -10   2  113.79   10.20
  10 -10   2  107.99   10.40
 -10  10  -2  120.39   14.00
 -10  10  -2  109.29    9.60
  11  -9   2    7.80    2.70
  11  -9   2   13.70    3.40
 -11   9  -2   14.10    5.00
 -11   9  -2   12.30    2.80
  12  -8   2   43.90    6.00
  12  -8   2   51.29    6.70
 -12   8  -2   39.00    8.30
 -12   8  -2   47.20    5.70
  13  -7   2   15.80    3.70
  13  -7   2   13.70    3.50
 -13   7  -2   22.40    6.70
 -13   7  -2   15.60    3.30
  14  -6   2   44.40    6.30
 -14   6  -2   37.80    8.90
  15  -5   2  122.39   12.00
  15  -5   2  136.29   11.60
 -15   5  -2  110.79   16.10
 -15   5  -2  140.19   11.00
  16  -4   2   44.70    7.10
  16  -4   2   55.89    6.90
 -16   4  -2   52.49   11.60
 -16   4  -2   53.79    6.20
 -17   3  -2   49.50   12.20
 -17   3  -2   59.19    6.70
  -3 -25   2  177.48   11.90
   3  25  -2  165.68   18.90
   3  25  -2  180.88   11.70
  -2 -24   2    2.40    1.50
  -2 -24   2    2.20    1.20
   2  24  -2    2.60    2.40
   2  24  -2    2.70    1.10
  -1 -23   2   17.50    3.00
  -1 -23   2   17.50    3.00
   1  23  -2   13.60    4.70
   1  23  -2   17.90    2.80
   0 -22   2   10.70    2.50
   0 -22   2   10.90    2.50
   0  22  -2   10.90    4.10
   0  22  -2   11.30    2.40
   1 -21   2   34.40    4.70
   1 -21   2   31.30    4.40
  -1  21  -2   32.30    6.60
  -1  21  -2   31.80    4.20
   2 -20   2  102.59    9.30
   2 -20   2  101.69    9.10
  -2  20  -2   98.49    8.70
  -2  20  -2  101.19   12.30
   3 -19   2   92.69    8.80
   3 -19   2   85.29    8.20
  -3  19  -2   93.69   11.40
  -3  19  -2   89.09    8.20
   4 -18   2    9.60    2.60
  -4  18  -2   13.30    4.40
   5 -17   2    5.40    2.10
   5 -17   2    4.40    1.90
  -5  17  -2    9.30    3.70
  -5  17  -2    5.30    1.90
   6 -16   2   41.70    5.60
  -6  16  -2   35.50    8.20
  -6  16  -2   38.90    4.90
   7 -15   2   70.19    7.40
   7 -15   2   75.29    8.00
  -7  15  -2   61.79    9.50
  -7  15  -2   68.39    7.00
  -8  14  -2  258.27   17.60
  -8  14  -2  233.58   21.00
   9 -13   2   18.90    3.70
   9 -13   2   17.40    3.90
  -9  13  -2   18.60    3.50
  -9  13  -2   17.80    5.20
  10 -12   2   16.10    3.60
  10 -12   2   15.20    3.50
 -10  12  -2   14.10    3.00
 -10  12  -2   17.00    5.30
  11 -11   2   10.50    2.90
  11 -11   2    9.60    3.00
 -11  11  -2    9.10    2.50
 -11  11  -2    9.30    4.00
  12 -10   2   89.99    8.70
  12 -10   2   74.89    8.20
 -12  10  -2   84.99   12.10
 -12  10  -2   81.19    7.70
  13  -9   2    3.20    1.90
  13  -9   2    2.10    1.50
 -13   9  -2    1.40    1.20
 -13   9  -2    3.60    2.80
  14  -8   2  191.88   15.10
  14  -8   2  183.28   15.30
 -14   8  -2  193.28   14.20
 -14   8  -2  202.98   20.60
  15  -7   2   55.89    7.60
  15  -7   2   69.79    7.90
 -15   7  -2   70.59    7.20
 -15   7  -2   45.40   10.30
  16  -6   2   46.40    6.30
  16  -6   2   31.10    5.90
 -16   6  -2   47.80    6.00
 -16   6  -2   37.80    9.60
  -3 -27   2  561.94   33.10
  -2 -26   2   77.69    7.60
  -2 -26   2   73.59    6.60
   2  26  -2  101.49   13.80
   2  26  -2   88.39    7.10
  -1 -25   2    7.10    2.00
  -1 -25   2    6.40    2.10
   1  25  -2    8.70    2.10
   1  25  -2    8.60    4.10
   0 -24   2 1287.27   68.89
   0 -24   2 1140.39   67.89
   0  24  -2 1205.08   75.29
   0  24  -2 1173.08   67.79
   1 -23   2   19.20    3.30
  -1  23  -2   15.70    4.90
   2 -22   2  141.99   11.60
   2 -22   2  141.49   12.00
  -2  22  -2  148.99   15.70
  -2  22  -2  151.18   11.50
   3 -21   2 1576.34   84.39
   3 -21   2 1388.86   83.79
  -3  21  -2 1458.85   82.59
  -3  21  -2 1439.06   89.39
   4 -20   2   49.50    6.10
   4 -20   2   37.00    5.90
  -4  20  -2   37.00    5.00
   5 -19   2   57.19    6.50
   5 -19   2   57.99    6.80
  -5  19  -2   49.50    8.40
  -5  19  -2   53.09    6.10
   6 -18   2 1489.35   86.39
   6 -18   2 1573.14   86.79
  -6  18  -2 1405.96   84.59
  -6  18  -2 1643.54   92.89
   7 -17   2   27.80    4.60
   7 -17   2   27.20    4.90
  -7  17  -2   26.50    4.20
  -7  17  -2   25.40    6.00
   8 -16   2  115.09   10.70
   8 -16   2  116.29   10.30
  -8  16  -2  112.09   13.20
  -8  16  -2  118.59   10.00
   9 -15   2  680.83   40.80
   9 -15   2  656.13   39.80
  -9  15  -2  646.44   44.70
  -9  15  -2  613.84   38.80
  10 -14   2   58.19    7.00
  10 -14   2   50.39    6.70
 -10  14  -2   55.49    9.60
 -10  14  -2   53.19    6.20
  11 -13   2   23.40    4.30
 -11  13  -2   24.10    6.50
  12 -12   2   12.40    3.30
  12 -12   2    9.40    2.90
 -12  12  -2    8.50    2.50
 -12  12  -2    9.40    4.30
  13 -11   2   30.10    5.10
  13 -11   2   24.10    4.70
 -13  11  -2   30.70    7.70
 -13  11  -2   26.80    4.40
  14 -10   2    7.60    2.80
  14 -10   2    6.90    2.50
 -14  10  -2   10.20    2.60
 -14  10  -2    8.60    4.40
  15  -9   2   39.50    5.80
  15  -9   2   33.70    5.60
 -15   9  -2   27.40    7.70
 -15   9  -2   39.10    5.40
  -1 -27   2   22.60    4.10
   1  27  -2   25.20    7.30
   0 -26   2   10.30    2.70
   0 -26   2   13.50    2.80
   0  26  -2    9.50    4.30
   0  26  -2   12.00    2.50
   1 -25   2    7.60    2.30
   1 -25   2   10.00    2.70
  -1  25  -2    8.50    4.10
  -1  25  -2    9.50    2.40
   2 -24   2    2.30    1.40
   2 -24   2    1.80    1.40
  -2  24  -2    3.30    1.60
  -2  24  -2    1.90    1.90
   3 -23   2    9.40    2.60
   3 -23   2   10.90    2.90
  -3  23  -2   12.00    2.80
  -3  23  -2    8.20    3.80
   4 -22   2   15.60    3.60
   4 -22   2   21.80    4.10
  -4  22  -2   25.10    4.00
  -4  22  -2   28.10    6.90
   5 -21   2  103.79    9.80
   5 -21   2  103.39    9.60
  -5  21  -2   96.89    9.10
  -5  21  -2  113.59   13.60
   6 -20   2   75.19    8.20
   6 -20   2   85.09    8.40
  -6  20  -2   69.99   10.60
  -6  20  -2   76.19    7.60
   7 -19   2   17.50    3.70
   7 -19   2   15.50    3.60
  -7  19  -2   16.50    3.40
  -7  19  -2   12.10    4.50
   8 -18   2  104.49    9.60
   8 -18   2  106.89   10.00
  -8  18  -2   91.49   12.30
  -8  18  -2   96.79    9.10
   9 -17   2  128.39   11.10
  -9  17  -2  122.79   14.70
  10 -16   2   40.30    6.00
  10 -16   2   44.20    6.00
 -10  16  -2   47.00    5.60
 -10  16  -2   44.90    8.80
  11 -15   2   79.69    8.40
  11 -15   2   86.39    8.60
 -11  15  -2   70.79   11.20
 -11  15  -2   81.09    7.90
  12 -14   2   12.80    3.30
  12 -14   2   13.40    3.40
 -12  14  -2   11.20    4.70
 -12  14  -2   11.20    2.90
  13 -13   2   10.00    3.00
  13 -13   2   12.00    3.20
 -13  13  -2   14.50    5.30
 -13  13  -2   10.90    2.70
  14 -12   2   39.90    5.80
  14 -12   2   27.60    5.20
 -14  12  -2   36.20    5.10
 -14  12  -2   35.10    8.50
   0 -28   2    5.10    2.10
   0 -28   2    6.80    2.40
   0  28  -2    9.00    2.30
   0  28  -2    7.60    4.20
   1 -27   2   16.60    3.50
   1 -27   2   17.10    3.50
  -1  27  -2   25.70    7.00
  -1  27  -2   29.50    4.00
   2 -26   2   99.29    9.10
   2 -26   2   97.69    9.30
  -2  26  -2   95.79    8.90
  -2  26  -2   96.09   13.10
   3 -25   2  222.28   16.30
   3 -25   2  210.18   16.10
  -3  25  -2  215.68   21.30
  -3  25  -2  231.78   16.00
   4 -24   2   53.69    6.50
   4 -24   2   49.20    6.30
  -4  24  -2   50.19    9.30
  -4  24  -2   52.99    6.10
   5 -23   2   29.50    4.90
   5 -23   2   31.30    5.00
  -5  23  -2   33.70    7.80
  -5  23  -2   45.10    5.50
   6 -22   2   56.19    6.70
   6 -22   2   34.50    6.70
  -6  22  -2   52.19    9.40
  -6  22  -2   49.80    5.90
   7 -21   2   35.10    5.50
   7 -21   2   34.90    5.20
  -7  21  -2   30.00    7.40
  -7  21  -2   36.00    4.80
   8 -20   2  154.18   13.00
  -8  20  -2  153.58   12.10
   9 -19   2    3.80    1.90
   9 -19   2    5.50    2.30
  -9  19  -2    4.10    1.70
  -9  19  -2    1.90    2.20
  10 -18   2    8.80    2.70
  10 -18   2    9.10    2.80
 -10  18  -2   10.20    4.40
 -10  18  -2    7.90    2.30
  11 -17   2   22.40    4.40
  11 -17   2   22.10    4.30
 -11  17  -2   21.60    6.20
 -11  17  -2   26.50    4.20
  12 -16   2   92.99    9.30
  12 -16   2  112.29   10.20
 -12  16  -2   96.09    8.80
 -12  16  -2  102.59   13.70
  13 -15   2    1.70    1.40
 -13  15  -2    2.00    2.30
   1 -29   2   24.80    4.50
   1 -29   2   16.40    3.60
  -1  29  -2   29.20    4.20
  -1  29  -2   19.80    6.80
   2 -28   2   79.69    8.10
  -2  28  -2   70.69   11.90
   3 -27   2  637.94   40.90
   3 -27   2  691.73   40.70
  -3  27  -2  683.03   40.80
  -3  27  -2  680.33   48.20
   4 -26   2   52.49    6.40
   4 -26   2   44.60    6.10
  -4  26  -2   47.20    5.80
  -4  26  -2   41.40    8.70
   5 -25   2   43.30    6.00
   6 -24   2  651.53   39.50
   6 -24   2  624.04   39.30
  -6  24  -2  687.93   46.70
  -6  24  -2  629.34   39.10
   7 -23   2   14.40    3.60
   7 -23   2   16.90    3.70
  -7  23  -2   18.90    5.90
  -7  23  -2   20.80    3.90
   8 -22   2  191.28   15.70
   8 -22   2  226.38   16.50
  -8  22  -2  227.58   15.90
  -8  22  -2  204.08   20.50
   9 -21   2  259.37   18.60
   9 -21   2  251.67   18.40
  -9  21  -2  280.87   24.20
  -9  21  -2  253.57   18.00
  10 -20   2   10.70    3.00
  10 -20   2   10.40    3.00
 -10  20  -2   12.80    4.70
 -10  20  -2   11.90    2.80
 -11  19  -2   20.30    6.10
   2 -30   2    5.10    2.30
   2 -30   2    5.40    2.20
  -2  30  -2    6.90    2.70
  -2  30  -2    3.70    3.80
   3 -29   2    4.60    2.00
   3 -29   2    3.10    1.90
  -3  29  -2    4.00    1.80
  -3  29  -2    5.80    3.90
   4 -28   2   11.80    3.10
   4 -28   2   13.80    3.30
  -4  28  -2   12.10    3.00
  -4  28  -2   11.60    5.00
   5 -27   2  113.89   10.40
   5 -27   2  117.39   10.60
  -5  27  -2  121.89   10.10
  -5  27  -2  109.29   14.60
   6 -26   2    7.30    2.50
   6 -26   2    7.30    3.00
  -6  26  -2    6.60    3.80
  -6  26  -2    5.30    2.00
   7 -25   2    3.00    1.80
   7 -25   2    4.60    2.10
  -7  25  -2    2.90    1.50
  -7  25  -2    2.30    2.50
   8 -24   2   60.09    7.40
  -8  24  -2   53.59   10.10
   9 -23   2   22.10    4.40
  -9  23  -2   20.90    6.30
   4 -30   2   12.40    3.90
  -4  30  -2   14.60    5.90
  -8  24   3   98.39   12.40
   8 -24  -3  124.39   10.80
  -7  25   3    8.90    4.30
   7 -25  -3   25.70    4.60
  -6  26   3  143.39   11.30
   6 -26  -3  128.69   10.70
   6 -26  -3  130.49   11.70
  -5  27   3   78.49   11.30
  -5  27   3  108.69    9.40
   5 -27  -3  100.59    8.90
   5 -27  -3  104.99   10.10
  -4  28   3   13.90    3.10
  -4  28   3    6.30    3.50
   4 -28  -3   13.20    3.00
   4 -28  -3   13.90    3.40
  -3  29   3    3.30    1.60
  -3  29   3   -0.20    1.70
   3 -29  -3    2.00    1.60
   3 -29  -3    2.70    1.50
  -2  30   3   41.80    5.40
   2 -30  -3   48.20    6.10
   2 -30  -3   42.70    5.60
 -11  19   3    7.10    3.40
  11 -19  -3   11.70    3.20
 -10  20   3  125.59    9.90
 -10  20   3  102.39   12.70
  10 -20  -3  115.89   10.70
  10 -20  -3  115.79    9.80
  -9  21   3  135.49   10.60
  -9  21   3  118.79   13.50
   9 -21  -3  126.79   11.20
   9 -21  -3  121.99   10.30
  -8  22   3  109.19   12.70
  -8  22   3  122.79    9.90
   8 -22  -3  124.59   11.00
   8 -22  -3  122.19   10.20
  -7  23   3   24.20    5.90
  -7  23   3   40.70    5.20
   7 -23  -3   36.10    5.40
   7 -23  -3   28.80    4.50
  -6  24   3   61.69    9.30
  -6  24   3   66.49    6.80
   6 -24  -3   70.49    7.10
   6 -24  -3   69.59    7.80
  -5  25   3   37.80    5.00
  -5  25   3   22.50    5.90
   5 -25  -3   31.50    4.50
   5 -25  -3   36.00    5.30
  -4  26   3   99.29   13.00
  -4  26   3  131.89   10.50
   4 -26  -3  122.19   11.10
   4 -26  -3  126.99   10.20
  -3  27   3   26.10    4.20
   3 -27  -3   26.00    4.10
   3 -27  -3   28.80    4.80
  -2  28   3  106.49    9.10
   2 -28  -3  103.59    9.10
  -1  29   3   57.89    6.20
   1 -29  -3   54.49    5.90
   1 -29  -3   55.29    6.70
 -13  15   3 1197.78   74.19
  13 -15  -3 1196.18   69.69
 -12  16   3   67.59    6.60
 -12  16   3   36.90    7.60
  12 -16  -3   49.99    6.20
  12 -16  -3   56.29    7.10
 -11  17   3   20.40    3.50
 -11  17   3   16.00    5.00
  11 -17  -3   25.90    4.60
  11 -17  -3   23.40    4.00
 -10  18   3  738.13   43.80
 -10  18   3  728.23   48.30
  10 -18  -3  786.32   45.80
  10 -18  -3  732.93   44.10
  -9  19   3   54.29    8.40
  -9  19   3   51.69    5.90
   9 -19  -3   63.99    6.50
   9 -19  -3   53.89    6.60
  -8  20   3  112.39    9.50
  -8  20   3  107.19   12.80
   8 -20  -3  114.59    9.70
   8 -20  -3  108.29   10.30
  -7  21   3  395.06   25.40
  -7  21   3  404.86   29.80
   7 -21  -3  404.06   25.80
   7 -21  -3  404.66   26.60
  -6  22   3   26.50    5.90
  -6  22   3   32.70    4.50
   6 -22  -3   26.60    4.50
   6 -22  -3   26.80    4.20
  -5  23   3   54.29    8.30
   5 -23  -3   51.39    6.40
  -4  24   3  165.98   16.30
  -4  24   3  171.28   12.80
   4 -24  -3  163.48   13.50
   4 -24  -3  164.18   12.60
  -3  25   3   78.39   10.40
  -3  25   3   79.39    7.50
   3 -25  -3   79.39    7.30
   3 -25  -3   75.59    8.00
  -2  26   3   90.19   12.00
  -2  26   3  115.89    9.40
   2 -26  -3  108.59   10.00
   2 -26  -3  107.19    9.10
  -1  27   3    9.50    2.50
  -1  27   3    3.40    2.80
   1 -27  -3    6.20    2.10
   1 -27  -3    8.50    2.60
   0  28   3   15.70    5.60
   0  28   3   31.90    4.70
   0 -28  -3   29.90    4.80
   0 -28  -3   31.80    4.50
 -14  12   3   49.70    9.00
 -14  12   3   51.49    6.40
  14 -12  -3   48.70    6.30
  14 -12  -3   48.00    6.80
 -13  13   3   14.20    4.80
 -13  13   3   22.70    3.90
  13 -13  -3   18.10    3.60
  13 -13  -3   23.50    4.50
 -12  14   3   47.90    5.50
 -12  14   3   38.40    7.50
  12 -14  -3   48.50    6.30
  12 -14  -3   37.10    5.30
 -11  15   3   37.10    7.20
 -11  15   3   41.20    5.30
  11 -15  -3   41.30    5.80
  11 -15  -3   40.10    5.20
 -10  16   3    5.20    1.90
 -10  16   3    3.90    2.60
  10 -16  -3    3.10    1.60
  10 -16  -3    4.00    2.10
  -9  17   3    0.70    1.50
   9 -17  -3    1.70    1.40
  -8  18   3  187.08   14.00
  -8  18   3  201.38   17.40
   8 -18  -3  199.98   15.30
   8 -18  -3  196.88   14.40
  -7  19   3   31.70    4.40
  -7  19   3   28.00    5.80
   7 -19  -3   30.50    4.50
   7 -19  -3   31.10    4.90
  -6  20   3   72.29    7.20
  -6  20   3   81.09    9.90
   6 -20  -3   78.29    7.40
   6 -20  -3   76.49    8.00
  -5  21   3  134.39   13.50
  -5  21   3  119.59   10.00
   5 -21  -3  128.79   11.20
   5 -21  -3  116.69   10.70
  -4  22   3   23.90    5.40
  -4  22   3   26.10    4.00
   4 -22  -3   28.30    4.50
   4 -22  -3   27.50    4.20
  -3  23   3    7.60    2.20
  -3  23   3    6.90    3.20
   3 -23  -3    5.80    2.30
   3 -23  -3    5.70    2.00
  -2  24   3   62.09    8.90
  -2  24   3   64.59    6.60
   2 -24  -3   57.39    6.10
   2 -24  -3   59.29    6.80
  -1  25   3    4.90    1.80
  -1  25   3    4.70    2.70
   1 -25  -3    8.40    2.50
   1 -25  -3    5.50    1.90
   0  26   3  146.29   10.90
   0  26   3  114.49   13.80
   0 -26  -3  146.59   11.80
   0 -26  -3  137.59   10.60
   1  27   3    5.90    2.20
   1  27   3    4.60    3.00
  -1 -27  -3    5.70    2.30
  -1 -27  -3    5.40    2.20
  -2 -28  -3   77.89    8.30
  -2 -28  -3   74.99    7.90
 -15   9   3   40.40    5.20
 -15   9   3   37.90    8.00
  15  -9  -3   37.50    5.40
  15  -9  -3   37.20    5.80
 -14  10   3   56.89    9.40
 -14  10   3   59.29    6.40
  14 -10  -3   51.69    7.00
  14 -10  -3   56.39    6.50
 -13  11   3    0.30    1.00
 -13  11   3    0.60    1.00
  13 -11  -3    0.60    1.20
  13 -11  -3   -0.30    0.90
 -12  12   3   76.79    7.60
  12 -12  -3   79.59    7.70
 -11  13   3    1.50    1.80
  11 -13  -3    0.20    1.50
 -10  14   3  130.39   10.50
 -10  14   3  129.09   13.50
  10 -14  -3  127.09   10.60
  10 -14  -3  129.39   11.20
  -9  15   3   83.49    7.90
  -9  15   3   84.69   10.40
   9 -15  -3   93.89    8.40
   9 -15  -3   83.09    8.50
  -8  16   3  115.49    9.70
  -8  16   3  117.69   12.50
   8 -16  -3  119.29   10.70
   8 -16  -3  116.69   10.00
  -7  17   3   42.00    6.60
  -7  17   3   50.49    5.50
   7 -17  -3   39.00    5.00
   7 -17  -3   45.50    5.80
  -6  18   3  106.09    9.20
  -6  18   3  116.39   11.90
   6 -18  -3  124.19   10.60
   6 -18  -3  109.99    9.50
  -5  19   3   42.40    6.70
  -5  19   3   47.70    5.40
   5 -19  -3   39.20    5.00
   5 -19  -3   51.49    6.10
  -4  20   3  225.68   15.30
  -4  20   3  207.98   17.50
   4 -20  -3  204.28   15.60
   4 -20  -3  194.98   14.60
  -3  21   3  209.78   14.60
  -3  21   3  189.78   16.90
   3 -21  -3  193.18   14.00
   3 -21  -3  205.58   15.20
  -2  22   3  157.18   11.90
   2 -22  -3  151.08   11.50
  -1  23   3   40.90    4.70
   0  24   3   16.10    4.50
   0  24   3   17.90    3.10
   0 -24  -3   21.90    3.70
   0 -24  -3   21.30    3.20
   1  25   3    4.50    2.70
  -1 -25  -3    6.50    2.10
   2  26   3   67.29    9.90
   2  26   3   85.49    9.10
  -2 -26  -3   95.59    8.50
  -2 -26  -3   92.79    8.50
   3  27   3   35.30    7.30
  -3 -27  -3   21.20    3.80
  -3 -27  -3   21.10    4.30
 -16   6   3  795.62   50.59
 -16   6   3  698.63   42.20
  16  -6  -3  680.93   43.40
  16  -6  -3  723.23   42.70
 -15   7   3   49.40    5.90
 -15   7   3   36.00    8.00
  15  -7  -3   40.90    5.60
  15  -7  -3   45.00    6.30
 -14   8   3   59.89    6.40
 -14   8   3   60.39    9.50
  14  -8  -3   58.59    6.70
  14  -8  -3   55.79    7.20
 -13   9   3 1402.76   80.19
 -13   9   3 1389.96   85.09
  13  -9  -3 1432.96   81.69
  13  -9  -3 1481.75   81.49
 -12  10   3   19.80    3.60
 -12  10   3   19.40    5.40
  12 -10  -3   24.00    4.40
  12 -10  -3   15.90    3.40
 -11  11   3    4.20    1.70
 -11  11   3    6.10    2.90
  11 -11  -3    3.40    1.70
  11 -11  -3    4.00    1.90
 -10  12   3 1119.39   64.39
 -10  12   3 1115.49   68.29
  10 -12  -3 1147.79   64.79
  10 -12  -3 1120.09   65.49
  -9  13   3  259.07   21.10
  -9  13   3  254.07   17.60
   9 -13  -3  264.47   18.80
   9 -13  -3  262.47   17.90
   8 -14  -3  110.79    9.30
   8 -14  -3  108.59    9.90
  -7  15   3  962.70   58.99
  -7  15   3  930.01   55.49
   7 -15  -3 1009.20   56.49
   7 -15  -3  982.40   56.99
  -6  16   3    5.10    1.80
   6 -16  -3    4.60    1.80
  -5  17   3   14.30    2.70
  -5  17   3   11.00    3.90
   5 -17  -3   14.80    3.40
   5 -17  -3   10.20    2.60
  -4  18   3  152.78   11.70
  -4  18   3  151.68   14.00
   4 -18  -3  152.78   11.90
   4 -18  -3  174.38   13.10
  -3  19   3  207.18   16.60
  -3  19   3  173.78   13.50
   3 -19  -3  189.38   14.40
   3 -19  -3  204.18   13.90
  -2  20   3  137.19   13.20
   2 -20  -3  149.59   11.90
  -1  21   3    0.70    0.90
  -1  21   3    1.00    1.30
   1 -21  -3    1.10    1.20
   1 -21  -3    1.10    1.00
   0  22   3   60.09    5.70
   0  22   3   48.40    7.10
   1  23   3   32.50    5.90
   1  23   3   37.90    4.50
  -1 -23  -3   32.50    4.20
  -1 -23  -3   37.70    4.90
   2  24   3   46.10    5.80
   2  24   3   50.29    7.50
  -2 -24  -3   52.39    5.80
  -2 -24  -3   49.60    5.40
   3  25   3   55.89    9.70
   3  25   3   56.29    8.40
  -3 -25  -3   55.39    6.00
  -3 -25  -3   65.49    7.10
   4  26   3   96.79   11.80
  -4 -26  -3  108.39    8.70
  -4 -26  -3   96.59   11.10
 -16   4   3    1.80    2.10
 -16   4   3    1.40    1.10
  16  -4  -3    1.80    1.40
  16  -4  -3    2.30    1.50
 -15   5   3   13.90    2.90
  15  -5  -3   11.60    3.00
 -14   6   3   41.10    7.90
  14  -6  -3   39.50    5.80
 -13   7   3   18.80    5.10
 -13   7   3   21.40    3.70
  13  -7  -3   19.90    4.00
  13  -7  -3   22.40    4.00
 -12   8   3    9.10    2.50
 -12   8   3   12.00    4.10
  12  -8  -3    7.80    2.60
  12  -8  -3    9.70    2.70
 -11   9   3   21.70    3.60
 -11   9   3   19.90    5.20
  11  -9  -3   16.50    3.70
  11  -9  -3   25.30    4.20
 -10  10   3   14.70    4.30
 -10  10   3   16.60    3.10
  10 -10  -3   15.20    3.20
  10 -10  -3   17.60    3.50
  -9  11   3  108.79    9.40
  -9  11   3  110.99   11.50
   9 -11  -3  117.09    9.70
   9 -11  -3  114.09   10.10
  -8  12   3  247.88   17.50
   8 -12  -3  271.07   17.90
  -7  13   3   47.70    5.30
  -7  13   3   43.50    6.60
   7 -13  -3   41.40    5.00
   7 -13  -3   44.00    5.50
  -6  14   3  161.18   14.20
   6 -14  -3  178.78   13.40
  -5  15   3  102.19   10.60
  -5  15   3  106.39    8.90
   5 -15  -3  115.49    9.90
   5 -15  -3  109.09    9.00
  -4  16   3   22.60    4.40
  -4  16   3   21.50    3.30
   4 -16  -3   19.90    3.60
   4 -16  -3   17.60    3.20
  -3  17   3   13.50    3.60
  -3  17   3   10.10    2.30
   3 -17  -3   14.90    3.10
   3 -17  -3   14.80    2.80
  -2  18   3  131.49   12.50
  -2  18   3  143.29   10.80
   2 -18  -3  146.39   10.80
   2 -18  -3  136.99   11.30
  -1  19   3   11.80    2.40
  -1  19   3   12.30    3.40
   1 -19  -3   14.50    3.00
   1 -19  -3   11.70    2.40
   0  20   3  135.19   12.20
   0  20   3  114.69    9.40
   0 -20  -3  134.69   10.60
   0 -20  -3  131.39    9.70
   1  21   3    0.60    0.80
   1  21   3    1.70    1.50
   2  22   3  165.58   14.40
   2  22   3  130.99   10.60
  -2 -22  -3  136.19   10.70
  -2 -22  -3  125.39   10.20
   3  23   3    4.10    2.70
   3  23   3    4.80    2.50
  -3 -23  -3    7.20    2.30
  -3 -23  -3    4.50    1.60
   5  25   3   22.20    4.70
  -5 -25  -3   29.90    3.40
  -5 -25  -3   17.50    4.10
 -16   2   3    9.60    2.70
 -16   2   3   13.60    5.00
  16  -2  -3    9.40    2.90
  16  -2  -3   10.00    2.80
 -15   3   3   12.70    4.70
 -15   3   3    8.90    2.40
  15  -3  -3    8.20    2.50
  15  -3  -3   10.20    2.90
 -14   4   3   56.29    9.20
 -14   4   3   69.79    6.80
  14  -4  -3   60.39    6.90
  14  -4  -3   62.59    7.10
 -13   5   3    0.80    0.90
 -13   5   3    1.10    1.60
  13  -5  -3    1.50    1.30
  13  -5  -3    2.10    1.40
 -12   6   3   49.30    8.10
 -12   6   3   44.20    5.40
  12  -6  -3   46.40    5.80
  12  -6  -3   49.70    6.30
 -11   7   3    2.80    2.20
 -11   7   3    1.90    1.20
  11  -7  -3    4.60    1.80
  11  -7  -3    3.50    1.80
 -10   8   3  119.39    9.80
  10  -8  -3  119.79   10.10
  -9   9   3  269.67   17.80
  -9   9   3  250.17   20.00
   9  -9  -3  257.77   18.40
   9  -9  -3  258.47   17.70
  -8  10   3  135.69   12.50
   8 -10  -3  124.39   10.70
  -7  11   3   21.40    3.40
  -7  11   3   15.90    3.80
   7 -11  -3   18.80    3.30
   7 -11  -3   19.20    3.60
  -6  12   3  156.28   11.70
  -6  12   3  156.18   13.70
   6 -12  -3  161.28   11.70
   6 -12  -3  156.18   12.40
  -5  13   3   34.50    5.40
  -5  13   3   27.80    3.80
   5 -13  -3   31.30    4.40
   5 -13  -3   32.90    4.30
  -4  14   3  229.18   15.40
  -4  14   3  220.78   17.10
   4 -14  -3  224.68   15.50
   4 -14  -3  231.68   16.30
  -3  15   3   68.49    6.40
  -3  15   3   74.39    8.00
   3 -15  -3   72.79    7.10
   3 -15  -3   71.89    6.60
  -2  16   3  153.48   11.10
  -2  16   3  140.49   12.40
   2 -16  -3  154.78   11.80
   2 -16  -3  145.29   10.90
  -1  17   3   38.40    5.40
  -1  17   3   42.00    4.50
   1 -17  -3   35.70    4.70
   1 -17  -3   33.90    4.00
   0  18   3   53.59    6.60
   0  18   3   45.50    4.60
   0 -18  -3   44.50    5.30
   0 -18  -3   50.59    5.00
   1  19   3   10.10    2.20
   1  19   3   17.60    3.70
  -1 -19  -3   12.10    2.40
  -1 -19  -3   15.50    2.80
   2  20   3  108.69    8.70
   2  20   3  109.49   10.40
  -2 -20  -3  112.29    9.20
  -2 -20  -3  112.19    8.80
   3  21   3  169.88   14.20
   3  21   3  184.78   14.70
  -3 -21  -3  170.88   12.30
  -3 -21  -3  170.58   12.90
   4  22   3   17.70    4.00
  -4 -22  -3   21.00    3.00
  -4 -22  -3   22.80    4.70
   5  23   3   33.20    5.10
  -5 -23  -3   17.40    4.10
 -16   0   3  688.13   47.00
 -16   0   3  644.14   38.30
  16   0  -3  614.04   39.50
 -15   1   3   53.69    5.70
 -15   1   3   53.49    9.50
  15  -1  -3   44.40    6.00
  15  -1  -3   48.90    5.90
 -14   2   3   44.80    5.10
 -14   2   3   37.00    7.60
  14  -2  -3   37.90    5.20
  14  -2  -3   34.40    5.30
 -13   3   3 1728.43  103.99
  13  -3  -3 1762.42   99.39
  13  -3  -3 1797.02   98.69
 -12   4   3   90.79    8.00
  12  -4  -3   82.99    7.90
 -11   5   3    4.70    1.80
 -11   5   3    4.50    2.40
  11  -5  -3    3.80    1.70
  11  -5  -3    4.90    2.00
 -10   6   3 1365.66   81.49
  10  -6  -3 1412.26   79.39
  -9   7   3  223.78   15.80
  -9   7   3  230.88   18.20
   9  -7  -3  241.78   16.20
   9  -7  -3  213.48   16.10
  -8   8   3   58.59    7.40
  -8   8   3   54.09    5.70
   8  -8  -3   58.09    6.50
   8  -8  -3   63.89    6.30
  -7   9   3 1079.79   63.39
  -7   9   3 1029.20   60.29
   7  -9  -3 1084.89   61.69
   7  -9  -3 1085.09   61.19
  -6  10   3   33.80    4.10
  -6  10   3   31.40    4.90
   6 -10  -3   22.70    3.50
   6 -10  -3   26.80    4.10
  -5  11   3    1.20    1.20
  -5  11   3    1.00    0.90
   5 -11  -3    2.10    1.10
   5 -11  -3    0.80    0.90
  -4  12   3  284.97   18.70
  -4  12   3  303.77   20.70
   4 -12  -3  281.37   19.20
   4 -12  -3  307.87   19.20
  -3  13   3  782.32   46.30
  -3  13   3  769.22   44.30
   3 -13  -3  770.32   45.10
   3 -13  -3  756.62   44.40
  -2  14   3  158.48   11.30
  -2  14   3  142.49   12.30
   2 -14  -3  154.28   11.20
   2 -14  -3  173.38   12.20
  -1  15   3   59.09    6.60
  -1  15   3   49.99    5.10
   1 -15  -3   60.19    5.50
   1 -15  -3   53.69    5.70
   0  16   3   14.20    3.10
   0  16   3   10.60    2.10
   0 -16  -3    9.60    2.30
   0 -16  -3   13.60    2.30
   1  17   3   34.00    3.80
   1  17   3   33.00    4.80
  -1 -17  -3   37.10    4.00
  -1 -17  -3   37.60    4.40
   2  18   3  112.29    9.00
  -2 -18  -3  121.29    9.00
   3  19   3  183.78   13.40
   3  19   3  153.28   13.00
  -3 -19  -3  172.68   12.30
  -3 -19  -3  163.18   11.70
   4  20   3  176.48   13.20
  -4 -20  -3  164.38   11.40
   5  21   3   82.89    7.50
  -5 -21  -3   55.39    6.60
 -15  -1   3   58.49   10.20
 -15  -1   3   53.79    6.10
  15   1  -3   48.90    6.20
  15   1  -3   53.59    6.80
 -14   0   3   18.00    3.30
  14   0  -3   21.10    3.90
 -13   1   3    1.50    1.10
 -13   1   3    1.20    1.70
  13  -1  -3    1.20    1.10
  13  -1  -3    1.10    1.20
 -12   2   3    5.00    2.50
  12  -2  -3    4.40    1.90
 -11   3   3   18.70    3.20
 -11   3   3   20.70    4.80
  11  -3  -3   21.20    3.70
  11  -3  -3   19.40    3.60
 -10   4   3   25.10    5.10
 -10   4   3   31.00    4.00
  10  -4  -3   24.00    4.10
  10  -4  -3   26.60    3.90
  -9   5   3   75.99    8.70
  -9   5   3   79.69    7.20
   9  -5  -3   80.59    7.80
   9  -5  -3   85.49    7.60
  -8   6   3  280.67   20.30
  -8   6   3  265.27   18.20
   8  -6  -3  283.47   19.10
   8  -6  -3  292.17   18.70
  -7   7   3   49.40    5.10
  -7   7   3   51.19    6.40
   7  -7  -3   47.60    5.50
   7  -7  -3   47.60    5.20
  -6   8   3    1.20    1.20
  -6   8   3    1.70    1.10
   6  -8  -3    2.80    1.30
   6  -8  -3    1.90    1.20
  -5   9   3   88.69    7.40
  -5   9   3   88.79    8.50
   5  -9  -3   83.59    7.60
   5  -9  -3   91.89    7.60
  -4  10   3   10.80    2.70
  -4  10   3    9.60    2.10
   4 -10  -3   10.80    2.40
   4 -10  -3   12.40    2.40
  -3  11   3  311.77   20.30
  -3  11   3  332.07   21.70
   3 -11  -3  347.47   20.90
   3 -11  -3  332.47   21.10
  -2  12   3  153.58   11.80
  -2  12   3  139.69   10.50
   2 -12  -3  157.88   10.90
   2 -12  -3  156.68   11.30
  -1  13   3   46.80    4.80
   1 -13  -3   52.79    4.80
   0  14   3  271.37   16.60
   0 -14  -3  246.38   16.10
   1  15   3   63.39    6.30
   1  15   3   52.09    5.00
  -1 -15  -3   57.39    5.20
  -1 -15  -3   55.59    5.50
   2  16   3  132.29   10.50
   2  16   3  123.89    9.40
  -2 -16  -3  134.79    9.50
  -2 -16  -3  127.79    9.50
   3  17   3   14.20    2.80
  -3 -17  -3   11.60    2.20
   4  18   3  148.99   11.30
  -4 -18  -3  140.49   10.10
  -4 -18  -3  142.99   11.70
   5  19   3   31.40    4.10
  -5 -19  -3   17.10    3.60
 -15  -3   3    9.00    4.40
  15   3  -3    6.60    2.50
 -14  -2   3   45.60    8.70
  14   2  -3   39.40    9.80
  14   2  -3   36.30    5.60
 -13  -1   3   -0.10    0.70
 -13  -1   3    2.60    2.20
  13   1  -3    1.80    1.30
  13   1  -3    0.40    1.10
 -12   0   3   26.40    4.00
 -12   0   3   29.10    6.50
  12   0  -3   29.90    4.10
  12   0  -3   27.50    4.40
 -11   1   3   10.80    3.50
 -11   1   3   13.90    2.60
  11  -1  -3   11.10    2.70
  11  -1  -3   13.00    2.80
 -10   2   3  103.49   10.70
 -10   2   3  108.39    8.60
  10  -2  -3  105.29    9.20
  10  -2  -3  106.69    8.90
  -9   3   3  125.29    9.80
  -9   3   3  120.69   11.40
   9  -3  -3  133.19   10.10
   9  -3  -3  130.69   10.50
  -8   4   3  111.69   10.60
  -8   4   3  119.29    9.30
   8  -4  -3  128.09   10.00
   8  -4  -3  118.49    9.30
  -7   5   3   28.50    3.70
  -7   5   3   31.10    4.70
   7  -5  -3   33.30    4.30
   7  -5  -3   30.60    3.90
  -6   6   3  119.19    9.00
  -6   6   3  107.89    9.90
   6  -6  -3  113.99    9.20
   6  -6  -3  120.69    9.10
  -5   7   3   29.90    4.30
  -5   7   3   23.70    3.20
   5  -7  -3   25.90    3.60
   5  -7  -3   28.50    3.60
  -4   8   3  201.98   13.60
   4  -8  -3  215.18   14.10
  -3   9   3  414.16   24.50
   3  -9  -3  393.66   24.30
  -2  10   3  128.79   10.10
  -2  10   3  137.89    9.50
   2 -10  -3  134.19    9.40
   2 -10  -3  121.29    9.40
  -1  11   3    4.00    1.30
  -1  11   3    2.50    1.20
   1 -11  -3    3.10    1.20
   1 -11  -3    4.50    1.40
   0  12   3  120.79    8.80
   0  12   3  134.49    9.90
   0 -12  -3  127.79    9.40
   0 -12  -3  123.09    8.90
   1  13   3   49.00    5.10
  -1 -13  -3   42.40    4.40
   2  14   3  150.18   10.90
   2  14   3  146.79   10.40
  -2 -14  -3  145.49   10.20
  -2 -14  -3  135.49    9.90
   3  15   3   64.59    7.50
   3  15   3   84.49    6.80
  -3 -15  -3   68.69    6.20
  -3 -15  -3   66.19    5.80
   4  16   3   17.30    2.90
  -4 -16  -3   15.40    2.30
  -4 -16  -3   15.60    3.20
   5  17   3    1.60    1.30
   5  17   3    7.00    1.80
  -5 -17  -3    6.90    1.50
  -5 -17  -3    3.90    2.00
   6  18   3   91.09    8.30
   6  18   3   89.69    6.60
  -6 -18  -3   90.29    6.20
  -6 -18  -3   91.19    5.90
 -15  -5   3    9.80    2.70
 -15  -5   3   11.40    5.40
  15   5  -3    0.60   93.89
  15   5  -3    8.20    3.40
 -14  -4   3   54.99    9.90
 -14  -4   3   58.29    5.80
  14   4  -3   29.00   56.99
  14   4  -3   46.50    6.40
 -13  -3   3 1767.72  100.49
 -13  -3   3 1756.52   93.69
  13   3  -3 1666.13   93.39
  13   3  -3 1554.04   93.09
 -12  -2   3    4.20    2.40
 -12  -2   3    5.30    1.60
  12   2  -3    3.40    1.80
  12   2  -3    3.10    1.50
 -11  -1   3    8.60    3.10
 -11  -1   3   15.50    2.70
  11   1  -3   13.30    2.80
  11   1  -3   14.80    3.00
 -10   0   3 1114.39   62.59
 -10   0   3 1111.99   65.59
  10   0  -3 1061.79   62.69
  10   0  -3 1148.59   62.99
  -9   1   3  373.56   23.30
  -9   1   3  375.46   25.50
   9  -1  -3  388.56   23.60
   9  -1  -3  377.86   24.00
  -8   2   3   61.79    7.10
  -8   2   3   63.69    5.90
   8  -2  -3   62.39    6.30
   8  -2  -3   72.49    6.30
  -7   3   3 1763.12   99.89
  -7   3   3 1760.42   98.19
   7  -3  -3 1810.72   99.29
   7  -3  -3 1805.32   98.79
  -6   4   3   38.20    4.20
   6  -4  -3   38.80    4.20
  -5   5   3    8.90    2.30
  -5   5   3    9.30    1.90
   5  -5  -3   10.70    2.20
   5  -5  -3    8.50    2.00
  -4   6   3  379.16   24.00
  -4   6   3  384.76   23.20
   4  -6  -3  399.76   23.70
   4  -6  -3  378.06   23.10
  -3   7   3  848.52   48.00
   3  -7  -3  823.92   47.40
  -2   8   3   65.49    6.00
   2  -8  -3   74.99    6.00
  -1   9   3   38.20    3.70
  -1   9   3   37.20    4.00
   1  -9  -3   35.40    3.80
   1  -9  -3   34.00    3.60
   0  10   3  136.49    9.90
   0  10   3  142.49    9.40
   0 -10  -3  137.19    9.30
   0 -10  -3  133.79    9.50
   1  11   3    3.60    1.30
   1  11   3    5.20    1.40
  -1 -11  -3    4.00    1.30
  -1 -11  -3    3.90    1.20
   2  12   3  158.58   11.50
   2  12   3  139.29   10.50
  -2 -12  -3  150.08   10.30
  -2 -12  -3  155.28   10.40
   3  13   3  776.82   47.20
   3  13   3  741.23   42.80
  -3 -13  -3  767.72   43.40
  -3 -13  -3  740.03   42.40
   4  14   3  213.68   13.80
  -4 -14  -3  192.58   14.20
  -4 -14  -3  223.68   13.40
   5  15   3  109.49    7.60
  -5 -15  -3   85.09    7.70
  -5 -15  -3   91.79    6.60
   6  16   3    2.80    1.50
   6  16   3    3.80    1.10
  -6 -16  -3    3.40    1.50
  -6 -16  -3    3.10    0.80
 -14  -6   3   38.70    8.80
 -14  -6   3   22.10    4.10
  14   6  -3   22.30    5.90
  14   6  -3    8.50    7.10
 -13  -5   3    0.90    1.50
 -13  -5   3    1.20    1.10
  13   5  -3    1.20    1.20
  13   5  -3    0.90    1.20
 -12  -4   3   80.79   10.00
 -12  -4   3   80.69    6.50
  12   4  -3   71.49    7.10
  12   4  -3   65.29    6.40
  11   3  -3   20.40    3.40
  11   3  -3   17.70    3.00
 -10  -2   3   87.79    9.30
 -10  -2   3  104.09    7.80
  10   2  -3   95.29    7.70
  10   2  -3  100.89    8.30
  -9  -1   3  398.86   24.20
   9   1  -3  400.96   24.20
  -8   0   3  230.48   17.10
  -8   0   3  245.98   15.90
   8   0  -3  237.08   16.20
   8   0  -3  271.97   16.30
  -7   1   3   40.10    4.90
  -7   1   3   37.20    4.00
   7  -1  -3   41.30    4.50
   7  -1  -3   39.80    4.20
  -6   2   3   84.39    6.70
  -6   2   3   84.29    7.60
   6  -2  -3   86.79    7.00
   6  -2  -3   86.99    6.90
  -5   3   3   59.69    5.70
   5  -3  -3   69.89    5.80
  -4   4   3    1.50    1.00
  -4   4   3    2.90    1.00
   4  -4  -3    1.80    1.00
   4  -4  -3    2.00    1.00
  -3   5   3  111.79    9.10
   3  -5  -3  143.49    9.20
   3  -5  -3  136.99    9.30
  -2   6   3  126.69    8.70
  -2   6   3  131.89    9.20
   2  -6  -3  131.09    9.00
   2  -6  -3  125.49    8.70
  -1   7   3   37.60    3.60
  -1   7   3   39.30    3.90
   1  -7  -3   41.50    3.90
   1  -7  -3   36.40    3.50
   0   8   3    1.90    0.80
   0   8   3    2.80    1.00
   0  -8  -3    2.60    1.00
   0  -8  -3    2.60    0.90
   1   9   3   30.80    3.30
   1   9   3   31.00    3.30
  -1  -9  -3   37.20    3.50
  -1  -9  -3   36.00    3.40
   2  10   3  132.19   10.10
   2  10   3  135.29    9.20
  -2 -10  -3  136.69    9.10
  -2 -10  -3  145.29    9.60
   3  11   3  315.67   17.80
  -3 -11  -3  280.57   17.40
  -3 -11  -3  289.37   18.30
   4  12   3  277.57   16.40
  -4 -12  -3  279.57   16.00
  -4 -12  -3  240.68   16.90
   5  13   3   28.10    3.00
  -5 -13  -3   26.10    3.50
  -5 -13  -3   30.70    2.80
   6  14   3  140.49   11.70
   6  14   3  148.89    9.60
  -6 -14  -3  145.89    9.40
  -6 -14  -3  153.28    9.20
 -14  -8   3   36.30   21.90
 -14  -8   3   14.60   24.60
  14   8  -3   23.10    4.20
 -13  -7   3   10.70    4.30
  13   7  -3   12.60    3.30
 -12  -6   3   30.50    6.40
 -12  -6   3   37.50    4.20
  12   6  -3   36.50    4.60
  12   6  -3   37.80    5.50
 -11  -5   3    3.30    2.10
 -11  -5   3    4.80    1.50
  11   5  -3    3.60    1.40
  11   5  -3    3.10    1.40
 -10  -4   3   24.00    4.50
 -10  -4   3   31.20    3.40
  10   4  -3   23.00    3.20
  10   4  -3   22.00    3.30
  -9  -3   3  113.29   10.30
  -9  -3   3  126.39    8.80
   9   3  -3  126.49    8.90
   9   3  -3  121.19    9.20
  -8  -2   3   58.39    6.20
   8   2  -3   62.09    5.60
  -7  -1   3   38.60    4.60
  -7  -1   3   37.60    3.80
   7   1  -3   36.00    3.80
   7   1  -3   41.50    4.30
  -6   0   3  130.69    9.10
  -6   0   3  130.09   10.00
   6   0  -3  129.69    9.40
   6   0  -3  142.79    9.40
  -5   1   3   76.39    6.10
  -5   1   3   77.49    6.70
   5  -1  -3   88.69    6.70
   5  -1  -3   80.99    6.20
  -4   2   3   98.99    6.90
  -4   2   3   93.19    7.30
   4  -2  -3   98.49    7.20
   4  -2  -3   97.19    7.00
  -3   3   3   57.19    5.10
  -3   3   3   57.79    4.90
   3  -3  -3   63.89    5.00
   3  -3  -3   65.59    5.20
  -2   4   3   65.39    5.30
  -2   4   3   65.89    5.20
   2  -4  -3   75.09    5.60
   2  -4  -3   70.99    5.20
  -1   5   3   44.30    3.90
  -1   5   3   43.10    3.70
   1  -5  -3   42.50    3.60
   1  -5  -3   44.80    3.90
   0   6   3   52.89    4.40
   0   6   3   51.59    4.30
   0  -6  -3   53.19    4.40
   0  -6  -3   54.09    4.40
   1   7   3   34.10    3.60
   1   7   3   41.00    3.50
  -1  -7  -3   37.10    3.60
  -1  -7  -3   35.90    3.30
   2   8   3   62.89    7.20
   2   8   3   74.49    5.80
  -2  -8  -3   76.49    5.30
  -2  -8  -3   63.89    5.70
   3   9   3  435.66   23.40
  -3  -9  -3  371.16   23.80
  -3  -9  -3  389.96   22.80
   4  10   3    9.00    1.50
  -4 -10  -3    8.50    2.00
  -4 -10  -3   10.40    1.50
   5  11   3    0.60    1.20
   5  11   3    1.50    0.80
  -5 -11  -3    0.80    0.60
  -5 -11  -3    0.90    0.80
   6  12   3  168.28    9.80
   6  12   3  134.09   11.40
  -6 -12  -3  138.09    9.30
  -6 -12  -3  150.58    9.20
   7  13   3   41.10    4.00
   7  13   3   35.00    4.30
  -7 -13  -3   37.20    3.00
  -7 -13  -3   42.70    3.10
 -12  -8   3    3.50   10.80
 -12  -8   3    5.90    2.90
  12   8  -3    6.10    1.90
  12   8  -3    5.90    2.30
 -11  -7   3    1.30   12.30
 -11  -7   3    2.50    1.90
  11   7  -3    2.60    1.60
  11   7  -3    3.00    1.30
 -10  -6   3 1345.47   73.19
 -10  -6   3 1292.57   75.99
  10   6  -3 1294.17   73.29
  10   6  -3 1361.86   74.69
  -9  -5   3   73.69    7.40
  -9  -5   3   79.99    6.00
   9   5  -3   79.69    6.20
   9   5  -3   75.59    6.40
  -8  -4   3  103.49    9.10
  -8  -4   3  108.99    7.70
   8   4  -3  112.29    8.30
   8   4  -3  125.49    8.20
  -7  -3   3 1870.71   96.69
  -7  -3   3 1710.43   96.79
   7   3  -3 1719.23   95.59
   7   3  -3 1724.53   95.99
  -6  -2   3   87.79    6.30
  -6  -2   3   82.49    6.80
   6   2  -3   84.39    6.20
   6   2  -3   87.79    6.60
  -5  -1   3   78.89    5.70
  -5  -1   3   72.79    6.10
   5   1  -3   75.89    5.90
   5   1  -3   75.29    5.60
  -4   0   3   61.29    5.00
  -4   0   3   63.19    4.80
   4   0  -3   63.19    4.70
   4   0  -3   62.29    4.90
  -3   1   3 1262.37   69.99
  -3   1   3 1238.28   69.59
   3  -1  -3 1362.36   70.59
   3  -1  -3 1254.47   69.89
  -2   2   3   49.30    3.90
  -2   2   3   49.70    4.00
   2  -2  -3   49.99    4.00
   2  -2  -3   46.20    3.90
  -1   3   3  183.68   11.00
  -1   3   3  176.28   11.10
   1  -3  -3  176.08   11.40
   1  -3  -3  191.18   11.70
   0   4   3    9.60    1.70
   0   4   3    6.30    1.20
   0  -4  -3    8.40    1.50
   0  -4  -3    4.30    1.00
   1   5   3   47.50    3.80
   1   5   3   45.50    5.00
  -1  -5  -3   41.80    4.00
  -1  -5  -3   44.10    3.60
   2   6   3  141.59    8.80
  -2  -6  -3  141.79    8.80
  -2  -6  -3  120.49    9.20
   3   7   3  844.62   43.00
  -3  -7  -3  668.93   42.20
  -3  -7  -3  773.32   42.30
   4   8   3  188.28   11.50
  -4  -8  -3  194.18   11.50
  -4  -8  -3  166.78   11.70
   5   9   3   60.49    7.40
   5   9   3   69.69    5.10
  -5  -9  -3   70.59    5.00
  -5  -9  -3   60.49    5.20
   6  10   3   25.10    2.60
   6  10   3   27.40    4.10
  -6 -10  -3   25.90    2.60
  -6 -10  -3   25.00    2.40
   7  11   3   17.20    2.80
   7  11   3   18.20    2.20
  -7 -11  -3   15.50    2.00
  -7 -11  -3   21.50    2.10
   8  12   3  232.28   13.00
   8  12   3  212.58   13.30
  -8 -12  -3  222.18   12.80
  -8 -12  -3  211.58   12.80
 -10  -8   3  112.79    9.40
 -10  -8   3   67.39    8.30
  10   8  -3  107.29    7.00
  10   8  -3   89.49    7.70
  -9  -7   3  210.08   14.60
  -9  -7   3  188.18   12.90
   9   7  -3  192.58   12.50
   9   7  -3  209.78   13.10
  -8  -6   3  243.98   15.50
  -8  -6   3  252.67   16.90
   8   6  -3  343.57   26.00
   8   6  -3  248.98   15.60
  -7  -5   3   28.10    3.40
  -7  -5   3   27.10    2.80
   7   5  -3   28.20    2.90
   7   5  -3   25.60    2.80
  -6  -4   3   34.50    3.10
  -6  -4   3   37.50    3.70
   6   4  -3   37.30    3.40
   6   4  -3   32.30    3.10
  -5  -3   3   67.19    5.30
  -5  -3   3   68.79    5.10
   5   3  -3   76.99    5.30
   5   3  -3   69.99    5.30
  -4  -2   3   98.39    6.80
  -4  -2   3   94.69    6.50
   4   2  -3  103.39    6.80
   4   2  -3  103.19    6.70
  -3  -1   3 1243.48   67.49
  -3  -1   3 1259.77   67.79
   3   1  -3 1241.78   67.59
   3   1  -3 1211.38   67.29
  -2   0   3  297.87   17.60
  -2   0   3  309.57   18.10
   2   0  -3  299.47   17.60
   2   0  -3  330.87   18.20
  -1   1   3   86.49    5.90
  -1   1   3   98.69    7.00
   1  -1  -3   89.69    6.30
   1  -1  -3   81.39    5.80
   0   2   3  302.27   17.90
   0   2   3  337.47   21.10
   0  -2  -3  288.87   17.90
   0  -2  -3  304.57   18.20
   1   3   3  181.38   11.30
  -1  -3  -3  174.48   11.60
  -1  -3  -3  177.48   12.10
   2   4   3   61.19    4.70
  -2  -4  -3   51.59    4.70
  -2  -4  -3   53.29    6.30
  -3  -5  -3   64.39    6.00
   4   6   3  254.17   19.90
  -4  -6  -3  297.67   17.00
   5   7   3   18.60    3.60
   5   7   3   21.80    2.90
  -5  -7  -3   19.60    2.30
   6   8   3    0.60    0.90
   6   8   3    1.40    1.10
  -6  -8  -3    0.50    1.80
  -6  -8  -3    1.30    0.70
   7   9   3  969.40   56.39
   7   9   3 1052.09   55.69
  -7  -9  -3  940.41   54.19
  -7  -9  -3  980.60   56.29
  -8 -10  -3  106.79    7.20
  -8 -10  -3  104.89    8.00
   9  11   3  101.49    6.80
   9  11   3   99.69    6.90
  -9 -11  -3   86.69    6.30
  -9 -11  -3   88.29    6.20
  -8  -8   3   46.50    4.50
   8   8  -3   47.60    4.20
   8   8  -3   54.49    3.70
  -7  -7   3   47.90    4.30
   7   7  -3   47.80    4.10
   7   7  -3   45.80    3.60
  -6  -6   3  112.09    7.60
  -6  -6   3  103.79    8.80
   6   6  -3  111.09    7.70
   6   6  -3  117.29    7.30
  -5  -5   3    8.50    2.10
  -5  -5   3    9.00    1.40
   5   5  -3    8.80    1.70
   5   5  -3   11.60    1.50
  -4  -4   3    2.40    0.70
  -4  -4   3    2.60    1.20
   4   4  -3    2.70    0.70
   4   4  -3    2.10    0.90
  -3  -3   3   62.79    6.30
  -3  -3   3   63.69    4.40
   3   3  -3   66.49    5.10
   3   3  -3   56.49    4.30
  -2  -2   3   47.60    3.70
   2   2  -3   52.89    4.30
   2   2  -3   44.50    3.60
  -1  -1   3   76.69    5.60
   1   1  -3   71.09    6.20
   1   1  -3   86.19    6.20
   0   0  -3   -1.30   19.90
   0   0  -3   -1.20   68.99
   2   2   3   14.90    2.70
   3   3   3   49.60    4.30
   3   3   3   39.40    5.70
  -3  -3  -3   39.20    3.70
   4   4   3    2.40    1.40
   4   4   3    2.40    1.10
  -4  -4  -3    2.00    0.70
  -4  -4  -3    0.10    0.50
   5   5   3    7.00    1.80
   5   5   3    8.90    2.50
  -5  -5  -3    6.90    1.40
   6   6   3  104.39    8.20
   6   6   3   93.79    8.90
  -6  -6  -3   97.89    7.10
   7   7   3   47.60    5.50
   7   7   3   45.60    5.40
  -7  -7  -3   41.70    4.00
   8   8   3   48.90    5.40
   8   8   3   57.29    6.20
  -8  -8  -3   49.30    4.40
   9   9   3  235.78   16.40
   9   9   3  211.78   14.60
  10  10   3   12.30    2.20
  10  10   3    6.50    2.70
 -10 -10  -3   12.60    1.90
 -10 -10  -3    3.50   10.40
  11  11   3    1.20    1.30
  11  11   3    2.90    7.70
 -11 -11  -3    1.50    1.10
 -11 -11  -3    3.60    1.00
  -6  -8   3    1.00    0.80
   6   8  -3    1.20    0.40
  -5  -7   3   25.70    2.20
   5   7  -3   24.20    2.80
   5   7  -3   24.50    2.00
  -4  -6   3  387.66   21.90
   4   6  -3  392.96   22.60
   4   6  -3  405.46   22.10
  -3  -5   3  128.19    7.50
   3   5  -3  116.09    7.40
   3   5  -3  125.99    8.10
  -2  -4   3   57.59    4.50
   2   4  -3   62.39    4.70
   0  -2   3  167.28   14.20
   0  -2   3  232.68   12.90
   0   2  -3  201.78   12.10
   1  -1   3   52.59    6.60
  -1   1  -3   61.49    4.60
   2   0   3  210.18   12.90
   2   0   3  227.18   15.80
  -2   0  -3  172.28   15.50
  -2   0  -3  223.38   12.80
   3   1   3  944.41   55.59
   3   1   3  938.91   52.79
  -3  -1  -3  981.10   58.89
  -3  -1  -3  958.70   52.69
   4   2   3   76.39    6.00
   4   2   3   80.09    7.60
  -4  -2  -3   71.39    9.40
  -4  -2  -3   72.19    5.50
   5   3   3   60.79    6.40
   5   3   3   47.60    4.60
  -5  -3  -3   43.30    7.60
  -5  -3  -3   58.79    4.60
   6   4   3   25.20    3.10
   6   4   3   34.00    4.60
  -6  -4  -3   17.20    4.30
  -6  -4  -3   34.70    3.40
   7   5   3   24.70    3.80
   7   5   3   26.60    4.10
  -7  -5  -3   24.00    3.00
   8   6   3  262.67   18.00
   8   6   3  261.27   17.80
  -8  -6  -3  245.68   15.90
   9   7   3  194.58   13.60
   9   7   3  178.48   14.00
  -9  -7  -3  180.98   12.10
  10   8   3  104.69    8.40
  10   8   3   84.59    9.20
 -10  -8  -3   98.19    7.40
  11   9   3    7.90    4.00
  11   9   3   19.50    2.90
 -11  -9  -3    1.90    2.00
 -11  -9  -3   17.40    2.40
  12  10   3   14.80    2.60
  12  10   3    5.10    3.10
 -12 -10  -3    8.30    5.00
 -12 -10  -3   15.70    2.30
  13  11   3    0.40    0.90
  -4  -8   3  228.28   12.30
  -4  -8   3  204.48   13.10
   4   8  -3  217.08   12.10
   4   8  -3  206.48   12.20
  -3  -7   3  687.13   39.50
  -3  -7   3  760.62   41.80
   3   7  -3  680.03   40.50
   3   7  -3  763.22   39.90
  -2  -6   3   89.69    8.10
  -2  -6   3   94.19    6.70
   2   6  -3  116.69    6.80
  -1  -5   3   21.60    3.70
   0  -4   3    4.80    1.70
   0  -4   3    4.90    1.10
   0   4  -3    4.80    1.00
   0   4  -3    4.60    2.10
   1  -3   3  151.58   11.90
   1  -3   3  157.38   10.00
  -1   3  -3  145.99   13.00
  -1   3  -3  150.08    9.60
   2  -2   3   37.20    4.90
   2  -2   3   40.00    3.70
   3  -1   3 1135.39   62.09
   3  -1   3 1091.69   64.09
  -3   1  -3 1080.59   61.29
  -3   1  -3 1164.08   67.09
   4   0   3   58.49    5.20
   4   0   3   57.09    6.50
  -4   0  -3   61.89    8.20
  -4   0  -3   58.29    4.90
   5   1   3   67.39    7.00
   5   1   3   66.49    5.90
  -5  -1  -3   65.49    5.50
  -5  -1  -3   66.49    9.00
   6   2   3   76.29    6.50
   6   2   3   75.39    7.60
  -6  -2  -3   71.19   10.00
  -6  -2  -3   74.99    6.10
   7   3   3 1561.84   87.79
   7   3   3 1618.54   89.59
  -7  -3  -3 1578.24   95.89
  -7  -3  -3 1560.64   86.99
   8   4   3   98.59    8.60
  -8  -4  -3  103.99   14.60
   9   5   3   71.79    6.90
   9   5   3   44.30    5.10
  -9  -5  -3   51.89    9.70
  -9  -5  -3   67.69    5.60
  10   6   3 1293.07   73.19
  10   6   3 1336.87   74.59
 -10  -6  -3 1240.48   71.49
  11   7   3    1.50    2.20
  11   7   3    3.30    1.60
 -11  -7  -3    0.70    1.20
 -11  -7  -3    2.00    1.00
  12   8   3    7.40    2.10
  12   8   3    3.20    3.50
 -12  -8  -3    7.90    1.80
 -12  -8  -3    0.10    1.30
  13   9   3  894.91   61.89
 -13  -9  -3 1201.68   60.29
  -4 -10   3   11.20    1.20
  -4 -10   3    9.90    1.00
   4  10  -3    8.20    0.90
   4  10  -3   10.90    1.20
  -3  -9   3  408.96   22.80
  -3  -9   3  343.37   21.70
   3   9  -3  404.96   21.90
  -2  -8   3   74.49    5.60
  -2  -8   3   58.59    5.60
   2   8  -3   62.79    4.70
  -1  -7   3   39.50    4.60
  -1  -7   3   31.50    3.20
   1   7  -3   29.30    5.00
   1   7  -3   36.70    3.20
   0  -6   3   47.60    5.50
   0  -6   3   50.69    4.40
   0   6  -3   47.60    5.50
   0   6  -3   51.69    6.60
   1  -5   3   40.90    5.00
   1  -5   3   35.30    3.50
  -1   5  -3   35.90    5.30
  -1   5  -3   37.20    3.50
   2  -4   3   56.89    6.60
   2  -4   3   60.19    5.10
  -2   4  -3   67.29    5.20
  -2   4  -3   63.19    7.30
   3  -3   3   49.00    4.80
   3  -3   3   52.79    6.20
  -3   3  -3   57.09    4.90
  -3   3  -3   52.09    7.00
   4  -2   3   90.19    7.10
   4  -2   3   88.69    8.60
  -4   2  -3   89.89    9.80
  -4   2  -3   91.99    6.90
   5  -1   3   68.09    6.10
   5  -1   3   67.19    7.20
  -5   1  -3   69.89    8.70
  -5   1  -3   70.89    5.90
   6   0   3  119.19    8.90
  -6   0  -3  103.49   11.80
   7   1   3   31.60    4.10
   7   1   3   36.20    5.20
  -7  -1  -3   36.10    4.00
  -7  -1  -3   32.50    6.50
   8   2   3   53.09    5.80
   8   2   3   61.59    6.80
  -8  -2  -3   59.59    5.60
  -8  -2  -3   53.19    9.40
   9   3   3  115.39   10.10
  -9  -3  -3  110.49    8.70
  10   4   3   24.70    4.20
  10   4   3   19.80    4.00
 -10  -4  -3   24.40    3.50
 -10  -4  -3   15.90    6.50
  11   5   3    1.90    1.40
  11   5   3    3.00    1.70
 -11  -5  -3    4.00    1.50
 -11  -5  -3    3.70    3.20
  12   6   3   24.40   41.10
  12   6   3   41.90    5.40
 -12  -6  -3   42.30    4.70
  13   7   3    3.60    4.50
  13   7   3   14.00    3.00
 -13  -7  -3    2.50    2.00
  14   8   3    0.00    6.10
  14   8   3   44.10    5.40
  -4 -12   3  288.47   15.60
  -4 -12   3  249.58   15.40
   4  12  -3  296.47   15.50
   4  12  -3  251.57   15.80
  -3 -11   3  302.67   19.20
  -3 -11   3  338.07   19.50
   3  11  -3  341.17   19.10
  -2 -10   3  119.39    8.20
  -2 -10   3  122.99    9.00
   2  10  -3  108.19   11.20
   2  10  -3  128.69    8.10
  -1  -9   3   33.20    3.30
  -1  -9   3   32.00    4.00
   1   9  -3   28.20    4.80
   1   9  -3   32.20    3.20
   0  -8   3    0.60    1.10
   0  -8   3    1.80    0.90
   0   8  -3    1.80    1.30
   0   8  -3    2.30    0.90
   1  -7   3   37.80    4.80
   1  -7   3   33.50    3.50
  -1   7  -3   38.30    5.40
  -1   7  -3   36.10    3.60
   2  -6   3  118.89   10.00
   2  -6   3  125.89    8.60
  -2   6  -3  119.89    8.40
  -2   6  -3   94.19   10.00
   3  -5   3  110.29    9.00
   3  -5   3  114.29   10.60
  -3   5  -3  135.49    9.20
  -3   5  -3  133.39   11.80
   4  -4   3    2.70    1.70
   4  -4   3    3.00    1.20
  -4   4  -3    0.90    1.20
  -4   4  -3    1.80    1.00
   5  -3   3   68.89    6.00
  -5   3  -3   60.09    8.00
   6  -2   3   78.09    8.00
   6  -2   3   76.89    6.70
  -6   2  -3   78.79    6.70
  -6   2  -3   75.39    9.40
   7  -1   3   38.10    5.20
  -7   1  -3   33.90    4.00
   8   0   3  241.48   17.30
   8   0   3  229.58   16.00
  -8   0  -3  243.88   21.30
  -8   0  -3  230.28   15.60
   9   1   3  371.56   23.80
   9   1   3  371.86   24.70
  -9  -1  -3  379.26   23.20
  -9  -1  -3  340.47   28.90
  10   2   3  101.79    9.50
  10   2   3   93.29    8.70
 -10  -2  -3  101.79    8.40
 -10  -2  -3   79.69   12.90
  11   3   3   16.50    3.70
  11   3   3   18.80    3.90
 -11  -3  -3   19.60    7.10
 -11  -3  -3   18.30    3.20
  12   4   3   83.39    8.00
  12   4   3   64.09    8.10
 -12  -4  -3   64.49   14.10
 -12  -4  -3   80.89    7.20
  13   5   3    1.50    1.40
  13   5   3    1.60    1.50
 -13  -5  -3    0.30    1.50
 -13  -5  -3    0.70    0.90
  14   6   3   38.10    5.10
  14   6   3    5.10    7.60
 -14  -6  -3   34.50    4.30
 -14  -6  -3    9.00    3.80
  -4 -14   3  202.18   12.30
  -4 -14   3  191.28   11.40
   4  14  -3  200.68   11.30
  -3 -13   3  614.14   37.20
  -3 -13   3  692.33   38.00
   3  13  -3  713.23   37.80
  -2 -12   3  150.08   10.20
  -2 -12   3  121.59    9.10
   2  12  -3  149.88    9.50
  -1 -11   3    2.60    1.20
  -1 -11   3    3.40    1.20
   1  11  -3    3.00    1.80
   1  11  -3    3.20    1.10
   0 -10   3  112.79    9.60
   0 -10   3  122.69    8.70
   0  10  -3  130.69   11.60
   0  10  -3  124.09    8.70
   1  -9   3   35.40    3.80
   1  -9   3   34.10    4.60
  -1   9  -3   36.80    5.60
  -1   9  -3   30.40    3.50
   2  -8   3   70.59    7.20
   2  -8   3   71.19    6.10
  -2   8  -3   70.89    6.00
  -2   8  -3   70.59    8.10
   3  -7   3  745.53   43.60
  -3   7  -3  793.22   47.60
   4  -6   3  358.56   24.20
   4  -6   3  360.96   22.10
  -4   6  -3  358.56   22.10
  -4   6  -3  360.26   25.40
   5  -5   3   10.60    2.30
   5  -5   3    8.20    2.60
  -5   5  -3   12.60    2.30
  -5   5  -3   10.30    3.40
   6  -4   3   31.70    4.80
  -6   4  -3   31.20    3.80
   7  -3   3 1669.93   94.99
   7  -3   3 1666.63   92.89
  -7   3  -3 1664.03   92.69
  -7   3  -3 1677.13   98.19
   8  -2   3   60.39    6.20
   8  -2   3   58.19    6.90
  -8   2  -3   57.49    5.80
  -8   2  -3   50.69    8.40
   9  -1   3  357.86   23.40
   9  -1   3  370.26   24.60
  -9   1  -3  371.16   29.20
  -9   1  -3  353.96   22.80
  10   0   3 1069.59   62.39
  10   0   3 1097.49   63.59
 -10   0  -3 1077.29   69.89
 -10   0  -3 1087.49   61.89
  11   1   3   13.00    3.20
  11   1   3   11.10    3.10
 -11  -1  -3   16.20    5.90
 -11  -1  -3   12.10    2.70
  12   2   3    4.50    2.10
  12   2   3    5.50    2.30
 -12  -2  -3    4.40    1.70
 -12  -2  -3    6.00    4.10
  13   3   3 1728.63   92.89
  13   3   3 1531.45   92.49
 -13  -3  -3 1656.23  106.99
 -13  -3  -3 1620.54   91.09
  14   4   3   64.89    7.20
 -14  -4  -3   57.59    6.20
 -14  -4  -3   43.00   12.30
  15   5   3    0.40    3.30
 -15  -5  -3    2.30    1.80
  -4 -16   3   15.00    1.60
  -4 -16   3   15.00    2.30
   4  16  -3   16.90    1.60
  -3 -15   3   63.59    5.50
  -3 -15   3   73.49    5.50
   3  15  -3   59.49    8.60
   3  15  -3   79.99    5.60
  -2 -14   3  136.49    9.80
  -2 -14   3  123.79    9.30
   2  14  -3  110.79   12.20
   2  14  -3  157.28    9.70
  -1 -13   3   45.60    4.50
  -1 -13   3   45.50    5.00
   1  13  -3   41.00    6.30
   1  13  -3   48.00    4.50
   0 -12   3  125.59    9.30
   0 -12   3  125.19   10.20
   0  12  -3  119.69   11.80
   0  12  -3  127.59    9.20
   1 -11   3    2.80    1.20
  -1  11  -3    5.90    2.40
   2 -10   3  127.29    9.60
   2 -10   3  128.19   10.70
  -2  10  -3  127.09    9.50
  -2  10  -3  133.29   12.30
   3  -9   3  393.26   24.10
   3  -9   3  387.36   25.70
  -3   9  -3  390.96   24.00
  -3   9  -3  386.36   27.40
   4  -8   3  199.38   15.30
  -4   8  -3  203.18   13.90
   5  -7   3   26.00    4.50
   5  -7   3   25.00    3.60
  -5   7  -3   22.50    3.40
  -5   7  -3   22.40    5.10
   6  -6   3  108.79    8.70
   6  -6   3   96.59    9.40
  -6   6  -3   92.69   10.90
  -6   6  -3  106.89    8.50
   7  -5   3   26.80    3.90
   7  -5   3   23.70    4.30
  -7   5  -3   27.40    5.70
  -7   5  -3   30.30    3.90
   8  -4   3  108.49   10.40
   8  -4   3  108.59    9.40
  -8   4  -3  115.69   13.10
  -8   4  -3  118.79    9.40
   9  -3   3  118.59   10.90
   9  -3   3  110.79    9.60
  -9   3  -3  109.99   13.20
  -9   3  -3  116.99    9.60
  10  -2   3   98.99    9.70
  10  -2   3  105.89    9.40
 -10   2  -3   93.49   12.80
 -10   2  -3   92.59    8.30
  11  -1   3   12.70    3.40
  11  -1   3   12.90    3.20
 -11   1  -3   10.30    4.70
 -11   1  -3   11.50    2.80
  12   0   3   19.90    4.30
  12   0   3   29.60    5.00
 -12   0  -3   24.10    7.30
 -12   0  -3   30.50    4.30
  13   1   3    0.90    1.40
  13   1   3    1.10    1.40
 -13  -1  -3    0.60    1.00
 -13  -1  -3    1.20    2.40
  14   2   3   43.70    6.20
 -14  -2  -3   45.80    5.50
  15   3   3   11.60    3.20
  15   3   3    5.80    2.90
 -15  -3  -3   10.50    2.50
 -15  -3  -3   10.50    6.70
  -4 -18   3  130.69    7.90
  -4 -18   3  135.89    9.20
   4  18  -3  122.59    7.80
  -3 -17   3   11.00    2.10
  -3 -17   3   13.60    2.00
  -2 -16   3  130.59    9.60
  -2 -16   3  128.19    9.40
   2  16  -3  135.39    9.20
   2  16  -3  121.49   12.80
  -1 -15   3   52.99    5.10
   1  15  -3   43.70    7.00
   0 -14   3  239.28   16.70
   0 -14   3  245.48   15.90
   0  14  -3  256.67   16.10
   0  14  -3  217.48   18.80
   1 -13   3   40.40    5.20
   1 -13   3   42.10    4.50
  -1  13  -3   37.70    6.20
  -1  13  -3   44.50    4.70
   2 -12   3  136.39   11.30
  -2  12  -3  134.79    9.90
   3 -11   3  332.47   22.20
   3 -11   3  332.47   20.70
  -3  11  -3  323.77   20.50
  -3  11  -3  291.67   23.50
   4 -10   3   10.60    2.90
   4 -10   3   10.00    2.30
  -4  10  -3   11.30    2.30
  -4  10  -3   11.60    3.70
   5  -9   3   78.69    7.20
   5  -9   3   76.19    8.20
  -5   9  -3   90.09   10.40
  -5   9  -3   80.59    7.20
   6  -8   3    2.00    1.50
   6  -8   3    1.50    1.10
  -6   8  -3    0.80    1.50
  -6   8  -3    3.30    1.40
   7  -7   3   50.49    5.60
   7  -7   3   53.09    6.50
  -7   7  -3   43.40    5.20
  -7   7  -3   49.60    7.90
   8  -6   3  271.07   19.40
   8  -6   3  247.78   17.50
  -8   6  -3  258.17   17.60
  -8   6  -3  259.97   21.90
   9  -5   3   79.49    8.50
   9  -5   3   71.09    7.40
  -9   5  -3   68.59   10.40
  -9   5  -3   82.39    7.50
  10  -4   3   21.90    3.90
  10  -4   3   20.60    4.10
 -10   4  -3   27.90    4.10
 -10   4  -3   23.60    6.50
  11  -3   3   21.30    4.10
 -11   3  -3   19.10    6.10
  12  -2   3    4.30    2.10
  12  -2   3    5.40    2.20
 -12   2  -3    5.10    3.60
 -12   2  -3    5.90    2.10
  13  -1   3    1.00    1.30
  13  -1   3    1.00    1.20
 -13   1  -3    1.10    1.10
 -13   1  -3    0.60    1.70
  14   0   3   20.50    4.70
  14   0   3   25.10    4.50
 -14   0  -3   24.40    8.50
 -14   0  -3   21.40    3.60
  15   1   3   69.39    7.80
  15   1   3   51.29    8.10
 -15  -1  -3   51.99   13.50
 -15  -1  -3   72.79    7.20
  16   2   3   12.10    3.30
  16   2   3    6.90    3.40
 -16  -2  -3   14.00    3.10
 -16  -2  -3   11.10    6.80
  -4 -20   3  169.48   11.50
  -4 -20   3  165.38   10.00
   4  20  -3  154.38    9.70
  -3 -19   3  167.08   11.20
  -3 -19   3  153.38   10.10
   3  19  -3  161.88   16.60
   3  19  -3  148.59   10.10
  -2 -18   3  101.99    8.10
   2  18  -3  105.69   12.00
  -1 -17   3   36.80    4.20
  -1 -17   3   35.60    4.50
   1  17  -3   30.20    6.00
   1  17  -3   36.20    4.10
   0 -16   3   13.20    2.80
   0  16  -3   12.40    2.30
   1 -15   3   48.30    5.80
   1 -15   3   49.50    5.10
  -1  15  -3   51.29    5.20
  -1  15  -3   45.30    7.20
   2 -14   3  151.88   11.50
   2 -14   3  152.08   12.40
  -2  14  -3  148.59   14.50
  -2  14  -3  153.18   11.50
   3 -13   3  782.92   44.80
   3 -13   3  756.62   45.90
  -3  13  -3  742.83   44.40
  -3  13  -3  768.62   49.40
   4 -12   3  298.17   20.80
   4 -12   3  292.27   19.40
  -4  12  -3  290.07   19.40
  -4  12  -3  284.07   23.10
   5 -11   3    1.30    1.30
   5 -11   3    1.90    1.30
  -5  11  -3    1.90    1.20
  -5  11  -3    0.90    1.60
   6 -10   3   28.80    4.10
   6 -10   3   28.00    4.80
  -6  10  -3   25.30    5.80
  -6  10  -3   28.50    4.00
   7  -9   3  958.50   57.99
   7  -9   3 1001.70   56.69
  -7   9  -3  965.70   61.09
  -7   9  -3  978.70   56.39
   8  -8   3   64.99    6.60
   8  -8   3   49.30    7.50
  -8   8  -3   57.09    8.70
  -8   8  -3   54.69    6.00
   9  -7   3  212.28   15.60
   9  -7   3  219.98   16.80
  -9   7  -3  217.88   15.60
  -9   7  -3  213.28   19.70
  10  -6   3 1353.86   77.09
 -10   6  -3 1328.17   77.09
 -10   6  -3 1361.06   83.59
  11  -5   3    3.60    1.90
  11  -5   3    3.80    2.00
 -11   5  -3    3.90    1.70
 -11   5  -3    2.30    2.40
  12  -4   3   81.99    8.70
  12  -4   3   76.79    8.70
 -12   4  -3   91.79   13.60
 -12   4  -3   94.89    8.40
  13  -3   3 1831.02  102.19
  13  -3   3 1757.22  101.39
 -13   3  -3 1793.02  100.69
 -13   3  -3 1813.22  111.19
  14  -2   3   51.99    6.80
  14  -2   3   40.30    6.50
 -14   2  -3   52.79    6.10
 -14   2  -3   38.30    9.90
  15  -1   3   50.09    7.80
  15  -1   3   63.19    7.40
 -15   1  -3   64.79    6.80
 -15   1  -3   49.00   12.30
  16   0   3  581.34   39.80
 -16   0  -3  685.63   54.29
  -4 -22   3   22.40    2.40
  -4 -22   3   21.50    3.20
   4  22  -3   21.50    2.10
  -3 -21   3  158.78   12.20
   3  21  -3  194.78   12.10
   3  21  -3  178.98   18.90
  -2 -20   3  117.09    8.70
  -2 -20   3  105.29    8.80
   2  20  -3  121.89    8.70
   2  20  -3   88.79   12.10
  -1 -19   3   12.10    2.60
  -1 -19   3   10.70    2.40
   1  19  -3   10.80    2.20
   1  19  -3    9.50    3.70
   0 -18   3   49.10    5.70
   0 -18   3   45.80    5.20
   0  18  -3   43.60    7.30
   0  18  -3   56.59    5.50
   1 -17   3   29.40    4.40
   1 -17   3   33.00    4.30
  -1  17  -3   33.60    6.40
  -1  17  -3   33.80    4.20
   2 -16   3  149.29   11.40
   2 -16   3  145.19   12.10
  -2  16  -3  136.89   14.50
  -2  16  -3  139.39   11.00
   3 -15   3   82.49    8.30
   3 -15   3   72.79    7.20
  -3  15  -3   73.69   10.00
  -3  15  -3   69.19    6.80
   4 -14   3  222.38   16.60
   4 -14   3  219.08   15.60
  -4  14  -3  183.08   18.30
  -4  14  -3  229.28   15.60
   5 -13   3   32.90    5.10
   5 -13   3   36.60    4.80
  -5  13  -3   27.40    6.10
  -5  13  -3   33.50    4.50
   6 -12   3  164.38   13.40
   6 -12   3  149.39   12.10
  -6  12  -3  163.98   12.40
  -6  12  -3  149.88   15.60
   7 -11   3   14.60    3.10
   7 -11   3   20.10    4.20
  -7  11  -3   20.30    5.30
  -7  11  -3   16.50    3.20
   8 -10   3  120.49   10.30
  -8  10  -3  123.99   13.70
   9  -9   3  242.08   17.20
   9  -9   3  252.57   18.50
  -9   9  -3  234.18   16.70
  -9   9  -3  231.58   21.20
  10  -8   3  120.99   11.30
 -10   8  -3  111.89    9.90
  11  -7   3    3.70    2.00
  11  -7   3    2.60    1.60
 -11   7  -3    2.60    1.50
 -11   7  -3    2.70    2.50
  12  -6   3   36.80    5.60
  12  -6   3   40.70    6.00
 -12   6  -3   47.10    5.70
 -12   6  -3   43.10    8.90
  13  -5   3    1.10    1.30
  13  -5   3    1.00    1.40
 -13   5  -3    1.60    1.30
 -13   5  -3    1.60    2.30
  14  -4   3   68.09    8.10
  14  -4   3   60.69    7.90
 -14   4  -3   56.59   11.60
 -14   4  -3   73.09    7.40
  15  -3   3   11.50    3.20
  15  -3   3    7.20    2.80
 -15   3  -3   10.30    2.70
 -15   3  -3    7.70    4.90
  16  -2   3   11.20    3.80
  16  -2   3   17.10    3.90
 -16   2  -3   15.20    6.80
 -16   2  -3   18.90    3.60
  -4 -24   3  142.79    9.20
  -4 -24   3  133.99    9.90
  -3 -23   3    4.40    1.80
  -3 -23   3    6.10    1.50
   3  23  -3    5.10    1.40
   3  23  -3    6.50    4.00
  -2 -22   3  130.09   10.10
  -2 -22   3  123.99    9.30
   2  22  -3  122.99   15.10
   2  22  -3  125.29    9.40
  -1 -21   3    0.80    1.00
  -1 -21   3    1.20    1.00
   1  21  -3    1.80    1.00
   1  21  -3    0.90    1.50
   0 -20   3  135.09   10.20
   0 -20   3  127.29   10.40
   0  20  -3  117.89   13.60
   0  20  -3  123.59    9.90
   1 -19   3   12.20    3.00
   1 -19   3   12.60    2.80
  -1  19  -3   12.70    2.60
  -1  19  -3   13.70    4.40
   2 -18   3  127.29   10.60
   2 -18   3  129.39   11.40
  -2  18  -3  135.29   14.50
  -2  18  -3  143.29   11.00
   3 -17   3   14.60    3.00
   3 -17   3   12.10    3.20
  -3  17  -3   12.30    4.10
  -3  17  -3   13.20    2.80
   4 -16   3   20.80    4.00
   4 -16   3   17.70    3.40
  -4  16  -3   19.10    3.30
  -4  16  -3   19.10    5.20
   5 -15   3  112.69   10.70
   5 -15   3  115.79   10.00
  -5  15  -3  105.59   12.90
  -5  15  -3  115.39    9.60
   6 -14   3  173.48   13.20
  -6  14  -3  155.18   16.50
   7 -13   3   46.70    6.40
   7 -13   3   45.80    5.70
  -7  13  -3   43.20    5.30
  -7  13  -3   40.90    7.90
   8 -12   3  254.07   18.90
  -8  12  -3  241.68   17.40
   9 -11   3  106.59    9.70
   9 -11   3  111.29   10.60
  -9  11  -3  107.39    9.50
  -9  11  -3  102.29   13.00
  10 -10   3   14.10    3.20
  10 -10   3   10.70    3.20
 -10  10  -3   12.40    4.60
 -10  10  -3   11.20    2.80
  11  -9   3   21.90    4.50
  11  -9   3   22.00    4.30
 -11   9  -3   22.70    6.40
 -11   9  -3   25.10    4.10
  12  -8   3    7.30    2.70
  12  -8   3   10.90    3.20
 -12   8  -3    5.50    3.60
 -12   8  -3    7.70    2.50
  13  -7   3   21.00    4.20
  13  -7   3   16.10    3.90
 -13   7  -3   17.10    3.40
 -13   7  -3   17.10    6.00
  14  -6   3   42.90    6.10
  14  -6   3   39.10    6.20
 -14   6  -3   36.30    9.10
 -14   6  -3   39.50    5.20
  15  -5   3   11.30    3.50
  15  -5   3   18.80    4.10
 -15   5  -3   16.70    3.50
 -15   5  -3   13.40    6.00
  16  -4   3    1.20    1.50
  16  -4   3    2.00    1.60
 -16   4  -3    2.60    3.10
 -16   4  -3    1.70    1.30
 -17   3  -3    0.90   98.39
  -3 -25   3   54.29    6.70
  -3 -25   3   66.19    5.40
   3  25  -3   60.09    5.10
   3  25  -3   49.30   10.70
  -2 -24   3   56.29    5.40
  -2 -24   3   46.80    5.60
   2  24  -3   51.49    9.90
   2  24  -3   52.09    5.10
  -1 -23   3   37.90    4.80
  -1 -23   3   35.40    4.50
   1  23  -3   32.80    7.40
   1  23  -3   41.60    4.50
   0 -22   3   51.99    5.60
   0 -22   3   44.70    5.50
   0  22  -3   44.20    8.20
   0  22  -3   53.99    5.60
   1 -21   3    0.90    1.00
   1 -21   3    0.80    1.20
  -1  21  -3    1.70    1.90
  -1  21  -3    0.60    0.90
   2 -20   3  129.99   10.80
   2 -20   3  132.09   11.30
  -2  20  -3  138.59   10.70
  -2  20  -3  140.39   15.10
   3 -19   3  200.28   14.80
  -3  19  -3  188.88   18.50
   4 -18   3  160.28   13.30
   4 -18   3  156.68   12.50
  -4  18  -3  156.18   16.30
  -4  18  -3  160.38   12.50
   5 -17   3    8.30    2.90
   5 -17   3   12.30    3.00
  -5  17  -3   10.90    4.30
  -5  17  -3   13.80    2.90
   6 -16   3    3.20    2.00
  -6  16  -3    3.30    1.60
   7 -15   3  967.90   55.49
   7 -15   3  967.70   56.59
  -7  15  -3  901.01   54.69
  -7  15  -3  942.81   61.39
   8 -14   3   99.39   10.00
   8 -14   3  106.19    9.40
  -8  14  -3  104.19    9.40
  -8  14  -3  100.19   12.60
   9 -13   3  256.17   19.20
   9 -13   3  263.97   18.70
  -9  13  -3  260.97   23.20
  -9  13  -3  249.88   17.90
  10 -12   3 1073.99   62.99
  10 -12   3 1095.19   64.09
 -10  12  -3 1092.49   62.99
 -10  12  -3 1098.99   69.69
  11 -11   3    4.30    2.10
  11 -11   3    5.30    2.20
 -11  11  -3    5.40    3.30
 -11  11  -3    5.80    2.10
  12 -10   3   20.80    4.30
  12 -10   3   16.00    3.80
 -12  10  -3   17.00    3.50
 -12  10  -3   16.70    5.90
  13  -9   3 1472.95   83.19
  13  -9   3 1429.16   82.19
 -13   9  -3 1431.46   81.59
 -13   9  -3 1408.76   89.79
  14  -8   3   55.79    7.40
  14  -8   3   58.59    7.70
 -14   8  -3   63.19    7.00
 -14   8  -3   48.20   10.50
  15  -7   3   38.80    6.40
  15  -7   3   47.10    6.60
 -15   7  -3   31.90    8.90
 -15   7  -3   48.10    6.00
  16  -6   3  710.13   45.70
  16  -6   3  784.32   45.50
 -16   6  -3  742.63   44.70
 -16   6  -3  747.73   54.69
  -2 -26   3   91.09   11.40
  -2 -26   3   99.29    9.00
   2  26  -3   85.79   27.50
   2  26  -3   95.99   14.90
  -1 -25   3    4.50    1.80
  -1 -25   3    4.80    3.00
   1  25  -3    7.60    2.00
   1  25  -3    9.30    4.30
   0 -24   3   20.80    3.80
   0 -24   3   23.20    3.70
   0  24  -3   22.30    6.20
   0  24  -3   26.70    3.80
   1 -23   3   34.50    4.80
  -1  23  -3   39.90    8.00
   2 -22   3  142.89   12.30
   2 -22   3  148.39   12.00
  -2  22  -3  155.28   12.00
  -2  22  -3  160.98   16.90
   3 -21   3  218.18   16.60
  -3  21  -3  220.88   16.00
   4 -20   3  215.88   15.80
   4 -20   3  204.28   16.20
  -4  20  -3  204.68   20.00
  -4  20  -3  212.08   15.50
   5 -19   3   50.19    5.90
   5 -19   3   38.20    5.60
  -5  19  -3   41.90    5.20
  -5  19  -3   51.29    8.70
   6 -18   3  115.29   10.60
   6 -18   3  109.69    9.90
  -6  18  -3  107.79   13.40
  -6  18  -3  113.49    9.90
   7 -17   3   46.90    6.40
   7 -17   3   43.50    5.60
  -7  17  -3   47.80    5.80
  -7  17  -3   34.20    7.50
   8 -16   3  124.29   11.30
   8 -16   3  115.19   10.30
  -8  16  -3  115.09   10.20
  -8  16  -3  114.49   13.90
   9 -15   3   83.09    9.10
   9 -15   3   86.89    8.80
  -9  15  -3   91.99   12.40
  -9  15  -3   83.99    8.30
  10 -14   3  126.39   10.80
  10 -14   3  121.69   11.20
 -10  14  -3  111.29   14.10
 -10  14  -3  119.39   10.30
  11 -13   3    2.10    1.50
 -11  13  -3    1.70    1.90
  12 -12   3   70.49    8.20
 -12  12  -3   77.49    7.70
  13 -11   3    1.80    1.50
  13 -11   3    0.20    1.00
 -13  11  -3    0.30    0.90
 -13  11  -3    0.50    1.90
  14 -10   3   50.59    7.00
  14 -10   3   53.99    7.20
 -14  10  -3   45.30    9.90
 -14  10  -3   66.39    7.00
  15  -9   3   35.20    5.90
  15  -9   3   31.90    5.60
 -15   9  -3   32.70    8.70
  -1 -27   3    4.90    2.30
   1  27  -3    4.30    3.60
   0 -26   3  167.58   13.90
   0 -26   3  168.78   13.00
   0  26  -3  153.88   18.70
   0  26  -3  182.98   13.00
   1 -25   3    5.70    2.10
   1 -25   3    5.00    2.10
  -1  25  -3    8.50    2.20
  -1  25  -3    9.10    4.40
   2 -24   3   59.99    6.70
   2 -24   3   60.19    7.00
  -2  24  -3   57.79    9.90
  -2  24  -3   60.99    6.50
   3 -23   3    8.20    2.70
   3 -23   3    6.40    2.30
  -3  23  -3    5.10    3.30
  -3  23  -3    4.90    1.80
   4 -22   3   24.40    4.20
   4 -22   3   28.80    4.70
  -4  22  -3   27.10    4.30
  -4  22  -3   31.30    7.20
   5 -21   3  116.89   11.10
   5 -21   3  120.39   10.70
  -5  21  -3  132.29   15.20
  -5  21  -3  120.99   10.40
   6 -20   3   77.59    8.60
   6 -20   3   83.69    8.50
  -6  20  -3   78.49    7.90
  -6  20  -3   84.09   12.10
   7 -19   3   28.90    5.00
   7 -19   3   32.10    5.40
  -7  19  -3   25.50    6.80
  -7  19  -3   30.50    4.60
   8 -18   3  197.78   15.20
   8 -18   3  197.78   15.40
  -8  18  -3  189.98   14.40
  -8  18  -3  179.68   19.10
   9 -17   3    1.00    1.10
  -9  17  -3    1.10    1.70
  10 -16   3    3.20    1.90
  11 -15   3   37.90    5.90
  11 -15   3   36.10    5.50
 -11  15  -3   40.60    8.50
 -11  15  -3   38.00    5.30
  12 -14   3   31.00    5.20
  12 -14   3   43.00    6.20
 -12  14  -3   43.10    5.30
 -12  14  -3   41.30    9.00
  13 -13   3   17.30    4.00
  13 -13   3   13.50    3.60
 -13  13  -3   22.10    4.00
 -13  13  -3   16.50    5.80
  14 -12   3   46.00    6.60
 -14  12  -3   41.30    9.50
   0 -28   3   25.70    4.30
   0 -28   3   30.50    5.00
   0  28  -3   33.80    8.70
   0  28  -3   43.00    5.10
   1 -27   3    7.90    2.40
   1 -27   3    6.20    2.30
  -1  27  -3    6.80    2.20
  -1  27  -3    4.50    3.40
   2 -26   3  107.29   10.00
   2 -26   3  106.89    9.60
  -2  26  -3  119.19    9.80
  -2  26  -3  111.49   14.80
   3 -25   3   76.79    8.10
   3 -25   3   95.79    8.80
  -3  25  -3   77.59   12.00
  -3  25  -3   81.49    8.10
   4 -24   3  168.68   13.30
   4 -24   3  151.58   12.80
   5 -23   3   42.70    6.20
   5 -23   3   59.79    6.70
  -5  23  -3   55.59    6.30
  -5  23  -3   48.50    9.50
   6 -22   3   28.60    4.80
  -6  22  -3   24.90    6.80
   7 -21   3  417.96   27.80
   7 -21   3  412.06   27.40
  -7  21  -3  411.06   26.80
  -7  21  -3  431.56   33.60
   8 -20   3  102.19   10.30
  -8  20  -3  108.79    9.60
   9 -19   3   50.89    6.40
   9 -19   3   57.49    7.20
  -9  19  -3   49.99    6.10
  -9  19  -3   50.59    9.60
  10 -18   3  759.22   46.70
  10 -18   3  765.02   46.00
 -10  18  -3  762.22   45.60
 -10  18  -3  774.52   52.39
  11 -17   3   19.30    4.10
  11 -17   3   20.40    4.30
 -11  17  -3   21.70    6.40
 -11  17  -3   21.50    3.90
  12 -16   3   51.09    6.80
  12 -16   3   49.00    6.70
 -12  16  -3   59.19    6.50
 -12  16  -3   46.30    9.50
  13 -15   3 1119.39   66.29
 -13  15  -3 1163.58   74.19
   1 -29   3   35.00    5.40
   1 -29   3   59.79    6.80
  -1  29  -3   47.90   10.70
  -1  29  -3   62.79    6.50
   2 -28   3   93.99    9.00
  -2  28  -3   90.89   13.90
   3 -27   3   24.20    4.40
   3 -27   3   32.60    4.90
  -3  27  -3   21.70    6.70
  -3  27  -3   28.20    4.40
   4 -26   3  130.69   11.70
  -4  26  -3  143.59   11.70
   5 -25   3   33.80    5.30
   5 -25   3   26.50    5.00
  -5  25  -3   35.90    4.90
  -5  25  -3   30.40    7.80
   6 -24   3   56.09    7.10
   6 -24   3   65.49    7.50
  -6  24  -3   63.59   10.70
  -6  24  -3   63.49    6.80
   7 -23   3   24.50    5.40
   7 -23   3   35.70    5.50
  -7  23  -3   44.30    5.30
  -7  23  -3   32.60    7.80
   8 -22   3  121.69   11.10
   8 -22   3  125.59   10.90
  -8  22  -3  121.99   15.10
  -8  22  -3  113.89   10.20
   9 -21   3  133.29   11.30
   9 -21   3  117.59   11.10
  -9  21  -3  125.49   10.60
  -9  21  -3  134.29   15.80
  10 -20   3  116.59   10.70
  10 -20   3  117.69   10.80
 -10  20  -3  108.49   14.20
 -10  20  -3  118.39   10.10
  11 -19   3   13.20    3.40
 -11  19  -3    7.50    3.90
   2 -30   3   39.50    5.70
   2 -30   3   39.40    5.80
   3 -29   3    1.60    1.40
   3 -29   3    1.70    1.40
  -3  29  -3    2.30    1.50
  -3  29  -3    0.70    1.90
   4 -28   3   10.80    3.00
   4 -28   3   11.70    3.10
  -4  28  -3   11.40    5.10
  -4  28  -3   16.80    3.40
   5 -27   3  101.19    9.70
   5 -27   3   87.49    9.10
  -5  27  -3  108.39   14.80
  -5  27  -3  100.19    9.10
   6 -26   3  121.59   10.80
   6 -26   3  100.39   10.20
  -6  26  -3  136.59   16.40
  -6  26  -3  119.29   10.10
   7 -25   3   21.60    4.40
   7 -25   3   27.20    4.90
  -7  25  -3   26.90    4.40
  -7  25  -3   23.60    7.00
   8 -24   3  124.49   11.10
  -8  24  -3  108.79   14.90
  -7  25   4    1.00    1.70
   7 -25  -4    3.40    1.80
  -6  26   4    2.00    2.40
   6 -26  -4    4.40    2.20
  -5  27   4   23.10    3.90
  -5  27   4   13.90    4.80
   5 -27  -4   16.10    8.90
   5 -27  -4   21.00    4.20
  -4  28   4    2.70    1.50
  -4  28   4    1.00    2.00
   4 -28  -4    2.10    1.60
   4 -28  -4    1.50    1.40
  -3  29   4   19.30    3.60
   3 -29  -4   15.80    3.70
   3 -29  -4   16.50    3.40
  -2  30   4   59.99    6.80
   2 -30  -4   58.99    6.70
   2 -30  -4   64.09    7.70
 -10  20   4   79.59   10.60
  10 -20  -4   92.49    9.10
  -9  21   4  272.47   18.20
  -9  21   4  237.58   21.10
   9 -21  -4  266.97   19.20
   9 -21  -4  277.07   18.20
  -8  22   4   46.60    8.10
  -8  22   4   62.79    6.30
   8 -22  -4   60.09    7.10
   8 -22  -4   64.19    6.50
  -7  23   4   37.60    4.70
  -7  23   4   25.10    6.00
   7 -23  -4   32.10    5.00
   7 -23  -4   30.00    4.50
  -6  24   4  492.45   29.50
  -6  24   4  437.86   33.20
   6 -24  -4  456.75   30.30
   6 -24  -4  500.05   29.80
  -5  25   4  113.89   14.60
  -5  25   4  180.78   12.70
   5 -25  -4  151.28   12.90
   5 -25  -4  163.88   12.10
  -4  26   4   36.10    7.30
  -4  26   4   53.09    5.90
   4 -26  -4   47.40    5.70
   4 -26  -4   46.80    6.10
  -3  27   4  920.21   52.19
  -3  27   4  767.02   55.79
   3 -27  -4  943.71   52.39
   3 -27  -4  912.01   53.39
  -2  28   4   31.30    4.50
   2 -28  -4   31.80    5.10
   2 -28  -4   38.00    5.20
  -1  29   4   33.90    4.90
   1 -29  -4   38.20    5.80
   1 -29  -4   32.40    4.70
 -12  16   4    7.40    3.50
 -12  16   4   10.20    2.60
  12 -16  -4    7.00    2.50
  12 -16  -4    6.90    2.20
 -11  17   4  194.18   13.80
 -11  17   4  167.08   16.80
  11 -17  -4  178.08   13.50
  11 -17  -4  202.28   15.10
 -10  18   4   36.30    4.80
 -10  18   4   45.80    7.70
  10 -18  -4   41.20    5.20
  10 -18  -4   41.10    5.70
  -9  19   4   24.50    3.90
  -9  19   4   23.80    5.50
   9 -19  -4   26.90    4.20
   9 -19  -4   28.30    4.80
  -8  20   4   29.90    6.10
  -8  20   4   34.10    4.60
   8 -20  -4   27.60    4.40
   8 -20  -4   34.70    5.20
  -7  21   4   21.30    3.60
   7 -21  -4   18.40    3.60
  -6  22   4  118.59   13.00
  -6  22   4  136.89   10.70
   6 -22  -4  126.29   10.30
   6 -22  -4  131.19   11.50
  -5  23   4  104.59    9.10
  -5  23   4  100.69   11.70
   5 -23  -4  102.49    8.90
   5 -23  -4  109.89   10.10
  -4  24   4   62.99    9.10
   4 -24  -4   72.89    7.80
  -3  25   4    5.40    2.00
  -3  25   4    3.80    3.00
   3 -25  -4    4.40    2.10
   3 -25  -4    3.50    1.90
  -2  26   4   25.60    4.00
  -2  26   4   14.80    4.90
   2 -26  -4   20.30    3.90
   2 -26  -4   23.40    3.90
  -1  27   4    4.10    3.00
  -1  27   4   10.80    2.70
   1 -27  -4   10.20    2.70
   1 -27  -4   11.10    3.00
   0  28   4  121.59   10.50
   0 -28  -4  137.19   10.70
   0 -28  -4  123.69   11.20
 -14  12   4   12.10    4.40
  14 -12  -4   14.70    3.60
 -13  13   4  207.28   14.70
 -13  13   4  186.68   18.10
  13 -13  -4  194.28   14.40
  13 -13  -4  189.28   15.30
 -12  14   4   86.99   11.10
 -12  14   4   85.29    7.90
  12 -14  -4   86.09    9.00
  12 -14  -4   89.49    8.10
 -11  15   4   61.69    9.40
 -11  15   4   70.39    7.10
  11 -15  -4   72.59    7.10
  11 -15  -4   68.99    7.80
 -10  16   4   22.70    3.70
  10 -16  -4   20.90    3.80
  -9  17   4   73.89    9.80
  -9  17   4   84.19    7.70
  -8  18   4  121.49   12.40
   8 -18  -4  118.79   10.70
  -7  19   4   38.70    6.60
  -7  19   4   44.10    5.20
   7 -19  -4   40.90    5.70
   7 -19  -4   37.40    4.90
  -6  20   4   66.09    6.60
  -6  20   4   60.89    8.20
   6 -20  -4   61.49    6.40
   6 -20  -4   63.39    7.20
  -5  21   4   71.69    6.90
  -5  21   4   70.09    9.00
   5 -21  -4   69.29    6.90
   5 -21  -4   71.69    7.60
  -4  22   4    4.90    1.90
  -4  22   4    4.90    2.60
   4 -22  -4    3.30    1.50
   4 -22  -4    3.60    1.90
  -3  23   4   45.80    7.30
  -3  23   4   40.90    5.10
   3 -23  -4   47.20    5.30
   3 -23  -4   41.90    5.70
  -2  24   4  122.79   10.10
  -2  24   4  129.39   13.40
   2 -24  -4  137.39   11.40
   2 -24  -4  135.29   10.50
  -1  25   4   48.20    5.40
  -1  25   4   33.20    6.60
   1 -25  -4   43.70    5.40
   1 -25  -4   39.20    5.40
   0  26   4   -0.10    1.30
   0  26   4    0.30    0.90
   0 -26  -4    0.30    0.90
   0 -26  -4    0.10    0.90
   1  27   4    9.20    2.90
   1  27   4    2.50    2.80
  -1 -27  -4    9.30    2.70
  -1 -27  -4   10.40    2.80
  -2 -28  -4   26.60    5.10
  -2 -28  -4   31.00    5.10
 -15   9   4    6.70    3.50
 -15   9   4    8.90    2.60
  15  -9  -4    8.10    2.50
  15  -9  -4    9.80    2.90
 -14  10   4   21.00    3.80
 -14  10   4   14.00    4.50
  14 -10  -4   21.40    3.90
  14 -10  -4   22.20    4.30
 -13  11   4  127.69   14.00
 -13  11   4  139.79   11.00
  13 -11  -4  128.39   11.70
  13 -11  -4  130.59   10.80
 -12  12   4  278.37   19.30
  12 -12  -4  315.57   20.30
 -11  13   4   45.20    7.50
 -11  13   4   50.59    5.60
  11 -13  -4   42.60    5.40
  11 -13  -4   45.70    6.20
 -10  14   4  101.79   11.50
 -10  14   4   93.49    8.50
  10 -14  -4   95.49    9.40
  10 -14  -4   94.99    8.40
  -9  15   4  283.67   22.20
  -9  15   4  275.67   19.00
   9 -15  -4  294.07   19.20
   9 -15  -4  282.87   20.00
  -8  16   4   95.79    8.30
  -8  16   4   92.29   10.50
   8 -16  -4   95.69    9.20
   8 -16  -4   92.79    8.40
  -7  17   4   72.59    8.80
  -7  17   4   63.29    6.40
   7 -17  -4   69.69    6.90
   7 -17  -4   66.59    7.30
  -6  18   4  873.81   52.69
  -6  18   4  926.91   56.49
   6 -18  -4  942.11   53.19
   6 -18  -4  918.71   54.09
  -5  19   4  174.58   15.90
  -5  19   4  194.78   13.90
   5 -19  -4  199.48   15.00
   5 -19  -4  187.78   13.80
  -4  20   4   57.49    7.90
  -4  20   4   64.49    6.40
   4 -20  -4   63.39    6.50
   4 -20  -4   59.39    6.90
  -3  21   4 1545.35   87.69
  -3  21   4 1512.25   83.69
   3 -21  -4 1434.56   82.79
   3 -21  -4 1459.35   84.39
  -2  22   4   54.19    7.60
  -2  22   4   40.20    4.80
   2 -22  -4   49.10    5.40
   2 -22  -4   44.60    5.70
  -1  23   4   75.09    9.20
  -1  23   4   60.99    6.30
   0  24   4  926.01   54.79
   0 -24  -4  988.90   55.29
   1  25   4   34.10    5.00
   1  25   4   32.10    6.60
  -1 -25  -4   36.50    5.10
  -1 -25  -4   44.60    5.60
   2  26   4   10.90    4.10
  -2 -26  -4   20.10    3.60
   3  27   4  500.25   40.80
  -3 -27  -4  697.43   40.40
  -3 -27  -4  671.83   38.60
 -16   6   4    3.80    1.80
 -16   6   4    4.40    2.70
  16  -6  -4    3.20    1.70
  16  -6  -4    3.90    1.90
 -15   7   4   12.70    3.00
 -15   7   4   10.30    4.10
  15  -7  -4   15.50    3.40
  15  -7  -4   12.20    3.30
 -14   8   4   15.30    3.10
 -14   8   4    9.30    4.00
  14  -8  -4   11.20    3.10
  14  -8  -4   18.20    3.60
 -13   9   4   10.80    4.10
 -13   9   4   15.00    3.20
  13  -9  -4   10.30    2.90
  13  -9  -4   12.20    3.30
 -12  10   4    1.70    1.70
 -12  10   4    2.70    1.60
  12 -10  -4    3.90    1.80
  12 -10  -4    5.60    2.30
 -11  11   4  126.69   13.30
 -11  11   4  139.29   10.80
  11 -11  -4  130.89   10.60
  11 -11  -4  120.69   11.10
 -10  12   4   52.99    7.70
 -10  12   4   56.99    6.10
  10 -12  -4   59.09    6.80
  10 -12  -4   58.69    6.30
  -9  13   4  117.19   12.20
  -9  13   4  129.29   10.20
   9 -13  -4  118.39   10.00
   9 -13  -4  129.29   11.00
  -8  14   4    5.20    2.60
  -8  14   4    3.60    1.80
   8 -14  -4    2.60    1.50
   8 -14  -4    3.40    1.80
  -7  15   4   26.00    3.90
  -7  15   4   33.40    5.60
   7 -15  -4   27.30    4.40
   7 -15  -4   27.20    3.90
  -6  16   4   41.10    6.40
  -6  16   4   35.60    4.50
   6 -16  -4   41.20    4.90
   6 -16  -4   37.20    5.30
  -5  17   4  112.39    9.10
   5 -17  -4  105.49    9.00
  -4  18   4  106.49    8.90
   4 -18  -4  103.09    8.70
  -3  19   4    9.50    3.20
  -3  19   4   11.60    2.50
   3 -19  -4   10.30    2.70
   3 -19  -4    8.10    2.20
  -2  20   4   31.40    4.20
  -2  20   4   26.30    5.20
   2 -20  -4   24.60    3.70
   2 -20  -4   30.70    4.60
  -1  21   4    2.20    1.70
   1 -21  -4    1.30    1.20
   0  22   4  307.87   20.20
   0  22   4  288.37   22.30
   1  23   4   57.69    7.70
   1  23   4   41.30    5.20
  -1 -23  -4   52.59    6.00
  -1 -23  -4   48.00    5.30
   2  24   4  120.29   12.40
   2  24   4  112.49   11.10
  -2 -24  -4  103.69    9.70
  -2 -24  -4  115.19    9.80
   3  25   4    2.30    2.40
   3  25   4    2.50    2.90
  -3 -25  -4    5.30    2.40
  -3 -25  -4    5.90    2.00
  -4 -26  -4   23.20    5.70
  -4 -26  -4   38.70    4.90
 -16   4   4   28.70    6.90
 -16   4   4   24.00    4.20
  16  -4  -4   23.40    4.50
  16  -4  -4   25.40    4.60
 -15   5   4   16.60    3.20
 -15   5   4   16.40    4.90
  15  -5  -4   15.20    3.40
  15  -5  -4   17.90    3.90
 -14   6   4    2.40    2.20
 -14   6   4    4.00    1.80
  14  -6  -4    5.00    2.20
  14  -6  -4    4.80    2.10
 -13   7   4  219.98   15.40
 -13   7   4  221.88   19.40
  13  -7  -4  215.78   16.60
  13  -7  -4  221.68   15.70
 -12   8   4  153.78   11.80
 -12   8   4  142.39   14.60
  12  -8  -4  158.68   12.90
  12  -8  -4  153.28   11.90
 -11   9   4  113.69   10.00
 -11   9   4  134.79   13.30
  11  -9  -4  127.59   11.20
  11  -9  -4  127.89   10.40
 -10  10   4   20.60    3.60
 -10  10   4   14.70    4.10
  10 -10  -4   22.40    4.20
  10 -10  -4   22.60    3.80
  -9  11   4   29.30    4.20
  -9  11   4   28.80    5.60
   9 -11  -4   27.70    4.60
   9 -11  -4   33.20    4.40
  -8  12   4   98.29    8.50
   8 -12  -4   97.59    8.50
  -7  13   4  137.39   10.80
  -7  13   4  136.59   13.00
   7 -13  -4  139.89   11.00
   7 -13  -4  151.18   12.00
  -6  14   4   52.69    5.50
  -6  14   4   50.59    6.90
   6 -14  -4   52.59    5.60
   6 -14  -4   50.89    5.90
  -5  15   4  102.39   10.20
   5 -15  -4   98.89    9.20
  -4  16   4   10.20    2.40
  -4  16   4    8.80    2.90
   4 -16  -4   10.30    2.70
   4 -16  -4    8.80    2.30
  -3  17   4  199.08   16.30
  -3  17   4  214.88   14.70
   3 -17  -4  215.38   14.80
   3 -17  -4  206.18   15.30
  -2  18   4  109.89   10.80
  -2  18   4  117.99    9.30
   2 -18  -4  111.19    9.80
   2 -18  -4  106.99    8.90
  -1  19   4   54.99    7.00
  -1  19   4   50.19    5.40
   1 -19  -4   51.49    5.30
   1 -19  -4   52.49    6.10
   0  20   4   28.70    5.00
   0  20   4   25.90    3.60
   0 -20  -4   28.40    3.80
   0 -20  -4   27.10    4.00
   1  21   4    2.00    1.60
   1  21   4    1.60    1.20
   2  22   4   33.00    5.40
   2  22   4   51.09    6.90
  -2 -22  -4   45.10    5.30
  -2 -22  -4   49.40    5.50
   3  23   4   24.80    7.20
   3  23   4   42.60    6.30
  -3 -23  -4   34.90    4.40
  -3 -23  -4   32.10    5.10
   4  24   4   40.40    6.80
  -4 -24  -4   61.89    5.90
  -4 -24  -4   52.99    7.90
   5  25   4  125.79   12.90
  -5 -25  -4  156.88   11.40
  16  -2  -4   -1.70   36.40
 -15   3   4   15.30    5.00
  15  -3  -4   20.60    4.10
  15  -3  -4   10.30    3.20
 -14   4   4   13.50    2.90
 -14   4   4   15.50    4.80
  14  -4  -4   19.40    4.00
  14  -4  -4   16.00    3.30
 -13   5   4  181.08   17.10
 -13   5   4  187.78   13.60
 -12   6   4  186.88   16.90
 -12   6   4  172.88   13.40
  12  -6  -4  202.48   14.20
  12  -6  -4  188.18   14.60
 -11   7   4    8.60    3.30
 -11   7   4    8.20    2.30
  11  -7  -4    7.20    2.50
  11  -7  -4    8.50    2.50
 -10   8   4   95.29    8.20
  10  -8  -4   90.69    8.20
  -9   9   4  312.57   21.20
  -9   9   4  360.96   24.60
   9  -9  -4  342.77   21.70
   9  -9  -4  314.87   22.10
  -8  10   4  107.69   10.90
   8 -10  -4  109.69    9.80
  -7  11   4  142.99   11.00
  -7  11   4  140.79   12.70
   7 -11  -4  149.39   12.00
   7 -11  -4  145.29   11.00
  -6  12   4 2491.65  136.99
  -6  12   4 2395.56  133.69
  -5  13   4  104.79   10.40
  -5  13   4  113.89    8.90
   5 -13  -4  116.59    9.20
   5 -13  -4  115.09    9.70
  -4  14   4   45.60    4.90
  -4  14   4   47.10    6.10
   4 -14  -4   45.20    5.50
   4 -14  -4   42.60    4.90
  -3  15   4 1746.13   98.99
  -3  15   4 1724.43   96.69
   3 -15  -4 1712.43   97.49
   3 -15  -4 1807.02   97.19
  -2  16   4   95.59    9.30
  -2  16   4  101.89    8.10
   2 -16  -4   93.39    8.40
   2 -16  -4   92.69    7.80
  -1  17   4   81.99    7.00
  -1  17   4   77.99    8.40
   1 -17  -4   84.79    7.80
   1 -17  -4   81.09    7.00
   0  18   4 1979.70  113.19
   0  18   4 2153.48  116.99
   0 -18  -4 2115.29  114.19
   0 -18  -4 2026.50  114.29
   1  19   4   42.00    4.80
   1  19   4   58.89    6.80
  -1 -19  -4   46.80    4.90
  -1 -19  -4   41.80    5.20
   2  20   4   25.70    4.60
   2  20   4   27.00    4.30
  -2 -20  -4   24.10    3.90
  -2 -20  -4   25.80    3.90
   3  21   4 1248.28   78.59
   3  21   4 1335.17   75.49
  -3 -21  -4 1302.67   73.89
  -3 -21  -4 1288.77   72.99
   4  22   4    0.00    1.30
   4  22   4    3.20    1.80
  -4 -22  -4    3.90    1.50
  -4 -22  -4    4.60    2.40
   5  23   4   54.89    7.40
  -5 -23  -4   78.99    6.30
 -16   0   4   12.00    2.90
 -16   0   4    7.80    3.80
  16   0  -4    9.30    2.90
 -15   1   4   24.90    3.90
 -15   1   4   21.10    5.70
  15  -1  -4    4.10   43.40
  15  -1  -4   14.50    3.50
 -14   2   4   13.80    4.40
 -14   2   4   12.40    2.90
  14  -2  -4   10.80    2.80
  14  -2  -4   12.70    3.10
 -13   3   4   11.50    2.50
 -13   3   4    7.70    3.30
  13  -3  -4    8.50    2.50
  13  -3  -4    9.00    2.70
 -12   4   4   78.69    9.50
 -12   4   4   71.29    7.00
  12  -4  -4   73.29    7.70
  12  -4  -4   70.39    7.10
 -11   5   4  103.49    8.70
 -11   5   4   97.39   11.00
  11  -5  -4   99.39    8.80
  11  -5  -4  104.69    9.60
 -10   6   4   48.50    7.00
  10  -6  -4   49.40    5.90
  -9   7   4   39.90    6.10
  -9   7   4   36.30    4.50
   9  -7  -4   39.10    5.30
   9  -7  -4   38.20    4.80
  -8   8   4   24.40    4.70
  -8   8   4   15.90    3.10
   8  -8  -4   24.00    3.60
   8  -8  -4   19.90    3.70
  -7   9   4    8.00    2.10
  -7   9   4    9.80    2.80
   7  -9  -4    9.20    2.30
   7  -9  -4    7.10    2.20
  -6  10   4   51.19    6.60
  -6  10   4   61.89    5.80
   6 -10  -4   65.19    6.60
   6 -10  -4   55.69    5.70
  -5  11   4  104.59    8.40
  -5  11   4   94.39    9.40
   5 -11  -4  103.29    9.00
   5 -11  -4  107.49    8.60
  -4  12   4  155.98   11.00
  -4  12   4  134.59   11.70
   4 -12  -4  148.49   11.00
   4 -12  -4  151.38   11.60
  -3  13   4   19.60    3.50
  -3  13   4   18.10    2.90
   3 -13  -4   16.50    3.00
   3 -13  -4   16.80    2.80
  -2  14   4    3.00    1.30
  -2  14   4    1.70    1.30
   2 -14  -4    3.00    1.30
   2 -14  -4    2.00    1.20
  -1  15   4    0.20    0.80
  -1  15   4    0.70    0.80
   1 -15  -4    0.20    0.80
   1 -15  -4    0.80    0.80
   0  16   4  150.68   11.10
   0  16   4  162.68   12.50
   0 -16  -4  150.28   11.50
   0 -16  -4  146.29   10.70
   1  17   4   72.69    7.50
   1  17   4   75.99    6.90
  -1 -17  -4   69.69    6.50
  -1 -17  -4   76.69    6.90
   2  18   4   94.59    9.00
   2  18   4   94.69    8.80
  -2 -18  -4  102.69    8.30
  -2 -18  -4   95.19    8.20
   3  19   4    8.90    2.60
   3  19   4   11.90    4.30
  -3 -19  -4    8.70    2.50
  -3 -19  -4   11.00    2.90
   4  20   4   47.60    6.30
  -4 -20  -4   44.10    6.30
   5  21   4   57.49    6.30
  -5 -21  -4   47.30    4.80
   6  22   4   67.79    7.30
   6  22   4   93.89   11.00
  -6 -22  -4   94.39    7.00
  -6 -22  -4   96.09    6.50
 -15  -1   4   18.40    5.70
 -15  -1   4   19.50    3.50
  15   1  -4   20.50    4.20
  15   1  -4    3.00  228.78
 -14   0   4   31.50    4.10
 -14   0   4   21.40    5.70
  14   0  -4   25.80    4.50
 -13   1   4  237.98   16.10
 -13   1   4  231.48   19.20
  13  -1  -4  234.08   16.10
  13  -1  -4  238.78   16.80
 -12   2   4   66.19    6.40
 -12   2   4   64.19    8.70
  12  -2  -4   63.99    6.90
  12  -2  -4   59.89    6.30
 -11   3   4  169.68   12.60
 -11   3   4  173.38   15.40
  11  -3  -4  182.98   13.00
  11  -3  -4  176.88   13.50
 -10   4   4   39.60    6.10
 -10   4   4   39.10    4.60
  10  -4  -4   38.30    4.90
  10  -4  -4   40.10    4.90
  -9   5   4   97.19   10.00
  -9   5   4   98.59    8.10
   9  -5  -4   91.39    8.10
   9  -5  -4   98.19    8.90
  -8   6   4   52.89    5.40
  -8   6   4   48.00    6.40
   8  -6  -4   50.89    5.90
   8  -6  -4   55.39    5.60
  -7   7   4  149.29   11.00
  -7   7   4  148.99   12.60
   7  -7  -4  155.28   11.20
   7  -7  -4  146.19   11.60
  -6   8   4  159.58   12.80
  -6   8   4  155.68   11.40
   6  -8  -4  158.78   11.40
   6  -8  -4  161.28   12.10
   5  -9  -4  223.08   15.00
   5  -9  -4  227.78   15.80
  -4  10   4   21.60    3.10
  -4  10   4   20.10    3.50
   4 -10  -4   23.10    3.50
   4 -10  -4   22.50    3.20
  -3  11   4   94.99    7.70
  -3  11   4  101.99    8.90
   3 -11  -4   95.79    8.30
   3 -11  -4   98.69    7.80
  -2  12   4  123.89    9.20
  -2  12   4  111.39    9.60
   2 -12  -4  117.49    9.40
   2 -12  -4  113.29    8.80
  -1  13   4   44.20    4.50
  -1  13   4   44.60    5.30
   1 -13  -4   46.40    4.70
   1 -13  -4   45.70    5.00
   0  14   4    3.70    1.60
   0  14   4    2.90    1.30
   0 -14  -4    2.80    1.30
   0 -14  -4    3.70    1.40
   1  15   4    0.20    0.70
   1  15   4    0.20    0.90
  -1 -15  -4    1.10    0.90
  -1 -15  -4    0.50    0.80
   2  16   4   85.39    7.90
  -2 -16  -4   87.89    7.40
   3  17   4  211.78   18.90
   3  17   4  198.08   14.60
  -3 -17  -4  207.18   13.90
  -3 -17  -4  196.88   14.40
   4  18   4   89.79    8.00
  -4 -18  -4   80.89    8.50
  -4 -18  -4   84.99    7.00
  -5 -19  -4   98.69    9.40
   6  20   4   49.40    8.70
   6  20   4   46.50    5.20
  -6 -20  -4   48.20    4.20
  -6 -20  -4   44.10    4.80
 -15  -3   4   11.00    4.60
 -15  -3   4   14.50    3.10
  15   3  -4    1.50   12.00
  15   3  -4   10.90    3.20
 -14  -2   4   14.20    4.70
  14   2  -4   12.20    3.10
 -13  -1   4  269.57   16.90
 -13  -1   4  257.67   20.30
  13   1  -4  244.68   17.20
  13   1  -4  219.18   16.40
 -12   0   4  567.54   37.00
 -12   0   4  506.75   32.60
  12   0  -4  585.44   33.50
  12   0  -4  564.34   34.10
 -11   1   4    3.90    1.50
 -11   1   4    7.10    2.70
  11  -1  -4    6.50    2.10
  11  -1  -4    4.70    1.90
 -10   2   4   24.10    4.70
 -10   2   4   26.50    3.60
  10  -2  -4   24.10    3.70
  10  -2  -4   26.20    4.10
  -9   3   4  238.28   18.20
  -9   3   4  227.48   15.90
   9  -3  -4  240.78   17.00
   9  -3  -4  250.97   16.40
  -8   4   4  111.79    8.80
  -8   4   4  113.19   10.40
   8  -4  -4  115.49    9.70
   8  -4  -4  111.99    8.90
  -7   5   4  215.88   14.60
  -7   5   4  206.38   15.80
   7  -5  -4  223.18   14.80
   7  -5  -4  219.78   15.30
  -6   6   4 2180.38  116.89
  -6   6   4 1982.20  113.89
   6  -6  -4 2081.39  115.39
   6  -6  -4 2110.09  114.89
  -5   7   4   28.80    4.20
  -5   7   4   30.40    3.60
   5  -7  -4   32.70    4.10
   5  -7  -4   31.20    3.80
  -4   8   4   23.30    3.60
  -4   8   4   23.10    3.10
   4  -8  -4   25.70    3.50
   4  -8  -4   21.20    3.00
  -3   9   4 2497.75  138.99
  -3   9   4 2539.35  140.09
   3  -9  -4 2741.73  140.79
   3  -9  -4 2456.15  139.19
  -2  10   4  128.99    9.40
   2 -10  -4  132.19    9.30
  -1  11   4  118.19    8.80
   1 -11  -4  127.09    9.10
   0  12   4 5482.05  294.07
   0  12   4 5442.46  293.27
   0 -12  -4 5119.39  291.47
   0 -12  -4 5704.43  294.87
   1  13   4   45.10    4.80
   1  13   4   41.50    4.60
  -1 -13  -4   43.20    4.40
  -1 -13  -4   45.00    4.60
   2  14   4    3.20    1.60
   2  14   4    1.10    1.00
  -2 -14  -4    2.50    1.30
  -2 -14  -4    1.40    1.00
   3  15   4 1783.22   93.09
  -3 -15  -4 1540.95   90.49
   4  16   4    8.10    2.20
  -4 -16  -4    6.90    1.70
   5  17   4  100.59    8.20
  -5 -17  -4  105.29    7.60
  -5 -17  -4   86.49    9.10
   6  18   4  740.33   40.60
   6  18   4  722.33   47.90
  -6 -18  -4  656.63   38.90
  -6 -18  -4  683.83   40.10
 -15  -5   4   13.60    5.60
 -15  -5   4    7.00    2.90
 -14  -4   4   15.70    5.20
 -14  -4   4   12.50    3.00
  14   4  -4    7.60   32.60
  14   4  -4   13.40    3.20
 -13  -3   4    6.60    3.10
 -13  -3   4    8.20    2.10
  13   3  -4    6.30    2.30
  13   3  -4    8.30    2.40
 -12  -2   4   51.19    7.20
 -12  -2   4   59.09    5.50
  12   2  -4   50.09    5.50
  12   2  -4   48.10    5.70
 -11  -1   4    4.80    2.30
 -11  -1   4    5.70    1.70
  11   1  -4    4.60    1.70
  11   1  -4    3.80    1.70
 -10   0   4   19.40    3.10
 -10   0   4   22.00    4.30
  10   0  -4   27.00    3.60
  10   0  -4   23.60    3.70
  -9   1   4   42.60    4.60
  -9   1   4   39.60    5.60
   9  -1  -4   34.60    4.30
   9  -1  -4   40.30    4.90
  -8   2   4   66.39    7.30
  -8   2   4   64.99    6.10
   8  -2  -4   74.29    6.50
   8  -2  -4   70.29    6.80
  -7   3   4    4.70    1.80
  -7   3   4    3.70    1.30
   7  -3  -4    5.50    1.80
   7  -3  -4    5.70    1.70
  -6   4   4   39.50    4.20
  -6   4   4   40.90    4.90
   6  -4  -4   43.90    4.60
   6  -4  -4   38.20    4.20
  -5   5   4   57.29    5.20
   5  -5  -4   53.89    5.00
  -4   6   4  163.68   11.20
  -4   6   4  160.28   11.70
   4  -6  -4  160.48   11.00
   4  -6  -4  166.58   11.50
  -3   7   4  133.39    9.40
  -3   7   4  145.39   10.30
   3  -7  -4  125.39   10.10
  -2   8   4    8.80    2.00
  -2   8   4    6.80    1.60
   2  -8  -4    8.80    1.90
   2  -8  -4    8.00    1.70
  -1   9   4   33.40    3.80
   1  -9  -4   28.50    3.60
   1  -9  -4   29.60    3.50
   0  10   4  178.88   12.50
   0 -10  -4  194.88   12.40
   1  11   4  116.79    8.90
  -1 -11  -4  120.79    8.70
   2  12   4  107.49    8.60
   2  12   4  110.69    9.50
  -2 -12  -4  101.19    8.80
  -2 -12  -4  117.99    8.30
   3  13   4   20.30    3.00
  -3 -13  -4   17.70    3.20
  -3 -13  -4   18.30    2.60
   4  14   4   41.20    4.40
  -4 -14  -4   43.80    4.10
  -4 -14  -4   35.70    5.10
   5  15   4   91.09    7.50
  -5 -15  -4   99.79    7.20
  -5 -15  -4   91.29    8.70
   6  16   4   27.50    3.30
   6  16   4   27.20    6.30
  -6 -16  -4   23.00    3.30
  -6 -16  -4   26.50    2.80
   7  17   4   55.39    5.60
   7  17   4   49.30    4.30
  -7 -17  -4   48.80    3.90
  -7 -17  -4   52.59    4.00
 -14  -6   4    1.80    1.90
 -14  -6   4    3.20    2.80
  14   6  -4    0.40    2.00
  14   6  -4    4.70    2.10
 -13  -5   4  174.78   12.80
 -13  -5   4  175.48   16.40
  13   5  -4  170.78   13.00
  13   5  -4  131.89   29.60
 -12  -4   4   64.89    5.80
 -12  -4   4   59.89    8.20
  12   4  -4   56.49    6.20
  12   4  -4   63.09    6.40
 -11  -3   4  172.28   14.50
 -11  -3   4  170.18   11.90
  11   3  -4  167.18   12.40
  11   3  -4  175.48   12.20
 -10  -2   4   27.90    3.50
 -10  -2   4   26.90    4.70
  10   2  -4   19.90    3.30
  10   2  -4   23.00    3.40
  -9  -1   4   31.30    4.70
  -9  -1   4   39.00    4.10
   9   1  -4   36.10    4.20
   9   1  -4   32.90    3.90
  -8   0   4    2.40    1.00
   8   0  -4    2.30    1.10
  -7   1   4  277.47   16.60
  -7   1   4  222.88   17.10
   7  -1  -4  276.57   16.50
   7  -1  -4  250.47   16.90
  -6   2   4   41.60    4.90
  -6   2   4   46.20    4.40
   6  -2  -4   48.50    4.90
   6  -2  -4   47.80    4.60
  -5   3   4  294.67   19.30
  -5   3   4  305.97   18.60
   5  -3  -4  304.37   19.00
   5  -3  -4  309.17   18.70
  -4   4   4    1.50    0.90
   4  -4  -4    1.40    0.90
  -3   5   4  339.37   21.20
   3  -5  -4  348.27   21.00
  -2   6   4   17.30    2.60
  -2   6   4   20.40    2.60
   2  -6  -4   21.80    2.80
   2  -6  -4   18.70    2.40
  -1   7   4   16.20    2.50
  -1   7   4   16.10    2.30
   1  -7  -4   15.80    2.40
   1  -7  -4   16.30    2.30
   0   8   4  110.19    8.10
   0   8   4  109.09    8.20
   0  -8  -4  116.79    8.20
   0  -8  -4  110.89    8.00
   1   9   4   32.30    3.50
   1   9   4   32.60    3.90
  -1  -9  -4   33.30    3.40
  -1  -9  -4   31.50    3.60
   2  10   4  119.19   11.50
   2  10   4  132.39    9.20
  -2 -10  -4  133.09    9.00
  -2 -10  -4  130.79    9.70
   3  11   4   96.79    7.10
  -3 -11  -4   93.59    8.10
  -3 -11  -4   96.69    7.00
   4  12   4  135.89    9.30
  -4 -12  -4  110.69    9.90
  -4 -12  -4  156.48    9.70
   5  13   4  102.89    7.90
  -5 -13  -4  120.49    7.80
  -5 -13  -4   97.99    8.70
   6  14   4   43.80    4.60
   6  14   4   37.10    7.00
  -6 -14  -4   51.09    4.50
  -6 -14  -4   43.70    4.40
   7  15   4   19.90    3.60
   7  15   4   17.70    2.90
  -7 -15  -4   18.70    2.30
  -7 -15  -4   18.00    2.20
 -14  -8   4   11.10    4.60
 -14  -8   4    0.90    1.40
  14   8  -4    1.40    7.30
  14   8  -4    5.60    2.50
 -13  -7   4  204.58   18.30
  13   7  -4  186.78   13.60
 -12  -6   4  180.88   14.80
 -12  -6   4  110.89   11.00
  12   6  -4  148.59   10.50
  12   6  -4  115.29   10.50
 -11  -5   4   97.49    7.70
 -11  -5   4   86.29    9.20
  11   5  -4   83.69    7.40
  11   5  -4   76.99    7.20
 -10  -4   4   35.20    5.30
 -10  -4   4   41.10    4.20
  -9  -3   4  206.78   15.00
  -9  -3   4  200.18   13.30
   9   3  -4  189.08   13.50
   9   3  -4  225.08   13.90
  -8  -2   4   66.99    6.60
  -8  -2   4   59.79    5.40
   8   2  -4   73.59    5.90
   8   2  -4   67.39    6.10
  -7  -1   4  267.07   18.00
   7   1  -4  282.07   17.60
  -6   0   4 5201.68  276.37
   6   0  -4 4997.90  274.47
  -5   1   4    4.50    1.40
  -5   1   4    4.40    1.30
   5  -1  -4    4.90    1.40
   5  -1  -4    5.40    1.40
  -4   2   4   11.10    2.10
  -4   2   4   12.50    2.00
   4  -2  -4   16.10    2.30
   4  -2  -4   13.90    2.10
  -3   3   4 1577.94   86.69
  -3   3   4 1505.55   85.99
   3  -3  -4 1594.74   86.89
   3  -3  -4 1643.04   86.99
  -2   4   4   98.69    7.20
  -2   4   4   95.09    7.10
   2  -4  -4  102.09    7.30
   2  -4  -4   96.39    7.10
  -1   5   4   97.59    7.40
  -1   5   4  100.49    7.30
   1  -5  -4  108.09    7.50
   1  -5  -4  105.39    7.40
   0   6   4 4309.47  234.48
   0   6   4 4213.88  234.68
   0  -6  -4 4655.83  237.38
   0  -6  -4 4263.47  234.38
   1   7   4   15.50    2.20
   1   7   4   13.50    2.80
  -1  -7  -4   15.30    2.50
  -1  -7  -4   15.40    2.10
   2   8   4   10.20    1.80
   2   8   4    2.60    1.70
  -2  -8  -4    7.10    1.40
  -2  -8  -4    5.90    1.90
   3   9   4 2645.84  142.19
  -3  -9  -4 2805.82  143.29
  -3  -9  -4 2416.26  141.89
   4  10   4   19.80    2.40
  -4 -10  -4   15.90    2.80
  -4 -10  -4   17.90    2.20
   5  11   4  107.39    7.70
  -5 -11  -4  114.09    7.50
   6  12   4 2451.75  121.99
   6  12   4 2038.10  124.69
  -6 -12  -4 2048.40  119.59
  -6 -12  -4 2306.57  120.59
   7  13   4  115.69   10.50
   7  13   4  128.09    8.50
  -7 -13  -4  112.59    8.20
  -7 -13  -4  124.89    8.10
   8  14   4    2.00    1.00
   8  14   4    2.40    1.10
  -8 -14  -4    2.70    0.80
  -8 -14  -4    2.30    0.80
  12   8  -4   59.59    7.50
 -11  -7   4    5.20    2.40
 -11  -7   4    1.90   15.90
  11   7  -4    3.10    2.00
  11   7  -4    4.60    1.50
 -10  -6   4   38.50    5.00
 -10  -6   4   22.10    3.80
  10   6  -4   35.30    3.80
  10   6  -4   38.50    4.40
  -9  -5   4   76.09    7.60
  -9  -5   4   93.09    7.10
   9   5  -4   79.49    6.70
   9   5  -4   83.89    6.90
  -8  -4   4  101.59    8.50
  -8  -4   4  105.69    7.70
   8   4  -4  102.09    7.80
   8   4  -4  101.39    7.70
  -7  -3   4    3.10    1.10
  -7  -3   4    4.30    1.40
   7   3  -4    4.70    1.30
   7   3  -4    4.30    1.30
  -6  -2   4   43.40    4.00
  -6  -2   4   44.70    4.50
   6   2  -4   47.00    4.40
   6   2  -4   48.90    4.20
  -5  -1   4    5.20    1.40
  -5  -1   4    6.10    1.40
   5   1  -4    5.70    1.30
   5   1  -4    5.60    1.40
  -4   0   4   96.89    7.10
  -4   0   4   94.59    6.90
   4   0  -4   93.19    6.90
   4   0  -4  103.59    7.10
  -3   1   4   15.90    2.10
  -3   1   4   14.70    2.00
   3  -1  -4   14.40    2.10
   3  -1  -4   15.20    2.10
  -2   2   4  101.69    7.40
  -2   2   4   99.79    6.90
   2  -2  -4  103.69    7.20
   2  -2  -4   97.49    7.00
  -1   3   4   28.00    3.40
  -1   3   4   28.20    3.00
   1  -3  -4   30.30    3.20
   1  -3  -4   28.50    2.90
   0   4   4    5.90    1.30
   0   4   4    4.70    1.70
   0  -4  -4    4.40    1.10
   0  -4  -4    5.30    1.50
   1   5   4  101.39    7.20
  -1  -5  -4  102.29    7.30
  -1  -5  -4   99.09    7.90
   2   6   4   19.60    2.60
  -2  -6  -4   18.10    2.40
  -2  -6  -4   17.90    3.00
   3   7   4  143.99    9.30
  -3  -7  -4  112.09    9.30
  -3  -7  -4  142.49    9.30
   4   8   4   23.60    2.90
  -4  -8  -4   17.80    2.80
  -4  -8  -4   22.90    2.80
   5   9   4  194.18   11.70
   5   9   4  151.58   15.60
  -5  -9  -4  157.68   11.40
  -5  -9  -4  182.08   11.50
   6  10   4   46.70    7.00
   6  10   4   57.99    5.00
  -6 -10  -4   61.29    4.80
  -6 -10  -4   46.30    4.50
   7  11   4  121.99   11.00
   7  11   4  138.79    9.30
  -7 -11  -4  124.79    8.50
  -7 -11  -4  125.19    8.80
   8  12   4   84.09    6.20
   8  12   4   78.39    7.40
  -8 -12  -4   81.59    5.90
  -8 -12  -4   76.69    6.00
   9  13   4   92.99    7.00
   9  13   4   96.59    7.30
  -9 -13  -4  109.79   15.70
  -9 -13  -4  103.39    6.70
 -10  -8   4   76.09    7.40
  10   8  -4   86.19    6.20
  10   8  -4   65.79    7.00
  -9  -7   4   29.90    4.10
  -9  -7   4   21.90    4.90
   9   7  -4   31.90    3.30
   9   7  -4   27.50    3.90
  -8  -6   4   46.70    5.70
  -8  -6   4   41.40    4.50
   8   6  -4   45.00    4.00
   8   6  -4   45.70    4.70
  -7  -5   4  194.78   13.10
  -7  -5   4  202.88   13.30
   7   5  -4  196.58   12.70
   7   5  -4  212.38   13.20
  -6  -4   4   38.00    4.00
  -6  -4   4   40.90    3.90
   6   4  -4   37.10    3.60
   6   4  -4   41.20    3.80
  -5  -3   4  309.57   18.70
  -5  -3   4  325.57   19.40
   5   3  -4  317.97   18.90
   5   3  -4  303.37   18.50
  -4  -2   4   11.50    2.10
  -4  -2   4   11.90    1.80
   4   2  -4   13.00    2.00
   4   2  -4   11.10    1.70
  -3  -1   4   13.90    1.80
  -3  -1   4   15.20    2.40
   3   1  -4   14.40    2.10
   3   1  -4   16.50    2.00
  -2   0   4    8.30    1.50
  -2   0   4    7.60    1.90
   2   0  -4    6.50    1.20
   2   0  -4    8.30    1.70
  -1   1   4   84.09    6.20
  -1   1   4   88.79    8.80
   1  -1  -4   82.19    6.60
   1  -1  -4   77.99    6.00
   0   2   4    4.30    1.30
   0   2   4    0.70    1.10
   0  -2  -4    3.90    1.50
   0  -2  -4    3.50    1.30
   1   3   4   21.70    2.80
  -1  -3  -4   17.20    3.10
  -1  -3  -4   23.10    3.20
   2   4   4   74.39    6.00
  -2  -4  -4   74.19    6.30
  -2  -4  -4   69.09    8.30
  -3  -5  -4  155.68   12.10
   4   6   4  137.49    9.20
   4   6   4   81.19   10.70
  -4  -6  -4  108.19    8.00
   5   7   4   27.00    3.60
   5   7   4   21.20    4.70
  -5  -7  -4   21.20    2.80
   6   8   4  135.49    9.70
   6   8   4  117.49   11.40
  -6  -8  -4  123.89    8.80
   7   9   4    4.30    1.90
   7   9   4    6.80    2.40
  -7  -9  -4    7.30    2.70
  -7  -9  -4    7.00    1.60
  -8 -10  -4   86.29    6.50
  -8 -10  -4   79.99    7.40
   9  11   4   21.30    3.50
   9  11   4   24.90    3.70
  -9 -11  -4   21.50    2.70
  -9 -11  -4   15.20    2.80
  10  12   4   31.00    4.10
  10  12   4   48.30    4.50
 -10 -12  -4   43.90    3.80
 -10 -12  -4   41.40    3.70
  -8  -8   4   18.70    2.60
   8   8  -4   17.20    2.00
   8   8  -4   10.10    2.60
  -7  -7   4  127.99    9.10
   7   7  -4  148.19   10.00
   7   7  -4  143.29    9.00
  -6  -6   4 2061.59  111.19
   6   6  -4 1909.51  109.99
   6   6  -4 2173.18  112.99
  -5  -5   4   54.99    4.30
   5   5  -4   58.99    4.40
   5   5  -4   53.99    5.00
  -4  -4   4    0.70    0.50
  -4  -4   4    0.10    1.00
   4   4  -4    1.20    0.90
   4   4  -4    1.10    0.60
  -3  -3   4 1461.65   79.59
  -2  -2   4   91.09    6.20
   2   2  -4   75.09    5.90
   2   2  -4   87.19    6.80
  -1  -1   4   69.09    5.50
   1   1  -4   79.89    6.30
   1   1  -4   62.99    6.60
   3   3   4 1283.57   61.89
   3   3   4  857.61   62.29
  -3  -3  -4 1064.59   59.19
   4   4   4    1.30    1.30
   4   4   4    1.30    1.00
  -4  -4  -4    1.10    0.70
  -4  -4  -4    0.00    0.50
   5   5   4   47.40    5.10
   5   5   4   40.50    6.00
  -5  -5  -4   41.40    4.00
   6   6   4 2028.90  102.09
   6   6   4 1709.83  101.09
  -6  -6  -4 1667.03   97.29
   7   7   4  136.69   12.10
   7   7   4  142.69   11.20
  -7  -7  -4  134.59    9.60
   8   8   4    8.80    3.10
   8   8   4   18.40    3.80
  -8  -8  -4   17.60    2.50
  -8  -8  -4    2.10    1.60
   9   9   4  312.77   21.10
   9   9   4  289.57   20.10
  10  10   4   16.20    2.90
  10  10   4    9.10    3.50
 -10 -10  -4   13.80    2.10
 -10 -10  -4    6.20    4.00
  11  11   4  120.89    9.00
 -11 -11  -4  112.29    8.10
 -12 -12  -4  205.38   15.30
 -12 -12  -4  228.28   13.20
  -7  -9   4    7.60    1.20
  -7  -9   4    4.80    1.60
   7   9  -4    6.80    1.30
   7   9  -4    7.40    1.00
  -6  -8   4  133.79    8.50
   6   8  -4  127.19    8.20
   6   8  -4  159.58    9.50
  -5  -7   4   29.00    2.60
   5   7  -4   29.70    3.20
   5   7  -4   32.50    2.70
  -4  -6   4  146.99    8.70
   4   6  -4  141.59    9.60
   4   6  -4  135.39    8.60
  -3  -5   4  275.77   16.30
   3   5  -4  282.97   17.10
   3   5  -4  279.67   16.50
  -2  -4   4   81.59    6.10
   2   4  -4   82.09    6.50
  -1  -3   4   17.60    2.50
   1   3  -4   22.60    2.80
   0  -2   4    2.70    1.10
   0  -2   4    1.50    1.00
   0   2  -4    0.50    0.60
   0   2  -4    3.40    1.10
   1  -1   4   61.39    5.10
   1  -1   4   44.10    6.80
  -1   1  -4   51.09    4.30
   2   0   4    4.50    2.10
   2   0   4    7.60    1.90
  -2   0  -4    5.40    1.30
   3   1   4   13.10    2.40
   3   1   4    8.40    2.70
  -3  -1  -4    9.30    1.60
   4   2   4    8.40    2.70
   4   2   4   14.50    2.60
  -4  -2  -4    9.90    1.70
   5   3   4  297.37   17.20
   5   3   4  214.98   17.40
  -5  -3  -4  222.58   14.70
   6   4   4   41.00    5.00
   6   4   4   34.20    5.30
  -6  -4  -4   37.90    3.90
   8   6   4   38.40    5.20
   9   7   4   36.00    5.30
   9   7   4   25.20   35.70
  -9  -7  -4   33.80    4.00
  10   8   4   60.49    8.40
  10   8   4   77.99    7.60
 -10  -8  -4   75.59    6.30
  11   9   4   58.49    8.70
  12  10   4    0.50    2.00
 -12 -10  -4    1.70    3.70
 -13 -11  -4   37.30    5.00
  -5  -9   4  201.78   11.60
  -5  -9   4  207.78   13.80
   5   9  -4  199.88   11.60
   5   9  -4  200.68   11.90
  -4  -8   4   22.60    3.70
  -4  -8   4   20.80    2.10
   4   8  -4   20.30    2.00
   4   8  -4   20.70    2.20
  -3  -7   4  119.69    8.00
  -3  -7   4  112.79   10.30
   3   7  -4  113.99    7.70
   3   7  -4  126.09    9.60
  -2  -6   4   12.30    3.10
  -2  -6   4   11.10    2.00
   2   6  -4   13.70    1.90
  -1  -5   4   74.69    8.10
  -1  -5   4   66.79    5.60
   1   5  -4   80.89    5.70
   0  -4   4    5.60    1.50
   0  -4   4    4.30    2.00
   0   4  -4    4.70    1.10
   1  -3   4   20.20    3.90
   1  -3   4   15.10    2.10
  -1   3  -4   19.00    4.40
  -1   3  -4   19.60    2.30
   2  -2   4   75.59    6.10
   2  -2   4   68.69    7.80
  -2   2  -4   78.09   10.20
  -2   2  -4   66.19    5.40
   3  -1   4   13.40    2.30
   3  -1   4   11.10    2.90
  -3   1  -4   12.70    2.00
  -3   1  -4   11.90    4.20
   4   0   4   73.29    8.10
   4   0   4   80.69    6.70
  -4   0  -4   72.79   10.50
  -4   0  -4   74.39    5.90
   5   1   4    4.00    1.50
   5   1   4    4.60    2.00
  -5  -1  -4    4.10    1.20
  -5  -1  -4    3.50    2.90
   6   2   4   40.80    4.70
  -6  -2  -4   34.30    8.00
   7   3   4    3.40    1.50
   7   3   4    3.90    1.90
  -7  -3  -4    5.00    3.30
  -7  -3  -4    3.40    1.30
   8   4   4   75.69    7.60
   8   4   4   92.89    9.20
  -8  -4  -4  101.09    7.80
   9   5   4   92.59    9.10
  -9  -5  -4   81.39    7.10
  10   6   4   41.90    5.70
 -10  -6  -4   38.80    4.50
  11   7   4    3.80    2.50
  11   7   4    4.40    1.90
 -11  -7  -4    4.20    1.60
 -11  -7  -4    0.80    1.30
  12   8   4   79.29   12.00
  12   8   4  124.39   10.00
 -12  -8  -4  116.79    8.80
  13   9   4   10.20    2.60
 -13  -9  -4   10.40    2.40
  -5 -11   4   97.09    6.10
  -5 -11   4   96.49    5.70
   5  11  -4   99.09    8.10
   5  11  -4   97.39    5.80
  -4 -10   4   17.80    2.60
  -4 -10   4   17.80    2.00
   4  10  -4   20.30    2.10
   4  10  -4   16.80    2.10
  -3  -9   4 2194.18  129.89
  -3  -9   4 2462.05  133.39
   3   9  -4 2609.94  132.09
  -2  -8   4    4.90    1.40
  -2  -8   4    8.60    2.30
   2   8  -4    7.10    1.30
  -1  -7   4   14.00    3.00
  -1  -7   4   10.70    2.00
   1   7  -4   14.90    2.00
   0  -6   4 3651.93  196.98
   0  -6   4 3553.34  193.38
   0   6  -4 3587.44  193.18
   0   6  -4 3505.55  199.48
   1  -5   4   86.19    6.60
   1  -5   4   73.09    8.00
  -1   5  -4   82.59    6.20
  -1   5  -4   74.29    9.60
   2  -4   4   79.69    8.40
   2  -4   4   84.29    6.70
  -2   4  -4   85.49    6.40
  -2   4  -4   77.09    9.60
   3  -3   4 1276.67   77.39
   3  -3   4 1443.36   76.19
  -3   3  -4 1383.46   81.59
  -3   3  -4 1331.07   74.79
   4  -2   4   11.50    3.10
   4  -2   4   10.80    2.30
  -4   2  -4   14.30    4.30
  -4   2  -4   10.60    2.00
   5  -1   4    5.40    1.80
  -5   1  -4    5.00    2.90
   6   0   4 4549.94  253.17
   6   0   4 4618.74  251.27
  -6   0  -4 4905.41  261.17
  -6   0  -4 4507.05  249.88
   7   1   4  218.48   15.90
   7   1   4  254.47   18.20
  -7  -1  -4  239.48   15.60
  -7  -1  -4  227.78   22.20
   8   2   4   57.59    7.20
  -8  -2  -4   63.19    6.00
   9   3   4  202.18   15.40
   9   3   4  181.58   14.30
  -9  -3  -4  187.78   22.10
  -9  -3  -4  190.28   13.20
  10   4   4   28.80    4.90
  10   4   4   27.90    4.50
 -10  -4  -4   35.70    4.30
 -10  -4  -4   28.70    8.30
  11   5   4   79.99    8.50
  11   5   4   67.19    8.90
 -11  -5  -4   92.09    7.70
  12   6   4  184.68   13.80
  12   6   4  131.09  214.68
 -12  -6  -4  153.98   11.80
  13   7   4  104.99   35.20
  14   8   4   -0.40    3.60
  14   8   4   10.70    2.90
 -14  -8  -4    0.30    2.00
 -14  -8  -4   10.60    2.40
  -4 -12   4  141.89    9.00
  -4 -12   4  123.39    8.60
   4  12  -4  137.69    8.30
   4  12  -4  118.59    9.80
  -3 -11   4  108.19    8.10
  -3 -11   4   81.69    6.80
   3  11  -4   91.29    6.50
  -2 -10   4  152.18   11.20
  -2 -10   4  141.59   10.40
   2  10  -4  123.79    9.00
  -1  -9   4   30.70    3.50
  -1  -9   4   34.50    4.60
   1   9  -4   28.90    3.20
   1   9  -4   23.50    5.50
   0  -8   4   88.39    7.10
   0  -8   4  104.49    9.40
   0   8  -4   99.69   11.00
   0   8  -4   95.19    7.10
   1  -7   4   16.10    2.40
   1  -7   4   16.10    3.50
  -1   7  -4   14.20    3.90
  -1   7  -4   14.30    2.30
   2  -6   4   18.60    3.90
   2  -6   4   15.80    2.60
  -2   6  -4   16.20    4.20
  -2   6  -4   17.70    2.50
  -3   5  -4  303.87   23.40
   4  -4   4    1.40    1.00
   4  -4   4    1.20    1.20
  -4   4  -4    1.40    1.80
  -4   4  -4    0.80    0.80
   5  -3   4  274.37   17.90
   5  -3   4  277.57   20.00
  -5   3  -4  255.37   21.90
  -5   3  -4  280.77   17.60
   6  -2   4   41.00    5.90
  -6   2  -4   45.90    4.80
   7  -1   4  250.67   18.50
   7  -1   4  237.68   16.50
  -7   1  -4  245.98   16.10
  -7   1  -4  231.68   21.40
   8   0   4    3.50    1.60
   8   0   4    1.50    1.50
  -8   0  -4    2.60    1.30
  -8   0  -4    4.50    3.00
   9   1   4   30.70    5.30
   9   1   4   27.40    4.30
  -9  -1  -4   34.90    4.30
  -9  -1  -4   30.40    7.90
  10   2   4   22.90    4.30
  10   2   4   25.80    4.70
 -10  -2  -4   23.80    3.60
 -10  -2  -4   20.90    7.20
  11   3   4  169.18   13.80
  11   3   4  151.18   13.40
 -11  -3  -4  132.29   20.10
 -11  -3  -4  183.58   12.70
  12   4   4   39.50    5.50
  12   4   4   69.19    7.50
 -12  -4  -4   36.90    9.90
  13   5   4  111.39  722.03
  13   5   4  175.98   13.90
 -13  -5  -4  173.18   12.80
  14   6   4    3.00    1.80
  14   6   4    0.80    2.70
 -14  -6  -4    5.00    1.80
 -14  -6  -4    1.40    1.90
  -4 -14   4   38.80    3.40
  -4 -14   4   39.50    4.10
   4  14  -4   39.50    3.20
  -3 -13   4   14.70    2.60
  -3 -13   4   18.10    2.70
   3  13  -4   21.50    2.50
  -2 -12   4   92.79    7.40
  -2 -12   4  116.59    8.80
   2  12  -4  100.09    7.30
   2  12  -4   72.99   10.40
  -1 -11   4  107.09    9.70
  -1 -11   4   92.89    7.60
   1  11  -4  110.49    7.80
   1  11  -4   90.19   11.10
   0 -10   4  172.88   11.50
   0 -10   4  169.48   12.80
   0  10  -4  146.89   14.60
   0  10  -4  161.88   11.10
   1  -9   4   27.70    3.50
   1  -9   4   26.40    4.70
  -1   9  -4   26.40    3.40
  -1   9  -4   29.40    5.60
   2  -8   4    6.40    1.70
  -2   8  -4    7.80    2.90
   3  -7   4  129.89   10.00
   3  -7   4  140.19   12.20
  -3   7  -4  134.79   13.40
  -3   7  -4  132.89    9.90
   4  -6   4  160.48   13.20
   4  -6   4  140.39   10.60
  -4   6  -4  145.79   10.70
  -4   6  -4  152.08   14.50
   5  -5   4   48.70    6.30
  -5   5  -4   49.20    5.10
   6  -4   4   37.50    4.50
   6  -4   4   38.40    5.80
  -6   4  -4   38.60    4.50
  -6   4  -4   34.80    6.80
   7  -3   4    4.00    2.10
   7  -3   4    4.30    1.70
  -7   3  -4    2.40    2.30
  -7   3  -4    4.90    1.60
   8  -2   4   54.69    6.10
   8  -2   4   54.39    7.00
  -8   2  -4   61.29    9.80
  -8   2  -4   56.59    5.70
   9  -1   4   31.10    5.10
   9  -1   4   30.10    4.50
  -9   1  -4   31.60    7.50
  -9   1  -4   34.80    4.40
  10   0   4   22.40    4.60
  10   0   4   21.70    4.20
 -10   0  -4   24.20    3.80
 -10   0  -4   19.40    6.60
  11   1   4    6.10    2.40
  11   1   4    6.40    2.50
 -11  -1  -4    2.20    2.70
 -11  -1  -4    6.40    2.10
  12   2   4   50.89    7.10
  12   2   4   66.39    7.80
 -12  -2  -4   56.39   12.90
 -12  -2  -4   70.29    6.80
  13   3   4    6.10    2.60
  13   3   4    7.90    2.80
 -13  -3  -4   11.30    2.90
 -13  -3  -4   10.60    6.30
  14   4   4   19.30    4.30
  14   4   4   14.30    4.50
 -14  -4  -4   16.70    3.10
 -14  -4  -4    6.40    3.60
  15   5   4    2.10    3.40
  15   5   4   16.30    3.80
 -15  -5  -4   15.50    3.10
 -15  -5  -4    3.60    2.90
  -4 -16   4    5.10    1.90
  -4 -16   4    9.20    1.50
   4  16  -4    7.70    1.20
  -3 -15   4 1643.14   90.09
  -3 -15   4 1660.83   90.59
   3  15  -4 1596.94   89.09
  -2 -14   4    1.40    1.10
  -2 -14   4    2.70    1.40
   2  14  -4    1.60    1.90
   2  14  -4    1.90    1.20
  -1 -13   4   40.50    4.30
  -1 -13   4   38.30    4.90
   1  13  -4   39.70    4.20
   1  13  -4   28.20    6.10
   0 -12   4 4864.51  260.17
   0  12  -4 4735.73  265.07
   1 -11   4  118.99    9.10
   1 -11   4  120.49   10.50
  -1  11  -4  105.79   11.90
  -1  11  -4  114.19    8.90
   2 -10   4  130.09   11.30
   2 -10   4  121.39    9.50
  -2  10  -4  140.69   13.30
  -2  10  -4  115.79    9.30
   3  -9   4 2676.73  145.19
  -3   9  -4 2517.25  141.39
   4  -8   4   22.30    3.40
   4  -8   4   17.90    4.00
  -4   8  -4   22.80    3.40
  -4   8  -4   21.60    5.10
   5  -7   4   31.30    5.20
   5  -7   4   31.60    4.10
   6  -6   4 1743.53  101.29
   6  -6   4 1931.51  105.49
  -6   6  -4 1839.32  101.99
  -6   6  -4 1860.81  108.09
   7  -5   4  186.68   13.60
   7  -5   4  190.88   15.20
  -7   5  -4  180.28   13.20
  -7   5  -4  183.18   17.60
   8  -4   4  105.39   10.40
   8  -4   4  101.59    8.90
  -8   4  -4   89.59   12.20
  -8   4  -4  101.19    8.70
   9  -3   4  195.58   15.20
   9  -3   4  216.48   16.60
  -9   3  -4  211.08   20.60
  -9   3  -4  209.48   14.80
  10  -2   4   23.10    4.20
  10  -2   4   24.60    4.70
 -10   2  -4   18.00    6.30
 -10   2  -4   23.20    3.90
  11  -1   4    4.20    2.10
  11  -1   4    5.10    2.30
 -11   1  -4    6.10    2.10
 -11   1  -4    5.30    3.70
  12   0   4  541.05   35.20
 -12   0  -4  590.14   45.50
  13   1   4  266.07   19.00
  13   1   4  234.88   18.90
 -13  -1  -4  256.17   17.40
 -13  -1  -4  241.38   27.90
  14   2   4   15.80    3.80
  14   2   4    9.00    3.40
 -14  -2  -4   14.30    3.10
 -14  -2  -4    7.80    5.70
  15   3   4    9.50    3.50
  15   3   4   14.60    3.70
 -15  -3  -4   16.80    3.40
 -15  -3  -4   11.10    5.40
  -4 -18   4   87.69    6.10
  -4 -18   4  105.89    8.60
   4  18  -4   85.69    6.00
  -3 -17   4  192.98   13.10
  -3 -17   4  168.68   11.70
   3  17  -4  182.38   11.70
  -2 -16   4   77.79    7.40
  -2 -16   4   76.79    6.70
   2  16  -4   83.59    6.60
   2  16  -4   64.39   10.20
  -1 -15   4    0.20    0.60
  -1 -15   4    0.40    0.90
   1  15  -4    0.00    1.20
   1  15  -4    0.20    0.60
   0 -14   4    3.50    1.40
   0 -14   4    3.70    1.80
   0  14  -4    4.00    1.50
   0  14  -4    2.30    2.00
   1 -13   4   35.90    5.20
  -1  13  -4   40.00    4.50
   2 -12   4  104.99   10.20
   2 -12   4  113.99    9.00
  -2  12  -4  106.59    8.90
  -2  12  -4  124.19   12.90
   3 -11   4   95.09    9.50
   3 -11   4   90.19    7.90
  -3  11  -4  108.39   11.70
  -3  11  -4   88.99    7.80
   4 -10   4   23.10    4.30
   4 -10   4   19.10    3.20
  -4  10  -4   17.60    3.00
  -4  10  -4   16.80    4.60
   5  -9   4  224.38   17.10
   5  -9   4  221.38   15.20
  -5   9  -4  201.28   18.70
  -5   9  -4  206.08   14.70
   6  -8   4  153.38   11.50
   6  -8   4  143.99   13.00
  -6   8  -4  141.09   11.10
  -6   8  -4  144.69   14.90
   7  -7   4  139.69   12.40
   7  -7   4  145.29   11.40
  -7   7  -4  134.19   14.60
  -7   7  -4  138.09   10.80
   8  -6   4   41.00    6.10
   8  -6   4   43.40    5.30
  -8   6  -4   41.00    8.00
  -8   6  -4   49.50    5.50
   9  -5   4   79.59    7.90
   9  -5   4   80.89    9.00
  -9   5  -4   78.09   11.40
  -9   5  -4   83.89    7.80
  10  -4   4   40.60    5.40
  10  -4   4   34.80    5.80
 -10   4  -4   42.80    8.70
 -10   4  -4   34.20    4.80
  11  -3   4  185.28   15.20
  11  -3   4  162.78   13.80
 -11   3  -4  194.18   20.60
 -11   3  -4  188.78   13.70
  12  -2   4   65.49    8.00
 -12   2  -4   66.99    7.00
  13  -1   4  244.18   19.10
  13  -1   4  267.47   19.40
 -13   1  -4  269.07   27.70
 -13   1  -4  255.77   17.80
  14   0   4   24.20    5.20
  14   0   4   23.10    4.70
 -14   0  -4   29.60    4.50
 -14   0  -4   21.40    8.50
  15   1   4   24.80    4.70
  15   1   4   12.30    4.30
 -15  -1  -4   13.20    7.60
 -15  -1  -4   20.20    3.60
  16   2   4    7.00    3.30
 -16  -2  -4   18.10    7.90
 -16  -2  -4   32.60    4.60
  -4 -20   4   41.00    3.60
  -4 -20   4   43.40    5.20
   4  20  -4   52.99    3.80
  -3 -19   4    8.30    2.00
  -3 -19   4    9.90    2.00
   3  19  -4   12.50    2.00
   3  19  -4    3.80    2.10
  -2 -18   4   99.69    8.10
  -2 -18   4   88.49    7.80
  -1 -17   4   69.79    7.10
   1  17  -4   75.99    6.60
   0 -16   4  142.59   10.80
   0 -16   4  134.99   11.40
   0  16  -4  141.19   10.60
   0  16  -4  145.39   15.00
   1 -15   4    0.00    0.80
   1 -15   4    0.80    0.90
  -1  15  -4    0.60    1.40
  -1  15  -4    0.90    1.00
   2 -14   4    2.90    1.40
   2 -14   4    1.70    1.40
  -2  14  -4    4.20    2.50
  -2  14  -4    3.20    1.50
   3 -13   4   13.20    3.40
   3 -13   4   15.10    3.00
  -3  13  -4   14.10    4.40
  -3  13  -4   13.60    2.60
   4 -12   4  148.79   11.20
   4 -12   4  129.39   12.10
  -4  12  -4  136.99   10.70
  -4  12  -4  142.59   14.60
   5 -11   4   93.49    9.70
   5 -11   4   97.09    8.60
  -5  11  -4   97.69    8.50
  -5  11  -4  102.59   12.00
  -6  10  -4   55.09    8.60
  -6  10  -4   51.09    5.60
   7  -9   4    8.20    2.30
   7  -9   4   10.20    3.20
  -7   9  -4    5.40    3.10
  -7   9  -4    7.60    2.20
   8  -8   4   15.90    3.30
   8  -8   4   16.90    4.10
  -8   8  -4   15.10    3.10
  -8   8  -4   19.00    5.40
   9  -7   4   29.80    4.50
  -9   7  -4   29.90    7.00
  10  -6   4   52.59    7.00
  10  -6   4   39.30    5.50
 -10   6  -4   45.60    5.60
 -10   6  -4   52.59    9.50
  11  -5   4   89.19    9.30
 -11   5  -4   63.19   12.70
 -11   5  -4   89.29    8.40
  12  -4   4   76.79    8.60
  12  -4   4   65.09    7.80
 -12   4  -4   72.39    7.30
 -12   4  -4   61.99   11.70
  13  -3   4    7.60    2.90
  13  -3   4    6.50    2.60
 -13   3  -4   11.50    2.80
 -13   3  -4    5.00    4.10
  14  -2   4   10.60    3.40
  14  -2   4   12.90    3.60
 -14   2  -4   15.90    3.40
 -14   2  -4   17.00    7.20
  15  -1   4   15.60    4.50
  15  -1   4   21.20    4.40
 -15   1  -4   15.50    7.30
 -15   1  -4   23.90    4.10
  16   0   4    8.20    2.90
  16   0   4    4.90    2.70
 -16   0  -4   10.30    7.00
 -16   0  -4   12.90    3.00
  -4 -22   4    3.60    1.80
  -4 -22   4    3.10    1.00
   4  22  -4    1.50    1.30
   4  22  -4    4.20    1.10
   3  21  -4  633.34   41.50
  -2 -20   4   20.90    3.30
   2  20  -4   27.60    3.40
  -1 -19   4   43.20    5.10
  -1 -19   4   39.70    4.80
   1  19  -4   41.80    8.30
   1  19  -4   48.30    5.00
   0 -18   4 2293.27  121.19
   0 -18   4 1995.50  118.09
   0  18  -4 2182.48  119.19
   0  18  -4 2164.58  126.39
   1 -17   4   70.29    7.70
   1 -17   4   68.89    6.80
  -1  17  -4   73.79   10.30
  -1  17  -4   74.09    7.20
   2 -16   4   96.39    9.20
   2 -16   4   89.29    8.10
  -2  16  -4   80.99   10.90
  -2  16  -4   86.29    8.00
   3 -15   4 1796.62   97.89
   3 -15   4 1727.63   99.19
  -3  15  -4 1744.23  103.49
  -3  15  -4 1700.93   97.09
   4 -14   4   41.00    5.20
   4 -14   4   41.10    6.20
  -4  14  -4   41.90    7.50
  -4  14  -4   42.50    5.20
   5 -13   4  111.79   10.90
   5 -13   4  115.29    9.80
  -5  13  -4  115.19    9.80
  -5  13  -4  105.39   12.70
   6 -12   4 2518.15  137.99
   6 -12   4 2466.35  135.69
  -6  12  -4 2412.16  135.09
  -6  12  -4 2400.26  140.79
   7 -11   4  136.39   12.70
   7 -11   4  139.19   11.20
  -7  11  -4  127.49   11.00
  -7  11  -4  142.69   15.20
   8 -10   4  107.79    9.50
   8 -10   4  110.49   10.80
  -8  10  -4  108.69    9.50
  -8  10  -4   85.59   12.00
   9  -9   4  329.87   22.90
  -9   9  -4  304.07   20.90
  10  -8   4   88.39    9.40
  10  -8   4   89.29    8.60
 -10   8  -4   90.19   12.60
 -10   8  -4   92.09    8.60
  11  -7   4    6.90    2.60
  11  -7   4    6.10    2.30
 -11   7  -4    6.30    2.30
 -11   7  -4    5.70    3.40
  12  -6   4  196.08   15.60
  12  -6   4  166.18   14.10
 -12   6  -4  183.88   20.10
 -12   6  -4  184.28   14.00
  13  -5   4  198.88   15.70
  13  -5   4  190.78   15.40
 -13   5  -4  182.48   21.20
 -13   5  -4  192.28   14.40
  14  -4   4   23.10    4.50
  14  -4   4   16.40    4.10
 -14   4  -4   16.50    6.70
 -14   4  -4   22.10    4.00
  15  -3   4   18.50    4.20
 -15   3  -4   19.00    3.80
  16  -2   4   38.60    5.90
  16  -2   4   23.90    5.60
 -16   2  -4   21.90    8.70
 -16   2  -4   38.00    5.30
  -4 -24   4   61.29    4.70
  -4 -24   4   51.49    6.00
   4  24  -4   57.59    4.30
  -3 -23   4   30.00    4.80
  -3 -23   4   38.30    4.00
   3  23  -4   33.90    3.60
  -2 -22   4   43.40    4.90
  -2 -22   4   35.80    4.90
   2  22  -4   42.80    4.50
   2  22  -4   38.40    9.10
  -1 -21   4    0.50    1.00
  -1 -21   4    0.70    1.00
   1  21  -4    1.90    1.20
   1  21  -4    1.30    2.20
   0 -20   4   21.90    3.70
   0 -20   4   24.40    4.00
   0  20  -4   24.10    6.20
   0  20  -4   22.60    3.60
   1 -19   4   51.49    6.20
   1 -19   4   45.20    5.50
  -1  19  -4   54.19    5.80
  -1  19  -4   48.40    8.80
   2 -18   4  109.09    9.40
   2 -18   4  110.89   10.40
  -2  18  -4   96.09   12.70
  -2  18  -4  108.69    9.30
   3 -17   4  191.58   15.90
   3 -17   4  219.68   15.40
  -3  17  -4  203.18   14.80
  -3  17  -4  198.38   19.40
   4 -16   4   10.60    3.30
   4 -16   4    8.40    2.40
  -4  16  -4   10.80    2.80
  -4  16  -4    9.70    4.00
   5 -15   4   94.49    8.80
  -5  15  -4   97.49   12.30
   6 -14   4   58.69    7.30
   6 -14   4   51.29    6.00
  -6  14  -4   51.49    6.00
  -6  14  -4   53.69    8.90
   7 -13   4  128.19   12.10
   7 -13   4  136.29   11.30
  -7  13  -4  134.39   11.10
  -7  13  -4  132.49   14.80
   8 -12   4   88.89    9.60
   8 -12   4   98.09    9.10
  -8  12  -4   92.19   12.20
  -8  12  -4   94.49    8.80
   9 -11   4   29.30    4.70
   9 -11   4   28.20    5.30
  -9  11  -4   24.30    6.60
  -9  11  -4   29.50    4.60
  10 -10   4   16.70    3.70
  10 -10   4   18.70    4.30
 -10  10  -4   16.40    3.40
 -10  10  -4   21.40    6.10
  11  -9   4  112.29   11.10
  11  -9   4  115.49   10.30
 -11   9  -4   94.99   13.70
 -11   9  -4  111.79    9.90
  12  -8   4  140.99   12.80
  12  -8   4  150.78   12.80
 -12   8  -4  134.19   17.10
 -12   8  -4  152.08   12.00
  13  -7   4  211.48   16.50
 -13   7  -4  204.98   22.00
  14  -6   4    5.70    2.50
 -14   6  -4    6.60    2.30
  15  -5   4   16.00    4.20
  15  -5   4   19.10    4.20
 -15   5  -4   14.10    6.40
 -15   5  -4   20.50    3.80
  16  -4   4   41.20    6.10
  16  -4   4   22.80    5.50
 -16   4  -4   36.40   10.40
 -16   4  -4   38.20    5.30
 -17   3  -4   -0.40    1.50
  -3 -25   4    3.90    2.90
   3  25  -4    7.10    1.70
  -2 -24   4  101.99    9.50
  -2 -24   4  117.19    9.50
   2  24  -4  108.49   16.10
   2  24  -4  112.89    8.80
  -1 -23   4   61.29    6.10
  -1 -23   4   46.60    5.80
   1  23  -4   56.99    5.70
   1  23  -4   47.00    9.70
   0 -22   4  267.67   19.80
   0 -22   4  298.27   20.10
   0  22  -4  321.87   27.50
   0  22  -4  328.17   20.40
   1 -21   4    2.40    1.40
   1 -21   4    1.40    1.40
  -1  21  -4    1.70    2.30
  -1  21  -4    1.80    1.30
   2 -20   4   21.10    4.20
   2 -20   4   21.60    3.80
  -2  20  -4   26.70    4.00
  -2  20  -4   26.40    6.60
   3 -19   4    9.10    2.60
  -3  19  -4   11.10    4.40
   4 -18   4  107.49    9.80
   4 -18   4  108.29   10.60
  -4  18  -4  102.39   13.20
  -4  18  -4  108.79    9.60
   5 -17   4  107.29   10.90
  -5  17  -4  121.29   10.30
   6 -16   4   38.80    6.00
   6 -16   4   43.10    5.50
  -6  16  -4   36.40    7.60
  -6  16  -4   34.50    4.80
   7 -15   4   27.00    4.50
   7 -15   4   22.90    4.70
  -7  15  -4   24.40    4.10
  -7  15  -4   27.10    6.50
   8 -14   4    3.90    1.80
   8 -14   4    3.10    1.90
  -8  14  -4    1.20    1.80
  -8  14  -4    3.70    1.70
   9 -13   4  115.29   11.10
   9 -13   4  117.59   10.30
  -9  13  -4   97.99   13.30
  -9  13  -4  110.59    9.70
  10 -12   4   55.19    6.70
  10 -12   4   56.59    7.40
 -10  12  -4   62.49   10.40
 -10  12  -4   54.49    6.30
  11 -11   4  130.69   11.10
  11 -11   4  120.49   11.50
 -11  11  -4  120.69   10.40
 -11  11  -4  123.09   15.70
  12 -10   4    2.50    1.70
 -12  10  -4    3.40    2.80
  13  -9   4   11.90    3.40
 -13   9  -4   11.50    3.00
  14  -8   4   13.80    3.60
  14  -8   4   12.10    3.50
 -14   8  -4   18.30    3.70
 -14   8  -4   19.20    6.90
  15  -7   4   15.40    3.70
  15  -7   4    9.30    3.30
 -15   7  -4   10.80    5.40
 -15   7  -4   15.70    3.30
  16  -6   4    3.00    2.00
 -16   6  -4    3.60    3.40
  -2 -26   4   12.80    2.80
  -2 -26   4   14.90    3.70
   2  26  -4   22.80    3.20
   2  26  -4   17.30    7.20
  -1 -25   4   36.30    5.30
  -1 -25   4   35.10    4.80
   1  25  -4   30.20    8.60
   1  25  -4   44.00    4.90
   0 -24   4  922.51   54.29
   0  24  -4  945.61   63.39
   1 -23   4   58.59    6.50
   1 -23   4   56.79    6.80
  -1  23  -4   64.49    6.50
  -1  23  -4   53.39   10.00
   2 -22   4   51.59    6.20
  -2  22  -4   43.70    5.40
  -2  22  -4   38.90    9.20
   3 -21   4 1333.27   78.49
   3 -21   4 1460.25   80.09
  -3  21  -4 1413.76   78.79
  -3  21  -4 1320.07   85.89
   4 -20   4   55.09    6.40
   4 -20   4   54.19    7.00
  -4  20  -4   55.19    9.70
  -4  20  -4   60.09    6.60
   5 -19   4  191.48   15.60
   5 -19   4  196.08   15.10
  -5  19  -4  187.48   14.40
  -5  19  -4  199.68   19.90
   6 -18   4  908.11   53.89
   6 -18   4  949.60   55.39
  -6  18  -4  866.91   53.09
  -6  18  -4  936.81   60.79
   7 -17   4   64.79    8.00
   7 -17   4   69.89    7.50
  -7  17  -4   65.89    6.90
  -7  17  -4   67.99   10.60
   8 -16   4   87.29    9.50
   8 -16   4  104.89    9.50
  -8  16  -4   87.49    8.50
  -8  16  -4   91.69   12.60
   9 -15   4  236.08   19.10
  -9  15  -4  256.37   17.80
  -9  15  -4  265.47   23.70
  10 -14   4   98.99    9.30
  10 -14   4   90.09    9.80
 -10  14  -4  102.69   13.50
 -10  14  -4   91.09    8.70
  11 -13   4   35.80    5.60
  11 -13   4   37.50    5.90
 -11  13  -4   46.30    5.70
 -11  13  -4   36.80    8.50
  12 -12   4  290.97   20.80
  12 -12   4  279.07   19.90
 -12  12  -4  280.87   19.50
 -12  12  -4  270.47   25.50
  13 -11   4  129.19   11.70
  13 -11   4  123.09   11.60
 -13  11  -4  139.49   17.20
 -13  11  -4  128.09   10.80
  14 -10   4   20.20    4.40
  14 -10   4   22.50    4.60
 -14  10  -4   23.50    4.10
 -14  10  -4   15.90    6.10
  15  -9   4    8.40    2.90
 -15   9  -4    7.90    4.40
  -1 -27   4    9.70    2.90
  -1 -27   4    6.60    2.80
   1  27  -4   10.10    5.80
   0 -26   4    0.10    1.10
   0  26  -4    0.80    1.00
   1 -25   4   43.90    6.10
   1 -25   4   48.00    6.10
  -1  25  -4   54.69    6.00
  -1  25  -4   49.00    9.90
   2 -24   4  116.89   10.10
   2 -24   4   99.49   10.10
  -2  24  -4  117.29    9.90
  -2  24  -4  120.09   15.60
   3 -23   4   57.59    6.90
   3 -23   4   41.60    5.50
   4 -22   4    3.20    1.70
   4 -22   4    4.40    2.30
  -4  22  -4    4.30    1.90
  -4  22  -4    5.00    3.40
   5 -21   4   74.99    8.00
   5 -21   4   75.59    7.90
  -5  21  -4   68.59    7.20
  -5  21  -4   63.29   10.80
   6 -20   4   64.89    7.30
   6 -20   4   60.29    7.40
  -6  20  -4   59.19    6.70
  -6  20  -4   63.09   10.50
   7 -19   4   34.80    5.90
   7 -19   4   41.20    5.90
  -7  19  -4   31.40    7.60
  -7  19  -4   35.80    5.00
   8 -18   4  126.79   10.90
  -8  18  -4   98.99   10.40
  -8  18  -4  118.99   14.60
   9 -17   4   66.59    8.00
   9 -17   4   68.99    7.60
  -9  17  -4   65.19   11.00
  -9  17  -4   67.39    7.20
  10 -16   4   20.40    4.40
 -10  16  -4   22.10    4.10
  11 -15   4   54.39    7.20
  11 -15   4   66.89    7.80
 -11  15  -4   61.59   10.90
 -11  15  -4   65.49    7.00
  12 -14   4   68.69    7.80
  12 -14   4   71.69    8.20
 -12  14  -4   68.49   11.80
 -12  14  -4   80.09    7.60
  13 -13   4  161.68   13.70
  13 -13   4  177.18   14.50
 -13  13  -4  175.98   13.40
 -13  13  -4  182.78   20.00
  14 -12   4   17.10    4.00
 -14  12  -4   11.40    5.30
   0 -28   4  127.59   10.90
   0 -28   4  124.99   11.40
   0  28  -4  127.49   18.20
   0  28  -4  135.39   10.90
   1 -27   4    6.90    2.60
   1 -27   4    9.50    2.90
  -1  27  -4    5.30    4.00
  -1  27  -4   14.00    3.10
   2 -26   4   18.50    4.00
   2 -26   4   16.10    3.70
  -2  26  -4   18.70    6.50
  -2  26  -4   24.40    4.00
   3 -25   4    5.30    2.30
   3 -25   4    5.30    2.20
  -3  25  -4    4.40    3.30
  -3  25  -4    6.60    2.20
   4 -24   4   74.89    8.20
   4 -24   4   74.79    7.80
  -4  24  -4   69.69    7.40
  -4  24  -4   78.79   12.40
   5 -23   4  105.49    9.90
  -5  23  -4   88.79   13.40
   6 -22   4  132.09   11.40
   6 -22   4  123.59   11.50
  -6  22  -4  122.39   15.60
  -6  22  -4  121.99   10.60
   7 -21   4   22.80    4.70
  -7  21  -4   16.90    3.60
   8 -20   4   23.10    4.70
   8 -20   4   32.20    5.20
  -8  20  -4   33.20    4.70
  -8  20  -4   33.10    8.10
   9 -19   4   25.00    4.80
   9 -19   4   26.80    4.80
  -9  19  -4   21.50    6.60
  -9  19  -4   26.50    4.30
  10 -18   4   35.50    5.50
  10 -18   4   34.90    5.60
 -10  18  -4   41.10    8.90
 -10  18  -4   39.20    5.20
  11 -17   4  170.78   14.70
  11 -17   4  193.28   15.00
 -11  17  -4  196.08   14.30
 -11  17  -4  172.78   19.20
  12 -16   4    6.30    2.40
 -12  16  -4    6.00    3.70
   1 -29   4   36.00    5.80
   1 -29   4   36.70    5.90
  -1  29  -4   41.70    5.20
  -1  29  -4   47.40   11.50
   2 -28   4   26.90    5.10
   2 -28   4   26.90    4.90
  -2  28  -4   31.80    8.80
  -2  28  -4   35.40    4.90
   3 -27   4  815.52   50.59
  -3  27  -4  828.52   59.69
  -3  27  -4  902.91   50.79
   4 -26   4   36.50    5.70
   4 -26   4   40.10    6.10
  -4  26  -4   49.40    5.80
  -4  26  -4   45.30   10.30
  -5  25  -4  171.18   13.10
  -5  25  -4  154.48   18.60
   6 -24   4  511.65   32.60
   6 -24   4  493.15   31.90
  -6  24  -4  482.15   31.30
  -6  24  -4  536.05   40.40
   7 -23   4   27.70    5.20
   7 -23   4   34.00    5.50
  -7  23  -4   32.70    4.90
  -7  23  -4   38.70    8.90
   8 -22   4   62.59    7.80
   8 -22   4   65.69    7.50
  -8  22  -4   56.69   10.80
  -8  22  -4   60.79    6.80
   9 -21   4  271.97   19.90
   9 -21   4  278.37   19.70
  -9  21  -4  275.67   25.50
  -9  21  -4  260.57   18.80
  10 -20   4   92.19    9.20
 -10  20  -4   89.89   13.40
   3 -29   4   13.10    3.40
   3 -29   4   17.80    3.90
  -3  29  -4   17.30    6.60
  -3  29  -4   16.80    3.40
   4 -28   4    1.50    1.70
   4 -28   4    0.30    1.20
  -4  28  -4    0.00    1.70
  -4  28  -4    2.80    1.60
   5 -27   4   11.40    3.40
   5 -27   4   18.00    4.10
  -5  27  -4   22.20    3.90
  -5  27  -4   21.40    7.00
   6 -26   4    4.80    2.10
   6 -26   4    5.20    2.30
  -6  26  -4    8.40    2.50
  -6  26  -4    6.10    3.80
   7 -25   4    4.20    2.10
  -7  25  -4    1.40    2.10
   8 -24   4  161.68   13.30
  -8  24  -4  161.58   18.90
  -6  26   5    0.20    1.70
   6 -26  -5    1.60    1.50
  -5  27   5   43.90    8.20
  -4  28   5    4.10    2.90
   4 -28  -5    8.80    2.80
  -2  30   5   29.80    5.80
   2 -30  -5   36.00    5.70
 -10  20   5    6.80    3.10
  10 -20  -5   11.00    3.00
  -9  21   5   67.79    9.90
  -9  21   5   89.79    8.20
   9 -21  -5   95.79    8.50
   9 -21  -5   82.99    8.80
  -8  22   5   24.70    5.80
  -8  22   5   36.60    4.80
   8 -22  -5   30.60    4.40
   8 -22  -5   34.80    5.20
  -7  23   5  159.08   13.10
  -7  23   5  160.48   15.50
   7 -23  -5  170.68   13.80
   7 -23  -5  160.78   12.20
  -6  24   5   50.99    6.10
  -6  24   5   56.09    8.40
   6 -24  -5   51.59    6.60
   6 -24  -5   53.49    5.90
  -5  25   5  195.18   13.60
  -5  25   5  142.39   15.80
   5 -25  -5  175.28   14.40
   5 -25  -5  185.18   13.60
  -4  26   5   35.80    4.80
  -4  26   5   19.30    5.40
   4 -26  -5   35.90    4.90
   4 -26  -5   29.00    4.70
  -3  27   5    8.90    2.50
  -3  27   5    6.10    3.30
   3 -27  -5   10.50    2.80
   3 -27  -5    6.80    2.50
  -2  28   5   26.90    4.40
   2 -28  -5   22.70    4.30
   2 -28  -5   23.90    4.10
  -1  29   5   55.59    7.20
   1 -29  -5   64.49    7.40
   1 -29  -5   68.59    7.70
 -12  16   5  106.09   12.40
  12 -16  -5  110.89   10.40
 -11  17   5   84.79   10.60
 -11  17   5   86.49    8.00
  11 -17  -5   89.59    8.10
  11 -17  -5   91.59    9.10
  10 -18  -5  700.33   42.60
  10 -18  -5  688.73   41.00
  -9  19   5   25.70    5.60
  -9  19   5   26.10    4.00
   9 -19  -5   27.40    4.70
   9 -19  -5   24.20    4.00
  -8  20   5    7.20    2.10
  -8  20   5    5.30    2.70
   8 -20  -5    5.90    2.00
   8 -20  -5    6.30    2.30
  -7  21   5  408.86   24.90
  -7  21   5  367.36   27.70
   7 -21  -5  392.06   24.60
   7 -21  -5  373.26   25.70
  -6  22   5   82.49    7.90
  -6  22   5  105.69   11.40
   6 -22  -5   88.49    9.10
   6 -22  -5   97.49    8.40
  -5  23   5  141.49   10.90
   5 -23  -5  117.99   10.10
  -4  24   5   61.89    8.50
  -4  24   5   52.19    5.80
   4 -24  -5   58.19    6.90
   4 -24  -5   56.39    6.10
  -3  25   5   97.19   11.10
  -3  25   5   89.89    8.20
   3 -25  -5   82.39    8.80
   3 -25  -5  102.09    8.60
  -2  26   5   23.00    5.80
   2 -26  -5   20.50    4.20
  -1  27   5    5.80    3.80
   1 -27  -5   24.70    4.50
   0  28   5  130.79   11.60
   0 -28  -5  141.69   11.30
   0 -28  -5  126.19   11.60
 -14  12   5    1.80    2.00
  14 -12  -5    3.00    1.80
 -13  13   5    3.20    1.50
 -13  13   5    3.20    2.50
  13 -13  -5    4.20    2.00
  13 -13  -5    1.90    1.40
 -12  14   5    6.20    2.10
 -12  14   5    9.00    3.60
  12 -14  -5    6.00    2.30
  12 -14  -5    7.60    2.30
 -11  15   5  138.39   17.60
 -11  15   5  125.39   10.40
  11 -15  -5  149.88   11.30
  11 -15  -5  138.49   11.90
 -10  16   5  105.99   11.60
 -10  16   5  116.39    9.30
  10 -16  -5  105.79    9.30
  10 -16  -5  110.59   10.20
  -9  17   5  123.29   10.00
   9 -17  -5  130.99   10.40
  -8  18   5   59.89    6.30
  -8  18   5   61.29    8.30
   8 -18  -5   59.39    6.20
   8 -18  -5   60.49    7.00
  -7  19   5    0.20    1.10
   7 -19  -5    1.00    1.20
  -6  20   5  114.19    9.30
  -6  20   5  110.49   11.60
   6 -20  -5  105.49    9.90
   6 -20  -5   99.29    8.70
  -5  21   5  158.08   11.90
  -5  21   5  154.68   14.40
   5 -21  -5  150.68   11.60
   5 -21  -5  147.19   12.70
  -4  22   5   21.80    5.20
  -4  22   5   24.50    4.00
   4 -22  -5   23.90    3.90
   4 -22  -5   20.80    4.00
  -3  23   5  206.28   18.00
  -3  23   5  221.68   15.50
   3 -23  -5  220.38   15.10
   3 -23  -5  197.88   15.80
  -2  24   5   56.69    6.00
  -2  24   5   56.79    8.30
   2 -24  -5   45.30    6.20
   2 -24  -5   55.09    5.90
  -1  25   5   96.89   11.20
  -1  25   5   84.89    8.20
   1 -25  -5   96.29    9.10
   1 -25  -5   89.29    8.10
   0  26   5    7.60    3.50
   0  26   5    2.40    1.70
   0 -26  -5    4.10    1.80
   0 -26  -5    3.90    1.90
   1  27   5   21.60    5.10
  -1 -27  -5   23.40    4.10
  -1 -27  -5   19.70    4.30
 -15   9   5   30.80    7.40
  15  -9  -5   39.40    5.90
 -14  10   5    3.10    1.50
 -14  10   5    3.70    2.50
  14 -10  -5    4.00    2.10
 -13  11   5  110.19   12.60
 -13  11   5  115.19    9.50
  13 -11  -5   97.89    9.00
  13 -11  -5  117.29   10.50
 -12  12   5   42.60    7.60
 -12  12   5   45.70    5.50
  12 -12  -5   49.30    5.80
  12 -12  -5   53.79    6.70
 -11  13   5  171.28   12.60
 -11  13   5  152.88   15.20
  11 -13  -5  166.88   12.60
  11 -13  -5  155.18   13.40
 -10  14   5    5.90    2.80
  10 -14  -5    6.20    2.30
  -9  15   5   53.59    7.70
  -9  15   5   47.40    5.50
   9 -15  -5   53.99    5.90
   9 -15  -5   57.19    6.70
  -8  16   5   18.50    4.50
  -8  16   5   19.10    3.30
   8 -16  -5   18.90    3.40
   8 -16  -5   17.50    3.50
  -7  17   5  204.78   14.90
  -7  17   5  196.08   17.20
   7 -17  -5  207.28   14.80
   7 -17  -5  233.58   16.50
  -6  18   5   60.69    8.20
  -6  18   5   66.19    6.60
   6 -18  -5   67.29    7.60
   6 -18  -5   70.69    6.70
  -5  19   5  222.78   18.30
  -5  19   5  235.98   16.10
   5 -19  -5  219.98   18.20
   5 -19  -5  213.38   15.50
  -4  20   5   17.40    3.30
  -4  20   5   17.40    4.30
   4 -20  -5   17.50    3.20
   4 -20  -5   15.10    3.50
  -3  21   5   97.99   10.90
  -3  21   5  108.29    9.00
   3 -21  -5  102.59    8.70
   3 -21  -5  104.39    9.70
  -2  22   5   10.60    3.60
  -2  22   5   17.70    3.20
   2 -22  -5   13.90    3.40
   2 -22  -5   15.80    3.10
  -1  23   5  171.88   14.80
  -1  23   5  141.09   11.30
   1 -23  -5  142.69   11.90
   1 -23  -5  134.99   12.40
   0  24   5   48.70    5.90
   0  24   5   43.70    7.10
   0 -24  -5   44.70    5.40
   0 -24  -5   50.19    6.10
   1  25   5   87.59   10.70
   1  25   5   81.29    9.20
  -1 -25  -5   87.29    8.40
  -1 -25  -5  100.79    9.10
   2  26   5    3.30    4.30
   2  26   5   20.10    6.00
  -2 -26  -5   15.20    3.80
  -3 -27  -5    8.00    2.60
 -16   6   5  918.61   56.19
  16  -6  -5  804.42   50.09
 -15   7   5   13.80    3.10
 -15   7   5   14.60    4.80
  15  -7  -5   16.70    3.40
  15  -7  -5   19.80    4.10
 -14   8   5    2.20    2.30
 -14   8   5    3.40    1.60
  14  -8  -5    2.60    1.60
  14  -8  -5    2.90    1.70
 -13   9   5  759.22   45.10
  13  -9  -5  767.32   45.10
 -12  10   5   82.49    8.80
 -12  10   5   85.89   10.40
  12 -10  -5   74.59    8.30
 -11  11   5   96.69    8.60
 -11  11   5   90.69   10.80
  11 -11  -5  107.89    9.10
  11 -11  -5   99.79    9.50
 -10  12   5 1304.77   76.89
 -10  12   5 1282.17   72.89
  10 -12  -5 1314.67   72.99
  10 -12  -5 1247.38   73.79
  -9  13   5    3.40    2.10
  -9  13   5    5.30    1.80
   9 -13  -5    5.50    2.10
   9 -13  -5    5.30    2.00
  -8  14   5    6.80    2.90
  -8  14   5    6.40    2.00
   8 -14  -5    6.40    2.10
   8 -14  -5    7.80    2.60
  -7  15   5  561.24   36.80
  -7  15   5  551.24   33.60
   7 -15  -5  571.14   34.00
   7 -15  -5  566.24   35.20
  -6  16   5  542.65   33.10
  -6  16   5  533.45   35.70
   6 -16  -5  566.54   33.40
   6 -16  -5  559.94   34.70
  -5  17   5  100.59    8.30
  -5  17   5   88.49    9.80
   5 -17  -5   90.99    8.10
   5 -17  -5   93.99    9.10
  -4  18   5  149.59   13.60
  -4  18   5  155.18   11.70
   4 -18  -5  155.78   11.60
   4 -18  -5  147.99   12.40
  -3  19   5  172.68   12.60
   3 -19  -5  165.58   12.50
  -2  20   5    3.00    1.50
   2 -20  -5    1.40    2.20
  -1  21   5   28.60    4.00
  -1  21   5   30.50    5.40
   1 -21  -5   36.60    5.00
   1 -21  -5   26.40    4.10
   0  22   5  159.48   12.70
   0  22   5  194.38   15.70
   1  23   5  128.59   13.00
  -1 -23  -5  139.79   11.70
   2  24   5   45.30    8.00
   2  24   5   42.90    6.90
  -2 -24  -5   43.20    6.60
  -2 -24  -5   40.20    5.30
   3  25   5   78.19   10.00
  -3 -25  -5   68.39    7.20
  -3 -25  -5   70.99    8.70
  -4 -26  -5   26.50    4.40
  -4 -26  -5   27.40    6.10
 -16   4   5    4.70    1.80
 -16   4   5    1.40    1.80
  16  -4  -5    0.40    1.30
  16  -4  -5    3.10    1.80
 -15   5   5    2.50    2.20
 -15   5   5    1.70    1.30
  15  -5  -5    3.20    1.80
  15  -5  -5    2.00    1.50
 -14   6   5    1.10    1.70
 -14   6   5    0.30    0.80
  14  -6  -5    0.60    1.10
  14  -6  -5   -0.30    0.90
 -13   7   5   27.50    4.30
 -13   7   5   20.50    5.20
  13  -7  -5   18.70    3.70
  13  -7  -5   22.70    4.30
 -12   8   5  139.19   13.80
 -12   8   5  141.19   10.90
  12  -8  -5  126.09   11.60
  12  -8  -5  135.19   10.90
 -11   9   5  146.49   14.40
 -11   9   5  154.98   11.90
  11  -9  -5  163.28   13.20
  11  -9  -5  169.48   12.50
 -10  10   5   81.49    9.70
 -10  10   5   83.89    7.80
  10 -10  -5   82.59    7.70
  10 -10  -5   86.69    8.70
  -9  11   5   59.59    7.80
  -9  11   5   54.29    5.80
   9 -11  -5   54.59    5.90
   9 -11  -5   60.19    6.90
  -8  12   5   47.60    5.30
  -8  12   5   47.20    6.90
   8 -12  -5   51.09    5.60
   8 -12  -5   49.30    6.00
  -7  13   5   -0.30    0.50
   7 -13  -5    0.60    1.00
  -6  14   5  119.09   11.50
  -6  14   5  112.29    9.40
   6 -14  -5  132.19    9.80
   6 -14  -5  113.79   10.30
  -5  15   5  243.18   16.90
  -5  15   5  244.98   19.00
   5 -15  -5  260.87   17.20
   5 -15  -5  267.87   18.20
  -4  16   5   24.60    4.70
  -4  16   5   28.40    4.10
   4 -16  -5   24.50    3.70
   4 -16  -5   27.30    4.30
  -3  17   5  381.06   26.20
   3 -17  -5  388.86   25.00
  -2  18   5   30.40    4.10
  -2  18   5   30.40    5.20
   2 -18  -5   31.70    4.30
   2 -18  -5   29.60    4.50
  -1  19   5   91.39    9.90
  -1  19   5  103.49    8.70
   1 -19  -5  103.29    9.20
   1 -19  -5  106.99    8.70
   0  20   5  219.28   17.30
   0  20   5  230.58   15.90
   0 -20  -5  208.18   15.70
   0 -20  -5  226.38   15.40
   1  21   5   26.40    4.60
   1  21   5   36.80    5.80
   2  22   5   10.90    3.50
   2  22   5    9.60    3.30
  -2 -22  -5    9.60    2.60
  -2 -22  -5   12.60    3.10
   3  23   5  190.58   15.20
  -3 -23  -5  183.38   14.60
  -3 -23  -5  151.38   12.50
   4  24   5   43.50    6.70
  -4 -24  -5   43.30    7.20
  -4 -24  -5   44.90    5.30
  -5 -25  -5  114.49   12.50
  -5 -25  -5  118.09    9.50
 -16   2   5    2.80    1.40
 -16   2   5    0.80    1.80
  16  -2  -5    0.90    1.20
  16  -2  -5    0.30    1.20
 -15   3   5    2.90    1.50
 -15   3   5    2.40    2.50
  15  -3  -5    3.80    1.90
 -14   4   5    6.10    3.00
 -14   4   5    4.30    2.00
  14  -4  -5    4.70    2.00
  14  -4  -5    5.30    2.00
 -13   5   5   50.59    5.80
 -13   5   5   55.19    8.30
  13  -5  -5   56.29    6.20
  13  -5  -5   61.79    7.00
 -12   6   5   34.10    4.50
 -12   6   5   30.40    6.20
  12  -6  -5   43.90    5.80
  12  -6  -5   32.20    4.50
 -11   7   5   96.39    8.50
 -11   7   5  101.69   10.90
  11  -7  -5   95.79    8.50
  11  -7  -5   93.89    9.20
 -10   8   5    2.50    1.30
 -10   8   5    3.80    2.10
  10  -8  -5    2.00    1.40
  10  -8  -5    2.30    1.40
  -9   9   5  176.98   13.10
   9  -9  -5  180.18   13.10
  -8  10   5    9.80    3.10
  -8  10   5    8.80    2.20
   8 -10  -5   10.40    2.50
   8 -10  -5    9.80    2.70
  -7  11   5  301.97   21.80
   7 -11  -5  300.07   20.50
  -6  12   5  129.19   10.10
  -6  12   5  150.88   12.30
   6 -12  -5  127.29   10.30
   6 -12  -5  129.59   11.20
  -5  13   5  225.48   17.70
  -5  13   5  245.08   16.40
   5 -13  -5  260.37   17.60
   5 -13  -5  245.88   16.30
  -4  14   5   14.60    3.40
  -4  14   5   10.30    2.40
   4 -14  -5   12.30    2.90
   4 -14  -5   13.90    2.60
  -3  15   5   30.10    4.10
  -3  15   5   32.10    4.90
   3 -15  -5   28.40    4.30
   3 -15  -5   29.70    3.90
  -2  16   5   15.30    2.70
  -2  16   5   11.00    3.10
   2 -16  -5   10.70    2.40
   2 -16  -5   16.20    3.00
  -1  17   5  154.18   13.30
  -1  17   5  176.48   12.50
   1 -17  -5  168.68   12.20
   1 -17  -5  165.58   12.70
   0  18   5   43.40    5.90
   0  18   5   47.40    5.20
   0 -18  -5   44.00    4.90
   0 -18  -5   45.60    5.40
   1  19   5  106.19    9.30
   1  19   5   98.69    9.90
  -1 -19  -5  101.49    9.10
  -1 -19  -5  102.99    9.00
   2  20   5    1.80    1.70
   2  20   5    2.10    1.70
  -2 -20  -5    1.40    1.20
  -2 -20  -5    2.80    1.70
   3  21   5   96.69    9.60
  -3 -21  -5  100.39    9.40
  -3 -21  -5   75.29    7.70
   4  22   5   15.60    3.90
  -4 -22  -5   19.50    4.60
  -4 -22  -5   14.00    3.00
  -5 -23  -5   65.49    9.00
  -5 -23  -5   80.09    7.70
  -6 -24  -5   32.00    3.80
  -6 -24  -5   34.80    4.60
 -16   0   5  843.92   73.49
 -16   0   5  950.20   60.69
 -15   1   5   18.90    3.50
 -15   1   5   26.00    6.20
  15  -1  -5   18.50    3.80
  15  -1  -5    3.00   11.90
 -14   2   5    1.80    1.90
 -14   2   5    2.40    1.30
  14  -2  -5    1.80    1.40
  14  -2  -5    0.50    1.10
 -13   3   5  768.32   47.70
 -13   3   5  713.43   43.30
  13  -3  -5  738.83   44.30
  13  -3  -5  740.43   43.50
 -12   4   5  290.67   19.50
 -12   4   5  290.37   22.40
  12  -4  -5  284.17   20.00
  12  -4  -5  294.17   19.40
 -11   5   5   83.69    7.70
  11  -5  -5   87.19    7.70
 -10   6   5 1923.61  110.49
 -10   6   5 1923.61  107.29
  10  -6  -5 1947.91  107.39
  10  -6  -5 1946.21  108.69
  -9   7   5   45.40    6.50
   9  -7  -5   40.80    5.60
  -8   8   5    8.50    2.70
  -8   8   5    5.50    1.80
   8  -8  -5    5.70    1.90
   8  -8  -5    6.90    2.30
  -7   9   5  452.85   27.30
  -7   9   5  423.06   28.80
   7  -9  -5  464.75   27.60
   7  -9  -5  438.16   28.00
  -6  10   5  431.16   26.60
  -6  10   5  433.06   28.20
   6 -10  -5  435.46   27.40
   6 -10  -5  438.86   26.60
  -5  11   5  118.09   10.70
  -5  11   5  122.49    9.50
   5 -11  -5  125.49    9.60
   5 -11  -5  122.29   10.10
  -4  12   5  526.95   32.40
  -4  12   5  511.95   30.80
   4 -12  -5  519.25   31.60
   4 -12  -5  494.65   30.30
  -3  13   5   15.50    3.10
  -3  13   5    9.90    2.30
   3 -13  -5    9.80    2.40
   3 -13  -5   11.10    2.30
  -2  14   5    6.10    1.70
  -2  14   5    5.10    2.00
   2 -14  -5    5.90    1.90
   2 -14  -5    7.20    1.90
  -1  15   5   54.79    6.50
  -1  15   5   63.09    5.90
   1 -15  -5   58.49    5.80
   1 -15  -5   64.19    6.40
   0  16   5  928.61   54.09
   0  16   5  936.81   54.99
   0 -16  -5  977.30   54.19
   0 -16  -5  935.51   54.19
   1  17   5  159.78   13.20
   1  17   5  172.08   12.80
  -1 -17  -5  171.58   12.60
  -1 -17  -5  169.48   12.50
   2  18   5   23.40    4.70
   2  18   5   19.10    3.70
  -2 -18  -5   28.90    3.90
  -2 -18  -5   23.80    3.90
   3  19   5  141.49   12.20
  -3 -19  -5  146.79   12.50
  -3 -19  -5  170.98   12.00
   4  20   5   11.40    3.30
   4  20   5    2.60    2.10
  -4 -20  -5   10.80    3.40
  -4 -20  -5   12.00    2.70
  -5 -21  -5   82.99    9.20
   6  22   5   49.00   11.00
   6  22   5   67.69    7.20
  -6 -22  -5   67.39    6.90
  -6 -22  -5   62.49    5.60
 -15  -1   5   16.90    5.00
 -15  -1   5   19.60    3.60
  15   1  -5    0.90   35.50
  15   1  -5   15.80    3.70
 -14   0   5    0.50    1.40
 -14   0   5    2.20    1.30
  14   0  -5    1.20    1.30
  14   0  -5    0.30    1.20
 -13   1   5   44.30    4.90
  13  -1  -5   24.00    4.30
 -12   2   5   68.39    7.00
 -12   2   5   85.69    9.70
 -11   3   5  176.38   15.00
  11  -3  -5  166.18   13.10
 -10   4   5   34.80    4.50
 -10   4   5   32.70    5.70
  10  -4  -5   37.60    5.20
  10  -4  -5   29.90    4.30
  -9   5   5  123.29   11.30
  -9   5   5  114.69    9.30
   9  -5  -5  120.29   10.30
   9  -5  -5  121.79    9.50
  -8   6   5   39.80    5.70
  -8   6   5   30.70    4.00
   8  -6  -5   32.70    4.70
   8  -6  -5   33.20    4.20
  -7   7   5   24.90    3.50
  -7   7   5   23.50    4.20
   7  -7  -5   23.90    3.50
   7  -7  -5   26.00    4.00
  -6   8   5  619.34   36.50
  -6   8   5  614.54   38.00
   6  -8  -5  645.94   36.80
   6  -8  -5  617.14   37.10
  -5   9   5  275.17   19.20
   5  -9  -5  270.27   18.40
   5  -9  -5  298.67   18.10
  -4  10   5   63.49    5.90
  -4  10   5   63.49    6.60
   4 -10  -5   58.19    5.60
   4 -10  -5   59.79    6.20
  -3  11   5  369.26   23.90
  -3  11   5  376.46   23.00
   3 -11  -5  372.46   22.70
   3 -11  -5  356.36   23.00
  -2  12   5    0.80    1.00
  -2  12   5    1.90    1.10
   2 -12  -5    1.00    1.00
   2 -12  -5    1.10    1.00
  -1  13   5  104.19    9.10
  -1  13   5  110.39    8.50
   1 -13  -5  105.59    8.70
   1 -13  -5  107.59    8.50
   0  14   5  275.37   17.90
   0  14   5  249.88   17.10
   0 -14  -5  255.47   17.30
   0 -14  -5  283.47   17.50
   1  15   5   54.79    6.10
   1  15   5   55.89    6.10
  -1 -15  -5   63.89    6.00
  -1 -15  -5   60.49   13.90
   2  16   5   11.80    2.80
   2  16   5   11.80    3.40
  -2 -16  -5   12.80    2.90
  -2 -16  -5   14.10    2.60
   3  17   5  352.76   23.30
  -3 -17  -5  350.36   22.40
  -3 -17  -5  389.16   24.50
   5  19   5  189.58   13.20
  -5 -19  -5  126.39   12.90
  -5 -19  -5  174.58   11.80
   6  20   5   72.29    7.00
   6  20   5   67.89   12.80
  -6 -20  -5   68.39    6.00
 -15  -3   5    1.50    2.20
 -15  -3   5    3.30    1.80
  15   3  -5    4.80    2.00
  15   3  -5    0.60    1.60
 -14  -2   5    2.70    1.50
 -14  -2   5    0.70    1.40
  14   2  -5    1.70    1.40
  14   2  -5    1.10    1.40
 -13  -1   5   38.80    6.80
  13   1  -5   33.10    4.90
 -12   0   5   34.60    5.90
 -12   0   5   32.10    4.30
  12   0  -5   36.20    4.80
  12   0  -5   26.60    4.40
 -11   1   5  106.69    8.40
 -11   1   5   93.09    9.80
  11  -1  -5   93.19    8.20
  11  -1  -5   95.79    8.70
 -10   2   5   24.60    3.60
 -10   2   5   21.70    4.50
  10  -2  -5   24.60    3.70
  10  -2  -5   23.10    4.00
  -9   3   5   63.99    6.20
  -9   3   5   61.39    7.30
   9  -3  -5   61.49    6.00
   9  -3  -5   59.19    6.50
  -8   4   5    2.40    1.40
  -8   4   5    1.90    1.00
   8  -4  -5    2.60    1.30
   8  -4  -5    1.50    1.20
  -7   5   5  127.89   11.10
  -7   5   5  135.59   10.00
   7  -5  -5  131.39   10.40
   7  -5  -5  133.19   10.00
  -6   6   5   91.39    8.50
  -6   6   5   95.19    7.70
   6  -6  -5   93.69    7.70
   6  -6  -5   94.79    8.10
  -5   7   5  124.19   10.30
  -5   7   5  128.89    9.70
   5  -7  -5  127.09    9.60
   5  -7  -5  130.39   10.10
  -4   8   5   28.60    3.60
  -4   8   5   35.10    4.40
   4  -8  -5   35.20    4.10
   4  -8  -5   29.80    3.70
  -3   9   5  275.47   18.50
  -3   9   5  271.77   17.60
   3  -9  -5  274.77   17.60
   3  -9  -5  289.47   18.20
  -2  10   5   37.70    4.20
  -2  10   5   42.20    4.80
   2 -10  -5   43.50    4.60
   2 -10  -5   41.10    4.50
  -1  11   5  223.78   15.10
  -1  11   5  221.98   22.00
   1 -11  -5  256.47   15.80
   1 -11  -5  224.18   15.40
   0  12   5  135.29   10.40
   0  12   5  133.49   10.10
   0 -12  -5  133.79    9.90
   0 -12  -5  140.99   10.20
   1  13   5  106.79    9.00
  -1 -13  -5  106.09    8.50
   2  14   5    6.60    2.80
  -2 -14  -5    6.10    2.00
  -3 -15  -5   31.80    4.70
   4  16   5   25.30    3.80
  -4 -16  -5   29.30    3.60
  -4 -16  -5   20.40    4.30
   5  17   5   66.19   29.50
  -5 -17  -5   59.99    7.70
  -5 -17  -5   77.79    9.80
   6  18   5   51.69    5.40
   6  18   5   47.40   10.60
  -6 -18  -5   48.70    6.60
  -6 -18  -5   54.09    4.90
   7  19   5    0.20    0.80
   7  19   5    0.00    0.90
  -7 -19  -5    0.20    0.70
  -7 -19  -5    0.60    0.70
 -14  -4   5    4.80    2.90
 -14  -4   5    3.60    2.10
  14   4  -5    0.30    1.60
  14   4  -5    5.60    2.10
 -13  -3   5  750.42   46.40
 -13  -3   5  747.73   42.40
  13   3  -5  699.83   42.30
  13   3  -5  664.13   42.10
 -12  -2   5   66.69    6.30
 -12  -2   5   69.39    8.60
  12   2  -5   69.59    6.90
  12   2  -5   64.39    6.90
 -11  -1   5  100.19    8.00
 -11  -1   5   87.89    9.20
 -10   0   5 1723.33   99.69
 -10   0   5 1777.62   97.69
  10   0  -5 1760.92   98.39
  10   0  -5 1798.72   97.99
  -9   1   5    0.80    0.90
  -9   1   5    1.20    1.10
   9  -1  -5    2.80    1.20
   9  -1  -5    0.90    1.00
  -8   2   5    9.90    2.10
  -8   2   5    5.50    2.20
   8  -2  -5    6.50    2.00
   8  -2  -5    8.30    2.00
  -7   3   5  604.84   35.20
  -7   3   5  601.54   36.30
   7  -3  -5  605.74   35.10
   7  -3  -5  589.44   35.70
  -6   4   5 1123.89   61.79
  -6   4   5 1108.39   62.79
   6  -4  -5 1089.39   61.49
   6  -4  -5 1066.29   61.99
  -5   5   5   68.59    6.20
  -5   5   5   77.79    7.00
   5  -5  -5   75.39    6.70
   5  -5  -5   74.79    6.30
  -4   6   5  907.91   50.69
  -4   6   5  870.31   51.89
   4  -6  -5  976.70   51.49
   4  -6  -5  838.52   51.19
  -3   7   5  259.97   16.50
  -2   8   5   36.70    4.00
   2  -8  -5   42.10    4.20
  -1   9   5   30.90    3.80
  -1   9   5   30.30    3.70
   1  -9  -5   33.50    3.80
   1  -9  -5   35.80    4.00
   0  10   5  875.61   47.90
   0  10   5  803.32   47.40
   0 -10  -5  846.12   47.50
   0 -10  -5  806.82   47.00
   1  11   5  261.27   17.50
   1  11   5  230.58   15.70
  -1 -11  -5  243.48   15.60
  -1 -11  -5  236.68   16.00
   2  12   5    2.00    2.10
   2  12   5    0.30    0.90
  -2 -12  -5    1.60    1.20
  -2 -12  -5    0.90    0.90
   3  13   5   11.70    2.20
  -3 -13  -5    7.60    2.50
  -3 -13  -5    7.70    1.80
   4  14   5    9.60    2.40
  -4 -14  -5    8.80    2.00
  -4 -14  -5    9.30    3.00
   5  15   5  181.58   14.60
  -5 -15  -5  219.98   13.40
   6  16   5  448.96   38.50
   6  16   5  484.95   29.60
  -6 -16  -5  518.45   28.80
  -6 -16  -5  467.35   29.70
   7  17   5  184.98   15.70
   7  17   5  163.68   35.90
  -7 -17  -5  158.18   10.90
  -7 -17  -5  165.58   11.30
 -14  -6   5   -0.20    1.40
 -14  -6   5   -0.40    2.10
  14   6  -5   -0.30    1.50
  14   6  -5   -0.20    1.00
 -13  -5   5   54.09    8.20
 -13  -5   5   33.70    5.40
  13   5  -5   51.59    5.80
  13   5  -5   23.40    6.90
 -12  -4   5  239.88   18.50
 -12  -4   5  239.88   16.20
  12   4  -5  238.58   16.20
  12   4  -5  221.38   16.30
 -11  -3   5  143.19   12.70
 -11  -3   5  153.88   11.30
  11   3  -5  150.28   11.30
  11   3  -5  150.18   11.50
 -10  -2   5   26.80    4.50
 -10  -2   5   23.90    3.40
  10   2  -5   22.10    3.50
  10   2  -5   18.50    3.20
  -9  -1   5    1.00    1.10
  -9  -1   5    0.70    0.80
   9   1  -5    0.30    0.80
   9   1  -5    1.00    1.00
  -8   0   5    7.70    1.90
  -8   0   5   10.20    2.60
   8   0  -5   10.30    2.20
   8   0  -5    8.00    2.10
  -7   1   5   92.49    8.40
  -7   1   5   97.69    7.60
   7  -1  -5  100.79    7.70
   7  -1  -5   96.09    8.00
  -6   2   5  533.65   31.80
   6  -2  -5  563.74   32.00
  -5   3   5  405.46   24.80
  -5   3   5  435.46   25.90
   5  -3  -5  433.16   25.10
   5  -3  -5  410.06   25.30
  -4   4   5   55.99    5.20
  -4   4   5   58.59    5.50
   4  -4  -5   56.89    5.20
   4  -4  -5   56.69    5.20
  -3   5   5  577.84   33.70
  -3   5   5  565.84   33.40
   3  -5  -5  577.14   33.40
   3  -5  -5  598.04   34.10
  -2   6   5    5.60    1.50
  -2   6   5    5.00    1.40
   2  -6  -5    5.70    1.50
   2  -6  -5    4.40    1.40
  -1   7   5   39.60    4.20
   1  -7  -5   41.70    4.20
   0   8   5 1290.57   71.19
   0  -8  -5 1278.57   70.99
   1   9   5   27.20    3.30
  -1  -9  -5   29.60    3.20
   2  10   5   37.90    3.90
  -2 -10  -5   37.40    3.90
   3  11   5  387.46   22.30
  -3 -11  -5  355.36   22.00
   4  12   5  495.55   29.40
  -4 -12  -5  504.85   29.10
   5  13   5  202.88   13.80
  -5 -13  -5  225.78   13.70
   6  14   5  110.89    8.20
   6  14   5  110.09   14.60
  -6 -14  -5  106.79    7.80
  -6 -14  -5   91.29    8.30
   7  15   5  474.85   33.30
   7  15   5  492.65   33.70
  -7 -15  -5  504.65   30.00
  -7 -15  -5  475.15   28.70
   8  16   5   10.70    3.30
   8  16   5   14.50    3.20
  -8 -16  -5   13.70    2.10
  -8 -16  -5   10.80    2.00
 -14  -8   5    0.40    1.00
 -13  -7   5   11.60    6.40
 -13  -7   5   20.80    5.20
  13   7  -5    0.40    3.20
  13   7  -5   17.80   17.20
 -12  -6   5   14.20    4.20
  12   6  -5   12.80   16.50
 -11  -5   5   61.29    6.80
  11   5  -5   73.59    7.20
 -10  -4   5   34.00    4.20
  10   4  -5   26.20    4.00
  -9  -3   5   54.59    5.50
   9   3  -5   62.39    5.80
  -8  -2   5    6.20    1.70
  -8  -2   5    8.20    2.20
   8   2  -5    8.10    2.00
   8   2  -5    8.20    1.90
  -7  -1   5   94.79    8.00
  -7  -1   5  102.29    7.60
   7   1  -5   93.29    7.60
   7   1  -5  103.49    7.80
  -6   0   5  114.09    8.40
  -6   0   5  104.39    8.50
   6   0  -5  114.29    8.40
   6   0  -5  113.39    8.50
  -5   1   5   90.69    7.60
   5  -1  -5   96.09    7.40
  -4   2   5   55.39    5.00
   4  -2  -5   55.09    5.10
  -3   3   5   68.89    5.80
   3  -3  -5   72.39    5.90
   2  -4  -5   36.20    3.80
   2  -4  -5   34.00    3.60
  -1   5   5   59.59    5.80
  -1   5   5   62.69    5.20
   1  -5  -5   58.69    5.40
   1  -5  -5   64.19    5.30
   0   6   5   56.69    6.00
   0   6   5   48.70    4.50
   0  -6  -5   47.40    4.40
   0  -6  -5   49.90    5.10
   1   7   5   27.10    6.00
   1   7   5   35.90    3.80
  -1  -7  -5   37.50    3.60
  -1  -7  -5   33.60    4.30
   2   8   5   38.80    4.00
  -2  -8  -5   33.50    4.70
  -2  -8  -5   42.20    4.60
   3   9   5  297.87   17.10
  -3  -9  -5  259.17   16.20
  -3  -9  -5  242.78   17.70
   4  10   5   57.49    5.00
  -4 -10  -5   54.09    4.70
  -4 -10  -5   45.30    5.50
   5  11   5  108.09    8.10
  -5 -11  -5  110.79    7.80
   6  12   5  127.89    9.10
   6  12   5  124.69   14.40
  -6 -12  -5  119.69    9.60
  -6 -12  -5  134.39    8.90
   7  13   5    1.20    1.50
   7  13   5    0.20    0.80
  -7 -13  -5    0.60    0.80
  -7 -13  -5   -0.20    0.50
   8  14   5    4.70    2.10
   8  14   5    2.90    1.60
  -8 -14  -5    4.40    1.40
  -8 -14  -5    5.60    1.40
   9  15   5   38.90    4.60
   9  15   5   32.20    4.40
  -9 -15  -5   42.10    3.70
  -9 -15  -5   35.90   10.50
  13   9  -5  204.48   13.60
  12   8  -5   42.00   10.20
 -11  -7   5   82.89    8.50
  11   7  -5   77.39    6.70
 -10  -6   5 1624.44   89.29
  10   6  -5 1543.25   87.09
  -9  -5   5  112.79    9.40
   9   5  -5  114.29    8.70
  -8  -4   5    1.00    1.00
   8   4  -5    1.50    0.90
  -7  -3   5  574.04   33.80
   7   3  -5  572.44   33.30
  -6  -2   5  525.45   31.70
  -6  -2   5  550.84   31.80
   6   2  -5  527.85   31.50
   6   2  -5  573.14   31.90
  -5  -1   5   79.19    6.50
  -5  -1   5   83.49    6.90
   5   1  -5   86.99    6.70
   5   1  -5   93.89    7.00
  -4   0   5  925.41   50.09
  -4   0   5  798.22   48.10
   4   0  -5  797.92   48.00
   4   0  -5  969.00   50.29
  -3   1   5   32.40    3.90
  -3   1   5   37.40    3.50
   3  -1  -5   39.20    4.00
   3  -1  -5   33.90    3.40
  -2   2   5   35.20    3.60
  -2   2   5   37.90    4.60
   2  -2  -5   34.10    3.50
   2  -2  -5   36.10    4.00
  -1   3   5   12.30    2.80
  -1   3   5   14.80    2.20
   1  -3  -5   14.80    2.10
   1  -3  -5   13.80    2.60
   0   4   5 1681.53   92.19
   0   4   5 1590.44   85.59
   0  -4  -5 1411.46   84.19
   0  -4  -5 1566.34   86.19
   1   5   5   64.29    5.50
  -1  -5  -5   62.29    6.30
  -1  -5  -5   55.89    5.10
   2   6   5    0.90    1.00
   2   6   5    4.70    1.40
  -2  -6  -5    5.00    1.50
  -2  -6  -5    2.00    1.30
   3   7   5  246.88   14.70
  -3  -7  -5  187.88   14.20
  -3  -7  -5  231.78   14.70
   4   8   5   27.60    3.40
  -4  -8  -5   25.30    3.40
  -4  -8  -5   26.40    3.80
   5   9   5  206.68   21.50
   5   9   5  289.47   16.70
  -5  -9  -5  234.48   16.20
  -5  -9  -5  264.17   16.30
   6  10   5  345.47   27.30
   6  10   5  418.16   22.70
  -6 -10  -5  341.77   21.70
  -6 -10  -5  340.77   22.00
   7  11   5  263.67   21.00
   7  11   5  283.47   17.30
  -7 -11  -5  252.37   16.80
  -7 -11  -5  272.17   18.10
   8  12   5   32.50    4.20
   8  12   5   36.60    5.80
  -8 -12  -5   36.70    3.70
  -8 -12  -5   32.00    3.70
   9  13   5    3.10    1.70
   9  13   5    4.30    1.80
  -9 -13  -5    2.90    1.30
  -9 -13  -5    3.80    1.20
  10  14   5    1.40    2.30
  10  14   5    4.60    1.40
 -10 -14  -5    3.20    1.00
 -10 -14  -5    1.60    1.00
  11   9  -5   50.19    6.50
 -10  -8   5    2.10    1.30
 -10  -8   5    0.20    1.00
  10   8  -5    0.80    1.00
  10   8  -5    1.70    1.60
   9   7  -5   25.00    4.70
   9   7  -5   32.00    3.40
  -8  -6   5   16.60    4.90
  -8  -6   5   30.70    3.70
   8   6  -5   30.10    3.20
   8   6  -5   29.30    4.20
  -7  -5   5  132.29   11.10
  -7  -5   5  116.89    8.80
   7   5  -5  122.99    9.30
   7   5  -5  118.19    8.40
  -6  -4   5 1009.60   59.49
  -6  -4   5 1033.10   57.99
   6   4  -5 1126.79   59.39
   6   4  -5 1003.50   57.49
  -5  -3   5  402.76   25.60
  -5  -3   5  412.16   24.00
   5   3  -5  394.46   23.70
   5   3  -5  432.16   25.00
  -4  -2   5   54.09    4.40
  -4  -2   5   52.49    5.90
   4   2  -5   54.99    5.10
   4   2  -5   46.60    4.20
  -3  -1   5   33.30    3.40
  -3  -1   5   38.40    5.30
   3   1  -5   41.40    4.30
   3   1  -5   32.60    3.20
  -2   0   5   14.50    2.10
  -2   0   5   15.90    4.30
   2   0  -5   16.70    2.20
   2   0  -5   16.50    2.80
  -1   1   5   33.00    3.40
   1  -1  -5   36.70    4.30
   1  -1  -5   32.30    3.60
   1   3   5    9.70    2.00
  -1  -3  -5    9.50    2.70
  -1  -3  -5   11.70    2.70
   2   4   5   24.60    3.20
  -2  -4  -5   24.90    5.00
  -2  -4  -5   19.70    3.10
  -3  -5  -5  319.97   22.50
   4   6   5  419.86   30.40
  -4  -6  -5  326.57   25.70
  -4  -6  -5  463.25   24.40
   5   7   5  110.69    8.60
   5   7   5   75.09   10.40
  -5  -7  -5   90.59    7.40
   6   8   5  498.15   35.70
   6   8   5  576.74   32.60
  -6  -8  -5  505.15   31.70
  -6  -8  -5  584.44   37.60
   7   9   5  443.06   27.50
  -7  -9  -5  438.96   29.90
  -8 -10  -5    3.10    2.10
   9  11   5   31.60    4.80
  -9 -11  -5   32.50    4.40
  10  12   5 1173.98   64.89
  10  12   5 1131.59   65.29
 -10 -12  -5 1089.19   63.29
 -10 -12  -5 1186.58   64.29
  11  13   5  133.99    9.80
 -11 -13  -5  132.99    9.10
 -11 -13  -5  135.49    9.00
  -9  -9   5  155.38   10.50
   9   9  -5  155.68    9.60
   9   9  -5  137.79   10.80
  -8  -8   5    5.80    1.50
  -7  -7   5   19.40    2.60
   7   7  -5   19.50    3.40
   7   7  -5   22.30    2.50
  -6  -6   5   82.59    6.40
   6   6  -5   92.99    7.80
   6   6  -5   88.19    6.30
  -5  -5   5   76.09    5.60
   5   5  -5   71.49    5.40
   5   5  -5   68.19    6.40
  -4  -4   5   50.29    4.10
   4   4  -5   44.70    3.80
   4   4  -5   50.79    5.10
  -3  -3   5   57.99    4.80
   3   3  -5   74.39    6.30
   3   3  -5   55.59    4.70
  -2  -2   5   30.40    3.40
   2   2  -5   27.90    3.50
   2   2  -5   42.00    4.60
  -1  -1   5   29.30    3.40
   1   1  -5   34.90    4.40
   1   1  -5   27.70    4.40
   0   0   5   -0.50    0.70
   0   0   5   -0.50    2.70
   0   0  -5   -0.20    0.70
   0   0  -5   -0.50    0.90
   1   1   5   25.00    3.50
  -1  -1  -5   32.50    3.90
   2   2   5   25.80    3.60
  -2  -2  -5   29.20    3.70
   3   3   5   56.79    5.40
   3   3   5   36.00    6.80
  -3  -3  -5   39.20    3.90
   4   4   5   47.10    5.10
   4   4   5   28.70    6.10
  -4  -4  -5   38.20    4.00
   5   5   5   46.80    7.50
   5   5   5   68.79    6.70
  -5  -5  -5   58.29    5.20
  -6  -6  -5    9.40   12.10
   7   7   5   17.60    3.90
   7   7   5   15.90    4.30
  -7  -7  -5   22.50    3.10
   8   8   5    6.10    2.50
   8   8   5    5.40    2.40
  -8  -8  -5    1.00    1.30
  -8  -8  -5    6.70    1.80
   9   9   5  151.88   12.80
   9   9   5  129.49   12.20
  -9  -9  -5  148.39   10.60
  10  10   5   61.99    7.20
  10  10   5   66.19    8.10
 -10 -10  -5   61.79    5.70
 -10 -10  -5   33.30   28.20
  11  11   5   71.89    8.40
 -11 -11  -5   72.29    6.20
 -11 -11  -5   46.70    6.90
  12  12   5    7.40    4.10
 -12 -12  -5   37.90    3.80
 -12 -12  -5   21.30    3.60
  -8 -10   5    6.40    1.70
  -8 -10   5    7.90    1.30
  -7  -9   5  389.76   22.20
  -7  -9   5  354.26   26.60
   7   9  -5  398.26   22.80
   7   9  -5  384.36   21.80
  -6  -8   5  591.84   34.10
   6   8  -5  587.64   34.00
   6   8  -5  664.53   35.80
  -5  -7   5  111.69    7.40
   5   7  -5  113.39    8.70
   5   7  -5  114.59    7.50
  -4  -6   5  773.12   43.00
   4   6  -5  729.93   42.60
   4   6  -5  834.32   44.80
  -3  -5   5  477.65   27.60
   3   5  -5  506.75   28.70
   3   5  -5  456.55   27.70
  -2  -4   5   23.80    3.00
   2   4  -5   27.70    3.60
   2   4  -5   21.80    4.40
  -1  -3   5   10.60    2.10
   1   3  -5   12.50    2.40
   1  -1   5   27.30    3.40
   1  -1   5   12.60    3.70
  -1   1  -5   16.70    2.10
   2   0   5   10.50    3.70
   2   0   5   13.60    2.50
  -2   0  -5   12.30    2.20
   3   1   5   31.60    3.90
   3   1   5   22.00    4.90
  -3  -1  -5   26.30    3.10
   4   2   5   45.60    5.10
   4   2   5   34.60    6.00
  -4  -2  -5   36.90    3.90
   6   4   5  892.91   54.39
   6   4   5  939.51   52.29
  -6  -4  -5  836.82   49.60
   7   5   5  106.59    9.70
   7   5   5  108.89   10.90
  -7  -5  -5  109.79    8.40
   8   6   5   30.60    5.40
   8   6   5   20.30    4.90
  -8  -6  -5   26.50    3.60
   9   7   5   33.80    5.50
  -9  -7  -5   34.50    4.20
  10   8   5    0.70    2.00
  10   8   5    1.90    1.60
 -10  -8  -5    1.90    1.10
 -10  -8  -5    0.30    1.00
  11   9   5  129.59   11.10
  11   9   5   97.19   12.90
 -11  -9  -5  134.49    9.70
  12  10   5   69.29    7.40
 -12 -10  -5   67.39    6.30
  13  11   5   17.10    5.90
 -13 -11  -5   25.00    5.50
  -6 -10   5  427.36   25.60
  -6 -10   5  399.06   22.70
   6  10  -5  408.46   23.10
   6  10  -5  388.46   22.50
  -5  -9   5  287.87   16.40
  -5  -9   5  259.77   28.80
   5   9  -5  286.27   17.00
   5   9  -5  270.67   16.10
  -4  -8   5   23.70    4.70
  -4  -8   5   29.70    3.10
   4   8  -5   21.50    2.50
   4   8  -5   25.90    2.90
  -3  -7   5  193.88   16.90
  -3  -7   5  201.28   13.00
   3   7  -5  202.18   13.00
   3   7  -5  222.98   15.40
  -2  -6   5    3.40    1.40
  -2  -6   5    3.70    2.20
   2   6  -5    3.20    1.10
   2   6  -5    0.90    0.90
  -1  -5   5   36.70    6.40
  -1  -5   5   45.10    4.50
   1   5  -5   49.10    4.40
   0  -4   5 1178.38   72.99
   0  -4   5 1314.17   69.49
   0   4  -5 1200.18   67.89
   1  -3   5   11.00    2.40
   1  -3   5    9.30    3.20
  -1   3  -5    9.10    1.70
   2  -2   5   30.50    5.50
   2  -2   5   33.30    4.00
  -2   2  -5   29.90    3.40
   3  -1   5   26.90    3.40
   3  -1   5   29.00    5.10
  -3   1  -5   17.60    4.30
  -3   1  -5   26.90    3.10
   4   0   5  395.66   23.90
  -4   0  -5  419.86   30.40
   5   1   5   72.09    8.10
   5   1   5   47.20    4.90
  -5  -1  -5   63.69    5.30
  -5  -1  -5   42.10    7.70
   6   2   5  444.76   30.20
   6   2   5  474.75   28.90
  -6  -2  -5  441.16   26.80
   7   3   5  519.95   34.50
  -7  -3  -5  524.95   31.10
   8   4   5    1.40    1.50
   8   4   5    3.00    1.80
  -8  -4  -5    0.50    0.90
  -8  -4  -5    1.00    0.90
   9   5   5   99.79   10.70
   9   5   5  106.09   10.60
  -9  -5  -5  113.09    8.90
  10   6   5 1708.13   94.19
  10   6   5 1622.34   93.39
 -10  -6  -5 1568.74   89.99
  11   7   5   87.69    9.00
  11   7   5   56.49  145.09
 -11  -7  -5   85.19    7.50
  12   8   5   56.29   33.60
  13   9   5  644.84   38.60
 -13  -9  -5  622.24   37.20
  -6 -12   5  126.69    7.50
  -5 -11   5   99.59    6.50
  -5 -11   5  103.29    8.20
   5  11  -5  103.29    6.80
   5  11  -5   97.09    6.40
  -4 -10   5   49.30    4.50
  -4 -10   5   60.09    6.40
   4  10  -5   47.60    4.70
   4  10  -5   51.79    4.60
  -3  -9   5  240.88   18.00
  -3  -9   5  237.78   15.60
   3   9  -5  256.67   15.30
  -2  -8   5   37.70    5.50
  -2  -8   5   26.50    3.50
   2   8  -5   32.50    3.40
  -1  -7   5   30.10    5.00
  -1  -7   5   30.30    4.00
   1   7  -5   30.90    3.60
   0  -6   5   34.50    4.20
   0  -6   5   39.60    5.80
   0   6  -5   37.60    3.70
   1  -5   5   49.10    6.60
   1  -5   5   44.20    4.50
  -1   5  -5   50.39    4.60
  -1   5  -5   45.30    8.10
   2  -4   5   27.90    5.00
   2  -4   5   24.10    3.30
  -2   4  -5   25.30    3.00
  -2   4  -5   27.00    6.40
   3  -3   5   63.19    6.00
  -3   3  -5   54.69    9.50
   4  -2   5   50.49    5.30
   4  -2   5   40.50    6.10
  -4   2  -5   46.50    8.80
  -4   2  -5   44.10    4.40
   5  -1   5   71.69    8.50
   5  -1   5   75.79    7.10
  -5   1  -5   74.49   11.70
  -5   1  -5   74.09    6.30
   6   0   5   92.29   10.00
  -6   0  -5   92.19    7.50
   7   1   5   84.39    9.40
   7   1   5   78.59    8.00
  -7  -1  -5   84.99   13.80
  -7  -1  -5   90.79    7.40
   8   2   5    6.20    2.20
   8   2   5    6.90    2.90
  -8  -2  -5    8.80    4.90
  -8  -2  -5    6.90    1.90
   9   3   5   60.99    7.50
   9   3   5   30.00    4.20
  -9  -3  -5   27.10    7.50
  10   4   5   21.50    5.00
  10   4   5   22.60    4.70
 -10  -4  -5   31.60    4.20
  11   5   5   72.49    8.50
  11   5   5   55.59   19.30
 -11  -5  -5   81.39    7.40
  12   6   5   36.40    5.60
  12   6   5   14.20   11.30
 -12  -6  -5    4.90    2.80
  13   7   5    5.90   63.19
  13   7   5   20.50    4.30
 -13  -7  -5   23.00    3.70
  14   8   5    1.70    1.60
  14   8   5   -0.70    2.20
 -14  -8  -5    2.20    1.50
 -14  -8  -5    1.10    2.00
  -5 -13   5  205.68   12.30
  -5 -13   5  204.18   12.90
   5  13  -5  220.18   12.50
   5  13  -5  212.88   12.30
  -4 -12   5  450.75   26.80
  -4 -12   5  410.16   25.50
   4  12  -5  422.16   27.80
   4  12  -5  459.15   25.30
  -3 -11   5  311.97   20.30
  -3 -11   5  359.06   22.30
   3  11  -5  324.97   19.70
  -2 -10   5   29.10    3.80
  -2 -10   5   36.30    5.10
   2  10  -5   23.10    3.00
  -1  -9   5   20.30    3.20
  -1  -9   5   26.70    4.40
   1   9  -5   22.40    2.90
   0  -8   5 1189.48   67.29
   0  -8   5 1134.69   63.79
   0   8  -5 1063.79   70.59
   0   8  -5 1147.09   63.39
   1  -7   5   27.30    5.40
   1  -7   5   32.30    4.00
  -1   7  -5   31.60    6.70
  -1   7  -5   27.60    3.60
   2  -6   5    3.70    1.40
  -2   6  -5    5.20    3.00
   3  -5   5  497.65   32.40
   3  -5   5  490.55   29.50
  -3   5  -5  475.45   28.80
  -3   5  -5  507.95   35.90
   4  -4   5   43.40    4.90
   4  -4   5   51.49    6.70
  -4   4  -5   44.00    4.50
  -4   4  -5   48.30    8.50
   5  -3   5  356.56   25.20
  -5   3  -5  362.06   22.20
   6  -2   5  503.45   30.60
   6  -2   5  491.05   32.80
  -6   2  -5  477.25   29.50
  -6   2  -5  530.75   38.20
   7  -1   5   82.49    7.80
   7  -1   5   79.29    9.00
  -7   1  -5   88.49    7.40
  -7   1  -5   79.59   12.50
   8   0   5   10.10    3.10
   8   0   5    7.10    2.30
  -8   0  -5    8.90    2.20
  -8   0  -5    4.00    3.50
   9   1   5    1.60    1.40
   9   1   5    0.10    1.00
  -9  -1  -5    1.10    1.00
  -9  -1  -5    1.10    2.20
  10   2   5   22.20    4.80
  10   2   5   16.60    3.90
 -10  -2  -5   22.80    3.60
 -10  -2  -5   14.60    6.70
  11   3   5  156.78   13.90
 -11  -3  -5  158.68   12.00
  12   4   5  289.27   21.40
 -12  -4  -5  299.07   20.00
  13   5   5   56.79    7.40
  13   5   5   24.00  306.37
 -13  -5  -5   54.99    6.10
  14   6   5   -0.90    1.40
  14   6   5    0.10    1.10
 -14  -6  -5   -0.50    1.40
  -5 -15   5  210.98   12.20
  -5 -15   5  203.58   11.90
   5  15  -5  203.08   11.90
   5  15  -5  205.58   11.90
  -4 -14   5   10.70    2.20
  -4 -14   5    8.40    2.30
   4  14  -5   10.40    1.70
  -3 -13   5    8.20    2.30
  -3 -13   5    5.70    2.00
   3  13  -5    7.30    1.60
  -2 -12   5    1.40    1.20
  -2 -12   5    1.10    1.00
   2  12  -5    0.40    0.70
   2  12  -5    1.10    0.90
  -1 -11   5  183.18   13.20
  -1 -11   5  214.28   15.70
   1  11  -5  208.28   13.00
   1  11  -5  155.18   17.60
   0 -10   5  706.43   41.60
   0  10  -5  744.93   49.40
   1  -9   5   22.20    3.30
   1  -9   5   27.20    4.70
  -1   9  -5   25.90    5.90
  -1   9  -5   27.40    3.40
   2  -8   5   37.10    5.60
   2  -8   5   38.70    4.60
  -2   8  -5   40.60    4.30
  -2   8  -5   34.90    7.00
   3  -7   5  219.98   17.40
  -3   7  -5  218.88   14.70
   4  -6   5  831.42   50.49
   4  -6   5  802.72   47.20
  -4   6  -5  796.42   53.09
  -4   6  -5  827.62   47.00
   5  -5   5   71.79    8.40
   5  -5   5   72.09    7.00
  -5   5  -5   69.79    6.50
  -5   5  -5   70.09   10.30
   6  -4   5  964.40   55.99
   6  -4   5  969.10   58.69
  -6   4  -5 1019.80   63.59
  -6   4  -5  950.50   55.29
   7  -3   5  507.05   34.10
   7  -3   5  537.25   32.70
  -7   3  -5  538.45   39.80
  -7   3  -5  528.85   31.80
   8  -2   5    6.70    2.80
   8  -2   5    5.80    2.10
  -8   2  -5    7.30    4.00
  -8   2  -5    7.80    2.10
   9  -1   5    1.20    1.20
   9  -1   5    1.20    1.50
  -9   1  -5    0.70    0.90
  -9   1  -5    1.40    2.30
  10   0   5 1811.72  100.99
  10   0   5 1661.63   98.09
 -10   0  -5 1762.32  110.69
 -10   0  -5 1755.62   97.69
  11   1   5   79.89    8.90
  11   1   5   91.39    9.80
 -11  -1  -5   93.59    8.30
 -11  -1  -5   85.99   15.60
  12   2   5   55.39    7.40
 -12  -2  -5   61.39   14.00
  13   3   5  805.02   46.40
  13   3   5  644.94   45.30
 -13  -3  -5  767.72   44.20
  14   4   5    7.30    2.70
 -14  -4  -5    6.80    2.20
  15   5   5    3.10    2.00
  15   5   5    0.00    1.80
 -15  -5  -5    3.10    1.60
 -15  -5  -5    0.60    1.50
  -4 -16   5   18.10    3.40
  -4 -16   5   23.50    3.00
   4  16  -5   25.50    2.80
  -3 -15   5   29.90    3.80
  -3 -15   5   24.10    3.80
   3  15  -5   27.10    3.20
  -2 -14   5    6.80    2.20
  -2 -14   5    5.30    1.70
   2  14  -5    3.10    1.90
   2  14  -5    7.60    1.90
  -1 -13   5   94.29    7.90
   1  13  -5   79.79   11.90
   0 -12   5  134.59   11.30
   0 -12   5  115.99    9.20
   0  12  -5   79.99   12.00
   0  12  -5  125.09    9.20
   1 -11   5  215.58   15.50
   1 -11   5  165.78   13.50
  -1  11  -5  193.28   13.10
  -1  11  -5  156.78   17.60
   2 -10   5   31.70    5.30
  -2  10  -5   35.90    4.20
   3  -9   5  263.97   17.30
   3  -9   5  250.57   19.30
  -3   9  -5  238.28   21.50
  -3   9  -5  252.77   16.80
   4  -8   5   26.20    3.80
   4  -8   5   22.90    4.60
  -4   8  -5   28.90    6.20
  -4   8  -5   22.30    3.40
   5  -7   5  117.09    9.60
   5  -7   5  113.49   11.10
  -5   7  -5  116.79   13.60
  -5   7  -5  107.99   10.10
   6  -6   5   78.29    7.30
   6  -6   5   76.99    8.80
  -6   6  -5   75.09    7.00
  -6   6  -5   73.79   10.80
   7  -5   5  119.89   10.00
   7  -5   5  117.19   11.40
  -7   5  -5  111.99    9.30
  -7   5  -5  111.69   14.00
   8  -4   5    1.40    1.60
   8  -4   5    1.40    1.10
  -8   4  -5    0.80    0.90
  -8   4  -5    1.00    1.80
   9  -3   5   52.09    6.30
   9  -3   5   51.29    7.20
  -9   3  -5   50.09    9.90
  -9   3  -5   49.60    5.60
  10  -2   5   24.70    5.00
  10  -2   5   21.30    4.40
 -10   2  -5   21.70    7.20
 -10   2  -5   25.50    4.00
  11  -1   5   77.49    8.50
 -11   1  -5   79.69   14.40
  12   0   5   26.60    5.30
  12   0   5   31.80    5.70
 -12   0  -5   25.40    8.90
 -12   0  -5   35.30    5.00
  13   1   5   41.70    6.50
  13   1   5   35.40    6.50
 -13  -1  -5   40.60    5.40
 -13  -1  -5   34.90   11.40
  14   2   5    1.80    1.40
  14   2   5    0.90    1.40
 -14  -2  -5    2.40    3.50
 -14  -2  -5    3.30    1.60
  15   3   5    0.90    2.20
  15   3   5    2.70    1.90
 -15  -3  -5    1.20    1.20
 -15  -3  -5    4.40    1.80
  -4 -18   5  128.59    9.10
  -4 -18   5  139.59   10.80
   4  18  -5  142.79    9.30
  -3 -17   5  339.47   21.90
  -3 -17   5  358.96   23.20
   3  17  -5  351.16   21.30
  -2 -16   5    8.60    2.00
  -2 -16   5   12.50    2.90
   2  16  -5   10.90    2.30
   2  16  -5    4.90    3.00
  -1 -15   5   44.50    5.80
  -1 -15   5   49.70    5.30
   1  15  -5   42.40    8.70
   1  15  -5   52.09    5.20
   0 -14   5  265.17   19.80
   0  14  -5  290.47   18.40
   1 -13   5  102.79   10.00
   1 -13   5   94.09    8.20
  -1  13  -5   81.49   11.40
  -1  13  -5   98.19    8.00
   2 -12   5    0.80    0.90
   2 -12   5    0.80    1.30
  -2  12  -5    0.40    0.80
  -2  12  -5    0.60    1.40
   3 -11   5  362.26   24.60
   3 -11   5  333.07   21.80
  -3  11  -5  342.97   27.10
  -3  11  -5  334.27   21.80
   4 -10   5   56.79    7.40
   4 -10   5   57.99    6.10
  -4  10  -5   58.69    6.00
  -4  10  -5   53.49    8.80
   5  -9   5  286.37   19.40
   5  -9   5  302.07   22.00
  -5   9  -5  295.97   24.80
  -5   9  -5  287.47   19.20
   6  -8   5  584.94   35.90
   6  -8   5  598.24   38.30
  -6   8  -5  596.74   35.90
  -6   8  -5  618.54   42.70
   7  -7   5   20.80    4.60
   7  -7   5   21.80    3.80
  -7   7  -5   18.80    5.60
  -7   7  -5   22.30    3.50
   8  -6   5   34.00    5.70
   8  -6   5   29.10    4.50
  -8   6  -5   36.70    7.90
  -8   6  -5   28.20    4.20
   9  -5   5  104.19   10.60
   9  -5   5  110.29    9.90
  -9   5  -5  106.89   14.30
  -9   5  -5  108.59    9.20
  10  -4   5   30.20    4.90
 -10   4  -5   27.30    4.80
 -10   4  -5   28.90    7.70
  11  -3   5  154.88   13.30
  11  -3   5  127.49   12.60
 -11   3  -5  106.89   19.50
 -11   3  -5  164.18   12.00
  12  -2   5   86.29    9.40
  12  -2   5   71.19    8.80
 -12   2  -5   88.49    8.30
 -12   2  -5   75.69   14.10
  13  -1   5   40.40    6.40
  13  -1   5   34.40    6.10
 -13   1  -5   41.20    5.60
 -13   1  -5   29.10    9.70
  14   0   5    0.30    1.40
  14   0   5    1.50    1.60
 -14   0  -5    1.10    1.10
 -14   0  -5    0.60    2.90
  15   1   5   21.00    4.60
  15   1   5   11.70    3.60
 -15  -1  -5   23.80    4.60
 -15  -1  -5    8.00    6.00
 -16  -2  -5    0.60    1.10
  -4 -20   5   10.70    2.90
  -4 -20   5   10.60    2.40
   4  20  -5   14.50    1.90
  -2 -18   5   18.60    3.40
  -2 -18   5   25.90    4.00
   2  18  -5   27.40    3.50
   2  18  -5   16.10    6.00
  -1 -17   5  146.69   12.30
  -1 -17   5  139.39   11.40
   1  17  -5  155.88   17.80
   1  17  -5  168.48   11.60
   0 -16   5  897.11   52.59
   0 -16   5  877.51   50.99
   0  16  -5  859.71   58.59
   1 -15   5   52.69    5.90
   1 -15   5   56.99    6.90
  -1  15  -5   55.69    5.80
  -1  15  -5   57.19    9.50
   2 -14   5    4.40    2.00
   2 -14   5    5.20    1.90
  -2  14  -5    6.20    3.20
  -2  14  -5    7.70    2.10
   3 -13   5   10.40    3.30
   3 -13   5    9.30    2.40
  -3  13  -5    8.10    2.30
  -3  13  -5    8.40    3.70
   4 -12   5  431.56   28.10
   4 -12   5  480.05   31.20
  -4  12  -5  456.65   28.30
  -4  12  -5  467.95   34.40
   5 -11   5  113.29    9.50
   5 -11   5  104.89   10.80
  -5  11  -5  110.59   13.20
  -5  11  -5  104.39    9.00
   6 -10   5  391.36   27.50
   6 -10   5  393.06   25.50
  -6  10  -5  397.36   30.90
  -6  10  -5  410.06   25.50
   7  -9   5  388.56   25.80
   7  -9   5  403.66   27.90
  -7   9  -5  408.96   25.80
  -7   9  -5  436.36   32.60
   8  -8   5    7.20    2.30
  -8   8  -5    9.40    4.20
   9  -7   5   36.60    6.00
   9  -7   5   36.10    5.20
  -9   7  -5   38.50    8.40
  -9   7  -5   32.40    4.50
  10  -6   5 1737.13   99.19
 -10   6  -5 1717.13   96.79
  11  -5   5   95.49    9.30
  11  -5   5   84.29    9.60
 -11   5  -5   91.89    8.70
 -11   5  -5   87.09   13.80
  12  -4   5  286.37   21.20
  12  -4   5  274.47   20.40
 -12   4  -5  277.37   28.00
 -12   4  -5  285.77   19.70
  13  -3   5  723.13   45.10
  13  -3   5  686.03   44.30
 -13   3  -5  722.03   54.99
 -13   3  -5  759.22   43.70
  14  -2   5    1.90    1.60
  14  -2   5    2.00    1.70
 -14   2  -5    2.00    1.40
 -14   2  -5    0.90    3.50
  15  -1   5   18.00    4.80
 -15   1  -5   22.00    9.30
 -15   1  -5   20.20    4.00
  16   0   5 1037.10   57.19
 -16   0  -5  929.11   54.29
 -16   0  -5  771.72   68.89
  -4 -22   5   15.90    3.50
  -4 -22   5   18.30    2.40
   4  22  -5   19.00    2.30
  -3 -21   5   83.49    7.40
  -3 -21   5  108.59    9.50
   3  21  -5   96.59    7.50
  -2 -20   5    2.10    1.40
  -2 -20   5    1.70    1.30
   2  20  -5   -0.10    1.70
   2  20  -5    2.10    1.10
  -1 -19   5   96.69    9.00
  -1 -19   5   97.79    8.70
   1  19  -5   85.59   13.30
   1  19  -5  101.89    8.40
   0 -18   5   40.20    5.00
   0 -18   5   36.20    5.40
   0  18  -5   42.20    8.50
   0  18  -5   42.50    4.90
   1 -17   5  155.98   13.30
   1 -17   5  150.58   11.90
  -1  17  -5  142.19   16.70
  -1  17  -5  152.68   11.80
   2 -16   5   10.30    3.10
   2 -16   5   12.50    2.90
  -2  16  -5   10.40    4.20
  -2  16  -5   11.20    2.60
   3 -15   5   26.30    4.10
   3 -15   5   24.20    4.70
  -3  15  -5   26.20    3.90
  -3  15  -5   24.80    6.20
   4 -14   5   13.00    3.70
   4 -14   5   12.70    2.90
  -4  14  -5   12.80    2.80
  -4  14  -5   10.20    4.20
   5 -13   5  229.68   16.20
   5 -13   5  219.28   17.80
  -5  13  -5  228.38   16.10
  -5  13  -5  224.18   20.90
   6 -12   5  141.49   11.10
   6 -12   5  138.49   12.60
  -6  12  -5  126.79   10.60
  -6  12  -5  111.29   14.10
   7 -11   5  261.37   20.90
   7 -11   5  274.57   18.50
  -7  11  -5  253.87   18.50
  -7  11  -5  266.47   23.60
   8 -10   5    8.30    2.50
   8 -10   5    9.60    3.20
  -8  10  -5    8.40    2.40
  -8  10  -5    6.60    3.50
   9  -9   5  149.88   13.50
   9  -9   5  165.88   12.90
  -9   9  -5  142.49   11.50
  -9   9  -5  147.99   17.10
  10  -8   5    2.90    2.10
  10  -8   5    2.90    1.70
 -10   8  -5    3.20    1.60
 -10   8  -5    2.30    2.30
  11  -7   5   89.09    9.70
  11  -7   5   86.59    9.00
 -11   7  -5   95.49    8.70
 -11   7  -5   85.09   13.60
  12  -6   5   29.80    5.30
  12  -6   5   38.10    6.20
 -12   6  -5   36.90    5.20
 -12   6  -5   36.90    9.50
  13  -5   5   55.09    7.70
  13  -5   5   61.09    8.00
 -13   5  -5   69.69   13.20
 -13   5  -5   67.09    7.10
  14  -4   5    7.50    2.90
  14  -4   5    4.80    2.30
 -14   4  -5    4.50    3.80
 -14   4  -5    7.40    2.40
  15  -3   5    5.80    2.50
  15  -3   5    2.40    1.90
 -15   3  -5    0.90    2.50
 -15   3  -5    3.80    1.80
  16  -2   5    2.30    1.90
  16  -2   5    1.50    1.60
 -16   2  -5    0.90    2.60
 -16   2  -5    2.50    1.50
  -4 -24   5   37.60    5.40
  -4 -24   5   46.30    3.90
   4  24  -5   44.80    3.80
  -3 -23   5  192.28   12.70
   3  23  -5  174.08   12.10
  -2 -22   5    8.50    2.50
  -2 -22   5    8.70    2.40
   2  22  -5   14.00    2.50
   2  22  -5   10.00    5.10
  -1 -21   5   27.80    4.30
  -1 -21   5   29.80    4.60
   1  21  -5   27.40    7.80
   1  21  -5   25.90    3.90
   0 -20   5  225.08   16.20
   0 -20   5  214.88   15.50
   0  20  -5  196.38   15.00
   0  20  -5  203.58   22.10
   1 -19   5   95.89    8.90
   1 -19   5   95.99    9.80
  -1  19  -5  103.79    8.90
  -1  19  -5   96.29   13.40
   2 -18   5   23.50    4.60
   2 -18   5   28.60    4.40
  -2  18  -5   24.80    3.90
  -2  18  -5   26.50    6.70
   3 -17   5  367.46   26.60
   3 -17   5  387.06   25.50
  -3  17  -5  427.86   32.60
  -3  17  -5  400.16   25.40
   4 -16   5   29.90    4.50
  -4  16  -5   25.20    6.50
  -4  16  -5   23.80    4.90
   5 -15   5  231.58   16.70
   5 -15   5  228.98   18.50
  -5  15  -5  243.78   22.30
  -5  15  -5  241.88   17.00
   6 -14   5  102.69    9.70
   6 -14   5  135.49   12.20
  -6  14  -5  127.09   14.80
  -6  14  -5  114.39   10.00
   7 -13   5   -0.30    1.00
  -7  13  -5    1.10    1.10
   8 -12   5   38.30    6.60
   8 -12   5   40.80    5.40
   9 -11   5   51.19    6.20
   9 -11   5   46.70    7.10
  -9  11  -5   45.30    9.20
  -9  11  -5   51.89    6.00
  10 -10   5   75.09    8.90
  10 -10   5   80.19    8.40
 -10  10  -5   86.89    8.30
 -10  10  -5   70.69   11.80
  11  -9   5  143.89   12.40
  11  -9   5  142.69   13.10
 -11   9  -5  151.18   12.10
 -11   9  -5  149.88   17.60
  12  -8   5  122.69   12.00
  12  -8   5  123.99   11.50
 -12   8  -5  126.19   16.70
 -12   8  -5  129.39   10.80
  13  -7   5   22.10    4.70
  13  -7   5   25.00    5.10
 -13   7  -5   23.50    7.80
 -13   7  -5   24.50    4.20
  14  -6   5    0.50    1.20
  14  -6   5    0.00    1.10
 -14   6  -5    0.00    0.90
 -14   6  -5    1.00    2.00
  15  -5   5    1.70    1.60
  15  -5   5    0.70    1.40
 -15   5  -5    3.10    3.60
 -15   5  -5    3.50    1.60
  16  -4   5    3.40    2.10
  16  -4   5    1.70    1.60
 -16   4  -5    1.80    3.10
 -16   4  -5    4.60    1.90
  -3 -25   5   76.59    8.60
  -3 -25   5   62.79    6.00
   3  25  -5   75.49    6.20
  -2 -24   5   41.10    4.90
  -2 -24   5   32.20    4.90
   2  24  -5   19.20    7.10
   2  24  -5   52.09    5.20
  -1 -23   5  136.69   11.70
  -1 -23   5  132.39   11.30
   1  23  -5  149.19   11.20
   1  23  -5  130.59   18.40
   0 -22   5  195.28   14.70
   0 -22   5  160.88   13.40
   0  22  -5  179.08   20.50
   0  22  -5  186.28   13.60
   1 -21   5   24.60    4.50
   1 -21   5   31.60    4.70
  -1  21  -5   19.60    6.70
  -1  21  -5   30.70    4.50
   2 -20   5    2.40    1.50
  -2  20  -5    1.10    2.00
   3 -19   5  165.68   12.90
   3 -19   5  167.58   14.10
  -3  19  -5  144.99   12.00
  -3  19  -5  158.98   18.00
   4 -18   5  157.88   13.80
  -4  18  -5  148.19   12.20
   5 -17   5   89.39    8.60
   5 -17   5   81.69    9.30
  -5  17  -5   97.09    9.00
  -5  17  -5   83.89   12.30
   6 -16   5  539.15   33.90
   6 -16   5  536.85   35.60
  -6  16  -5  572.54   41.30
  -6  16  -5  546.75   34.00
   7 -15   5  549.54   35.50
   7 -15   5  553.24   33.80
  -7  15  -5  508.25   39.60
  -7  15  -5  534.05   33.40
   8 -14   5    6.80    2.30
   8 -14   5    6.80    2.80
  -8  14  -5    4.20    3.00
  -8  14  -5    7.70    2.40
   9 -13   5    1.40    1.60
   9 -13   5    4.50    1.90
  -9  13  -5    6.20    2.30
  -9  13  -5    0.60    1.60
  10 -12   5 1215.48   71.09
  10 -12   5 1217.98   69.49
 -10  12  -5 1145.99   76.49
 -10  12  -5 1221.88   69.39
  11 -11   5   92.29    9.80
  11 -11   5   97.59    9.30
 -11  11  -5   77.89   13.00
 -11  11  -5   86.19    8.50
  12 -10   5   72.79    8.30
  12 -10   5   76.79    8.80
 -12  10  -5   60.29   11.70
 -12  10  -5   75.79    7.70
  13  -9   5  693.73   43.30
  13  -9   5  673.43   42.70
 -13   9  -5  728.83   52.29
 -13   9  -5  705.73   42.20
  14  -8   5    4.10    2.10
  14  -8   5    2.10    1.80
 -14   8  -5    1.20    2.30
 -14   8  -5    4.00    1.70
  15  -7   5   15.40    3.80
  15  -7   5   15.80    4.40
 -15   7  -5   21.20    3.80
 -15   7  -5   16.90    7.10
  -2 -26   5   13.00    3.00
  -2 -26   5   12.70    3.50
   2  26  -5   20.00    3.10
   2  26  -5    7.60    3.70
  -1 -25   5   78.79    8.50
  -1 -25   5   84.29    8.20
   1  25  -5   92.99    8.20
   1  25  -5   78.19   14.80
   0 -24   5   40.30    7.80
   0 -24   5   40.40    5.70
   0  24  -5   47.10   10.50
   1 -23   5  130.29   11.40
   1 -23   5  146.49   12.20
  -1  23  -5  118.39   16.50
  -1  23  -5  149.69   11.40
   2 -22   5    9.50    3.10
  -2  22  -5   10.60    2.80
   3 -21   5   89.19    9.70
   3 -21   5  105.99    9.50
  -3  21  -5   84.99   13.10
  -3  21  -5  103.79    9.30
   4 -20   5   12.10    3.60
   4 -20   5   16.20    3.60
  -4  20  -5   20.60    6.30
  -4  20  -5   16.50    3.40
   5 -19   5  213.08   17.40
   5 -19   5  223.18   16.20
  -5  19  -5  221.68   16.10
  -5  19  -5  192.58   20.90
   6 -18   5   59.49    6.90
   6 -18   5   55.59    7.60
  -6  18  -5   61.29    6.70
  -6  18  -5   59.59   10.50
   7 -17   5  196.48   16.10
   7 -17   5  197.68   14.90
  -7  17  -5  183.88   19.90
  -7  17  -5  186.48   14.50
   8 -16   5   19.40    4.50
   8 -16   5   21.60    4.10
  -8  16  -5   20.00    3.80
  -8  16  -5   16.40    5.70
   9 -15   5   43.30    6.40
  -9  15  -5   41.50    9.00
  -9  15  -5   43.50    5.50
  10 -14   5    3.80    2.40
  10 -14   5    5.20    2.20
 -10  14  -5    2.80    1.70
 -10  14  -5    6.20    3.60
  11 -13   5  155.98   13.70
 -11  13  -5  154.18   12.40
  12 -12   5   44.50    6.70
  12 -12   5   43.90    6.40
 -12  12  -5   44.80    9.90
 -12  12  -5   43.10    5.70
  13 -11   5  104.29   10.30
  13 -11   5   97.59    9.90
 -13  11  -5  103.49    9.40
 -13  11  -5  111.79   15.90
  14 -10   5    3.40    1.90
  14 -10   5    4.00    2.20
 -14  10  -5    3.20    1.70
 -14  10  -5    3.40    3.30
  -1 -27   5   22.90    4.10
  -1 -27   5   20.50    4.60
   1  27  -5   25.90    4.00
   1  27  -5   34.40   10.70
   0 -26   5    4.10    1.90
   0 -26   5    7.40    2.50
   0  26  -5    3.10    3.60
   0  26  -5    2.70    1.60
   1 -25   5   81.99    8.50
   1 -25   5   74.59    8.30
  -1  25  -5   83.29   14.00
  -1  25  -5   95.49    8.50
   2 -24   5   51.19    6.40
   2 -24   5   50.99    6.80
  -2  24  -5   55.09   10.80
  -2  24  -5   50.29    6.20
   3 -23   5  194.58   15.60
   3 -23   5  198.38   15.20
  -3  23  -5  179.78   20.60
  -3  23  -5  201.68   14.90
   4 -22   5   21.20    4.70
   4 -22   5   23.30    4.30
  -4  22  -5   28.60    4.40
  -4  22  -5   22.70    7.00
   5 -21   5  157.08   13.40
   5 -21   5  150.98   12.40
  -5  21  -5  149.29   12.10
  -5  21  -5  131.09   16.90
   6 -20   5  115.69   10.30
   6 -20   5  116.49   11.30
  -6  20  -5   95.99   14.10
  -6  20  -5  114.09   10.10
   7 -19   5    0.70    1.30
   7 -19   5    1.40    1.20
  -7  19  -5    0.40    1.60
  -7  19  -5    0.20    0.80
   8 -18   5   47.10    6.50
   8 -18   5   57.09    7.50
  -8  18  -5   61.99   10.70
  -8  18  -5   57.19    6.40
   9 -17   5  126.59   11.80
  -9  17  -5  118.69   10.30
  10 -16   5   95.49   10.00
  10 -16   5   99.39    9.70
 -10  16  -5  107.89   14.50
 -10  16  -5  106.19    9.50
  11 -15   5  126.39   11.50
  11 -15   5  125.99   11.90
 -11  15  -5  131.09   11.00
 -11  15  -5  140.49   17.10
  12 -14   5    9.00    2.90
  12 -14   5   11.60    3.20
 -12  14  -5   10.70    5.00
 -12  14  -5    6.70    2.30
  13 -13   5    2.10    1.70
  13 -13   5    3.10    1.80
 -13  13  -5    1.60    1.30
 -13  13  -5    3.10    3.00
   0 -28   5  163.58   13.00
   0 -28   5  143.79   13.00
   0  28  -5  144.89   11.80
   0  28  -5  155.58   21.70
   1 -27   5   22.60    4.50
   1 -27   5   25.20    4.70
  -1  27  -5   29.90    4.40
  -1  27  -5   14.00    6.40
   2 -26   5   15.10    3.80
   2 -26   5   18.70    4.00
  -2  26  -5   23.10    4.00
  -2  26  -5   20.80    7.00
   3 -25   5   84.59    8.80
   3 -25   5   90.19    9.20
  -3  25  -5   93.49    8.80
  -3  25  -5   97.19   14.30
  -4  24  -5   51.09   10.40
  -4  24  -5   50.09    6.20
   5 -23   5  119.59   10.80
   5 -23   5  109.59   10.80
  -5  23  -5  114.19   10.10
  -5  23  -5  111.89   15.60
   6 -22   5   96.59    9.40
   6 -22   5  113.79   10.80
  -6  22  -5   90.99   14.00
  -6  22  -5   93.59    9.10
   7 -21   5  394.16   26.80
   7 -21   5  378.76   25.70
  -7  21  -5  399.06   32.90
  -7  21  -5  368.46   24.90
   8 -20   5    7.70    2.90
   8 -20   5    7.50    2.60
  -8  20  -5    6.10    2.20
  -8  20  -5    9.60    4.50
   9 -19   5   25.80    4.70
   9 -19   5   17.50    4.30
  -9  19  -5   25.20    4.30
  -9  19  -5   17.20    5.90
  10 -18   5  677.73   40.60
  10 -18   5  639.74   40.90
 -10  18  -5  657.43   47.70
 -10  18  -5  646.24   39.70
  11 -17   5   84.59    8.80
  11 -17   5   75.99    8.80
 -11  17  -5   87.99    8.30
 -11  17  -5   73.59   12.80
  12 -16   5  113.19   10.50
 -12  16  -5  114.09   16.00
   1 -29   5   50.29    7.10
   2 -28   5   16.50    4.20
   2 -28   5   18.30    4.10
  -2  28  -5   27.80    4.40
  -2  28  -5   23.00    7.90
   3 -27   5    9.30    3.10
   3 -27   5    8.70    3.00
  -3  27  -5    7.40    5.20
  -3  27  -5   10.70    2.90
   4 -26   5   21.30    4.70
   4 -26   5   28.80    5.10
  -4  26  -5   31.10    8.80
  -4  26  -5   39.90    5.10
   5 -25   5  185.58   14.90
   5 -25   5  173.68   22.40
  -5  25  -5  189.78   21.20
  -5  25  -5  200.98   14.90
   6 -24   5   54.69    7.00
   6 -24   5   41.30    6.50
  -6  24  -5   51.29   10.80
  -6  24  -5   49.80    6.00
   7 -23   5  157.58   14.00
   7 -23   5  168.88   13.90
  -7  23  -5  180.48   20.30
  -7  23  -5  165.08   13.30
   8 -22   5   21.70    4.80
   8 -22   5   29.30    5.00
  -8  22  -5   31.20    4.80
  -8  22  -5   26.20    7.70
   9 -21   5   95.69    9.10
   9 -21   5   76.39    8.80
  -9  21  -5   85.59   13.20
  -9  21  -5   86.39    8.30
  10 -20   5    9.00    2.80
 -10  20  -5    8.90    4.50
   3 -29   5  142.39   12.20
   3 -29   5  128.49   11.90
  -3  29  -5  116.69   17.90
  -3  29  -5  151.38   12.00
   4 -28   5    7.10    2.80
   4 -28   5   10.90    3.10
  -4  28  -5   14.30    6.10
  -4  28  -5   10.60    2.90
   5 -27   5   66.49    8.40
   5 -27   5   89.49    9.10
  -5  27  -5   85.59   14.10
  -5  27  -5   92.09    8.60
   6 -26   5    1.70    1.40
  -6  26  -5    1.60    2.40
   7 -25   5    1.00    1.30
  -7  25  -5    1.60    2.40
  -9  21   6  175.78   15.60
   9 -21  -6  148.59   12.90
  -8  22   6  136.69   13.90
   8 -22  -6  148.19   12.50
  -7  23   6  120.69    9.60
  -7  23   6  113.09   12.30
   7 -23  -6  115.49    9.80
   7 -23  -6  110.89   10.70
  -6  24   6  343.17   25.30
  -6  24   6  317.67   21.30
   6 -24  -6  339.77   21.70
   6 -24  -6  309.67   22.40
  -5  25   6   98.89    8.90
  -5  25   6  100.19   11.50
   5 -25  -6  105.79    9.30
   5 -25  -6   98.09    9.90
  -4  26   6   35.90    5.10
  -4  26   6   32.40    6.60
   4 -26  -6   34.10    5.20
   4 -26  -6   39.00    5.30
  -3  27   6  380.36   25.80
  -3  27   6  465.05   31.30
   3 -27  -6  413.36   26.10
   3 -27  -6  394.56   27.00
  -2  28   6   85.59    8.60
   2 -28  -6   80.99    8.10
   2 -28  -6   72.39    8.30
  -1  29   6   42.50    6.40
   1 -29  -6   28.00    5.10
   1 -29  -6   36.70    5.40
 -11  17   6    7.60    3.40
  11 -17  -6   10.40    3.10
 -10  18   6   15.90    4.50
 -10  18   6   19.60    3.70
  10 -18  -6   15.90    3.70
  10 -18  -6   18.00    3.30
  -9  19   6   10.80    2.50
  -9  19   6    7.60    3.10
   9 -19  -6   10.90    2.60
   9 -19  -6    5.90    2.40
  -8  20   6   70.89    6.80
  -8  20   6   56.69    8.40
   8 -20  -6   65.39    6.40
   8 -20  -6   62.69    7.50
  -7  21   6   84.59   10.30
  -7  21   6   94.69    8.50
   7 -21  -6   91.69    9.20
   7 -21  -6   89.89    8.10
  -6  22   6    9.60    3.50
  -6  22   6   11.60    2.60
   6 -22  -6   10.60    2.70
   6 -22  -6    9.20    2.90
  -5  23   6   23.70    3.80
  -5  23   6   20.30    4.90
   5 -23  -6   19.70    4.20
   5 -23  -6   22.70    3.70
  -4  24   6   15.80    3.30
  -4  24   6   16.80    4.60
   4 -24  -6   18.10    3.90
   4 -24  -6   14.30    3.00
  -3  25   6  248.18   16.80
   3 -25  -6  220.58   16.20
  -2  26   6   53.99    6.40
   2 -26  -6   59.89    6.50
  -1  27   6  100.49    9.90
  -1  27   6  107.29   12.40
   1 -27  -6   99.79    9.40
   1 -27  -6   99.59   10.00
   0  28   6   40.40    6.90
   0 -28  -6   34.40    5.40
   0 -28  -6   37.20    5.70
 -13  13   6   43.00    7.80
  13 -13  -6   54.59    6.70
 -12  14   6   27.70    6.10
 -12  14   6   36.00    5.00
  12 -14  -6   32.30    4.70
  12 -14  -6   35.50    5.60
 -11  15   6   92.09    8.50
 -11  15   6   96.99   11.20
  11 -15  -6   85.19    8.20
  11 -15  -6  104.79    9.70
 -10  16   6  220.08   15.20
 -10  16   6  212.28   17.80
  10 -16  -6  201.38   15.70
  10 -16  -6  198.88   14.60
  -9  17   6   86.39   10.40
  -9  17   6  100.49    8.70
   9 -17  -6   99.89    9.60
   9 -17  -6   89.49    8.10
  -8  18   6   43.00    5.20
   8 -18  -6   57.59    5.90
  -7  19   6   12.40    2.80
  -7  19   6   10.90    3.60
   7 -19  -6   14.00    2.80
   7 -19  -6   11.20    3.20
  -6  20   6   67.99    8.50
   6 -20  -6   56.39    7.10
  -5  21   6  197.08   16.90
  -5  21   6  199.68   14.40
   5 -21  -6  188.08   15.10
  -4  22   6   16.10    4.40
  -4  22   6   18.00    3.40
   4 -22  -6   23.20    3.80
   4 -22  -6   17.70    3.80
  -3  23   6   10.80    2.60
  -3  23   6    5.00    2.70
   3 -23  -6    7.20    2.30
   3 -23  -6    7.10    2.60
  -2  24   6    5.50    2.70
  -2  24   6    6.20    2.10
   2 -24  -6    5.30    1.90
   2 -24  -6    4.90    2.20
  -1  25   6   17.50    3.80
  -1  25   6   30.30    5.80
   1 -25  -6   24.30    4.10
   1 -25  -6   24.50    4.50
   0  26   6   21.80    4.70
   0  26   6   34.60    6.80
   0 -26  -6   35.10    5.10
   0 -26  -6   25.90    4.50
   1  27   6   92.19   11.30
   1  27   6   82.79   11.60
  -1 -27  -6   88.39    9.10
  -1 -27  -6   72.29    8.30
 -14  10   6    4.50    1.90
 -14  10   6    1.40    1.80
  14 -10  -6    2.50    1.50
  14 -10  -6    3.50    1.90
 -13  11   6  132.49   10.90
 -13  11   6  133.79   13.90
  13 -11  -6  136.89   11.90
  13 -11  -6  134.09   10.90
 -12  12   6    2.90    2.00
 -12  12   6    0.90    1.20
  12 -12  -6    1.90    1.40
  12 -12  -6    1.40    1.20
 -11  13   6  124.69   10.10
 -11  13   6  123.59   12.80
  11 -13  -6  128.39   11.30
  11 -13  -6  115.09    9.90
 -10  14   6  180.78   15.70
 -10  14   6  157.98   12.30
  10 -14  -6  159.98   12.30
  10 -14  -6  177.48   14.00
  -9  15   6  396.36   27.70
   9 -15  -6  363.06   25.30
  -8  16   6   86.99    8.10
  -8  16   6   88.19   10.20
   8 -16  -6   83.79    8.70
   8 -16  -6   84.99    8.00
  -7  17   6  144.49   10.80
  -7  17   6  125.59   12.70
   7 -17  -6  138.59   10.70
   7 -17  -6  134.39   11.60
  -6  18   6  855.31   52.79
  -6  18   6  889.11   50.39
   6 -18  -6  835.12   51.09
   6 -18  -6  843.82   49.50
  -5  19   6  174.48   12.90
  -5  19   6  175.88   15.30
   5 -19  -6  168.98   16.80
   5 -19  -6  176.58   13.10
  -4  20   6   33.50    4.50
  -4  20   6   30.20    5.50
   4 -20  -6   35.60    4.70
   4 -20  -6   26.20    4.70
  -3  21   6  830.72   50.09
  -3  21   6  895.21   53.49
   3 -21  -6  898.81   50.29
   3 -21  -6  818.42   50.89
  -2  22   6   95.89   10.40
  -2  22   6   99.69    8.50
   2 -22  -6   79.49    8.70
   2 -22  -6   98.69    8.50
  -1  23   6   38.00    6.90
  -1  23   6   56.79    6.40
   1 -23  -6   43.80    5.50
   1 -23  -6   46.00    5.90
   0  24   6  611.34   38.90
   0  24   6  773.62   43.90
   0 -24  -6  596.34   37.60
   0 -24  -6  596.84   38.70
   1  25   6   24.70    5.60
   1  25   6   24.10    5.30
  -1 -25  -6   18.60    3.90
  -1 -25  -6   21.40    4.30
   2  26   6   62.79    8.80
  -2 -26  -6   35.60    5.90
  -2 -26  -6   41.20    5.80
 -16   6   6   26.30    6.50
  16  -6  -6   26.90    4.80
 -15   7   6   39.20    7.60
 -15   7   6   41.20    5.20
  15  -7  -6   13.40   95.79
  15  -7  -6   39.80    5.80
 -14   8   6   85.69    7.80
 -14   8   6   78.19   10.80
  14  -8  -6   80.29    8.50
 -13   9   6   11.90    4.10
 -13   9   6   13.60    3.10
  13  -9  -6   17.00    3.70
  13  -9  -6   13.50    3.10
 -12  10   6   68.59    9.20
 -12  10   6   66.39    6.70
  12 -10  -6   60.29    6.60
  12 -10  -6   65.99    7.50
 -11  11   6   10.70    3.70
  11 -11  -6   14.30    3.40
 -10  12   6   26.60    4.00
 -10  12   6   25.80    5.40
  10 -12  -6   22.10    3.70
  10 -12  -6   30.00    4.80
  -9  13   6   48.10    5.30
  -9  13   6   47.20    6.90
   9 -13  -6   52.19    6.40
   9 -13  -6   43.30    5.20
  -8  14   6   93.39    8.20
  -8  14   6   92.39   10.10
   8 -14  -6   97.89    9.40
   8 -14  -6   85.79    7.80
  -7  15   6  131.19   12.30
  -7  15   6  123.39   10.20
   7 -15  -6  130.79   10.30
   7 -15  -6  130.19   11.40
  -6  16   6   22.30    3.70
  -6  16   6   25.60    5.10
   6 -16  -6   28.70    4.00
   6 -16  -6   26.30    4.40
  -5  17   6    0.40    0.90
  -5  17   6    1.20    1.60
   5 -17  -6    1.30    1.10
   5 -17  -6    1.00    1.30
  -4  18   6    1.10    1.50
  -4  18   6    2.60    1.40
   4 -18  -6    2.30    1.30
   4 -18  -6    2.60    1.70
  -3  19   6  105.19    9.10
  -3  19   6  113.49   11.10
   3 -19  -6  115.09    9.40
   3 -19  -6  109.89    9.90
  -2  20   6   52.49    7.30
  -2  20   6   51.19    5.70
   2 -20  -6   59.49    6.80
   2 -20  -6   55.49    6.20
  -1  21   6  163.18   14.70
  -1  21   6  161.68   12.90
   1 -21  -6  172.28   12.80
   1 -21  -6  176.68   13.70
   0  22   6   12.30    3.20
   0 -22  -6   13.30    3.30
   1  23   6   55.69    8.00
  -1 -23  -6   41.90    5.90
   2  24   6    5.50    3.70
   2  24   6    5.70    2.90
  -2 -24  -6    5.40    2.50
  -2 -24  -6    4.40    2.10
   3  25   6  177.28   16.20
  -3 -25  -6  179.48   13.90
  -4 -26  -6   22.30    5.70
  -4 -26  -6   21.00    4.20
 -16   4   6  296.27   24.50
 -16   4   6  325.77   20.50
  16  -4  -6  275.77   20.70
 -15   5   6   71.19   10.30
 -15   5   6   81.09    7.60
  15  -5  -6   21.40   57.69
  15  -5  -6   68.99    7.90
 -14   6   6    8.50    2.40
  14  -6  -6    2.80    1.90
 -13   7   6   49.10    7.80
 -13   7   6   43.70    5.80
  13  -7  -6   48.40    6.40
  13  -7  -6   49.60    6.30
 -12   8   6   51.09    7.90
 -12   8   6   50.89    5.70
  12  -8  -6   48.60    5.80
  12  -8  -6   52.39    6.60
 -11   9   6   38.50    5.00
 -11   9   6   43.10    7.00
  11  -9  -6   32.80    5.20
  11  -9  -6   32.90    4.60
 -10  10   6  440.56   27.20
 -10  10   6  410.76   29.60
  10 -10  -6  438.76   28.40
  10 -10  -6  435.46   27.00
  -9  11   6   64.29    6.50
  -9  11   6   66.19    8.30
   9 -11  -6   71.29    6.80
   9 -11  -6   67.69    7.50
  -8  12   6  128.79   10.40
  -8  12   6  140.09   12.60
   8 -12  -6  134.19   10.40
   8 -12  -6  130.89   11.30
   7 -13  -6    5.00    2.10
   7 -13  -6    3.00    1.50
  -6  14   6   60.69    7.50
  -6  14   6   63.59    6.30
   6 -14  -6   66.09    7.00
   6 -14  -6   62.89    6.20
  -5  15   6  233.58   16.00
   5 -15  -6  222.88   15.60
  -4  16   6   33.20    4.30
  -4  16   6   40.30    5.70
   4 -16  -6   37.90    5.10
   4 -16  -6   37.20    4.60
  -3  17   6   37.80    5.90
  -3  17   6   51.79    5.40
   3 -17  -6   47.20    5.80
   3 -17  -6   52.09    5.50
  -2  18   6   25.90    3.90
  -2  18   6   31.50    5.10
   2 -18  -6   29.90    4.40
   2 -18  -6   32.60    4.70
  -1  19   6   70.39    8.00
   1 -19  -6   74.39    7.50
   0  20   6  107.49   10.50
   0 -20  -6  101.79    9.20
   1  21   6  168.98   14.40
   1  21   6  166.88   14.30
  -1 -21  -6  161.48   12.80
   2  22   6   85.39   12.40
   2  22   6   79.89    9.50
  -2 -22  -6   74.09    8.40
  -2 -22  -6   94.69    8.70
   3  23   6    6.90    2.90
   3  23   6    2.20    1.80
  -3 -23  -6    7.30    2.40
  -3 -23  -6    9.50    3.40
   4  24   6    8.50    3.40
   4  24   6    2.10    2.10
  -4 -24  -6   12.60    4.10
  -4 -24  -6    8.80    2.60
  -5 -25  -6   53.89    9.40
  -5 -25  -6   62.19    6.80
 -16   2   6  274.07   22.70
 -16   2   6  245.48   17.50
  16  -2  -6   38.10   91.09
  16  -2  -6  245.98   67.69
 -15   3   6   15.30    3.30
 -15   3   6   18.10    5.10
  15  -3  -6   14.50    3.50
 -14   4   6    9.20    3.60
  14  -4  -6    6.70    2.50
  14  -4  -6   15.40    3.50
 -13   5   6  111.99   11.90
  13  -5  -6  108.89    9.50
  13  -5  -6   76.69    8.10
 -12   6   6   37.00    5.10
 -12   6   6   48.90    7.50
  12  -6  -6   42.60    5.40
  12  -6  -6   50.39    6.20
 -11   7   6  107.59    9.30
 -11   7   6  110.49   11.30
  11  -7  -6  110.69    9.40
  11  -7  -6  115.99   10.20
 -10   8   6  356.46   25.30
 -10   8   6  344.07   22.70
  10  -8  -6  354.86   22.60
  10  -8  -6  363.26   23.90
  -9   9   6  621.84   38.00
  -9   9   6  654.23   40.70
   9  -9  -6  620.24   38.80
   9  -9  -6  648.04   37.90
  -8  10   6   63.29    6.40
   8 -10  -6   56.69    6.10
  -7  11   6   72.79    6.90
  -7  11   6   65.79    8.00
   7 -11  -6   77.89    6.90
   7 -11  -6   72.19    7.60
  -6  12   6  490.15   30.20
  -6  12   6  517.95   32.60
   6 -12  -6  501.05   31.40
   6 -12  -6  497.15   30.10
  -5  13   6  271.57   19.70
   5 -13  -6  277.37   19.00
  -4  14   6  113.19   10.50
  -4  14   6  102.99    8.80
   4 -14  -6  129.29   10.40
   4 -14  -6  121.59    9.40
  -3  15   6 1679.53   97.89
  -3  15   6 1802.52  100.69
   3 -15  -6 1831.92   99.09
   3 -15  -6 1789.62   99.69
  -2  16   6   52.79    6.60
  -2  16   6   61.39    6.00
   2 -16  -6   57.49    5.90
   2 -16  -6   52.99    6.10
  -1  17   6   31.70    4.30
  -1  17   6   30.10    4.90
   1 -17  -6   27.90    4.20
   1 -17  -6   27.90    4.00
   0  18   6 1759.22  104.09
   0  18   6 1878.41  104.29
   0 -18  -6 1888.31  103.99
   0 -18  -6 1907.81  103.89
   1  19   6   72.39    8.00
   1  19   6   78.09    8.60
  -1 -19  -6   75.39    7.50
  -1 -19  -6   74.09    7.20
   2  20   6   42.90    8.50
   2  20   6   70.09    7.70
  -2 -20  -6   43.10    6.10
  -2 -20  -6   56.69    6.10
   3  21   6 1072.69   56.89
  -3 -21  -6  843.12   52.39
  -3 -21  -6  848.52   54.29
   4  22   6   17.50    4.20
  -4 -22  -6   15.80    4.50
  -4 -22  -6   14.10    3.40
   5  23   6   11.00    3.60
  -5 -23  -6   12.00    7.50
  -5 -23  -6   16.90    4.70
  -6 -24  -6  151.48   13.60
 -15   1   6    6.50    3.20
 -15   1   6    6.10    2.10
  15  -1  -6    1.70    1.80
  15  -1  -6    6.20    2.40
 -14   2   6   29.20    6.20
 -14   2   6   34.10    4.80
  14  -2  -6   31.10    4.80
 -13   3   6    9.50    2.50
 -13   3   6    9.20    3.40
  13  -3  -6    9.20    2.70
  13  -3  -6    3.40    2.00
 -12   4   6   43.20    5.10
 -12   4   6   49.40    7.40
  12  -4  -6   43.80    5.50
  12  -4  -6   55.09    6.40
 -11   5   6   38.90    5.00
 -11   5   6   43.10    6.60
  11  -5  -6   41.50    5.30
  11  -5  -6   47.60    6.00
 -10   6   6   11.30    2.60
  10  -6  -6    8.20    2.30
  -9   7   6   66.09    6.40
  -9   7   6   58.69    7.60
   9  -7  -6   69.09    6.50
   9  -7  -6   65.89    7.00
  -8   8   6   33.00    5.30
   8  -8  -6   36.80    5.20
  -7   9   6   89.39    9.20
  -7   9   6   93.59    8.00
   7  -9  -6   97.89    9.00
   7  -9  -6   98.39    8.10
  -6  10   6   39.20    4.60
  -6  10   6   39.80    5.40
   6 -10  -6   38.30    5.00
   6 -10  -6   37.30    4.40
  -5  11   6   28.00    3.90
  -5  11   6   37.60    5.00
   5 -11  -6   34.20    4.10
   5 -11  -6   31.40    4.30
  -4  12   6   21.30    3.90
  -4  12   6   18.70    3.00
   4 -12  -6   18.40    3.40
   4 -12  -6   19.20    3.10
  -3  13   6  318.27   22.10
  -3  13   6  348.27   21.50
   3 -13  -6  340.37   22.00
   3 -13  -6  339.27   21.40
  -2  14   6   67.39    6.50
  -2  14   6   63.39    7.10
   2 -14  -6   82.19    7.10
   2 -14  -6   73.39    7.20
  -1  15   6  217.48   15.30
  -1  15   6  214.28   15.90
   1 -15  -6  218.98   15.20
   1 -15  -6  220.98   15.10
   0  16   6   69.79    7.00
   0  16   6   51.79    6.30
   0 -16  -6   59.79    6.30
   0 -16  -6   62.79    6.30
   1  17   6   27.00    4.40
   1  17   6   26.60    4.80
  -1 -17  -6   34.80    4.30
  -1 -17  -6   28.70    4.40
   2  18   6   18.80    5.60
   2  18   6   23.50    4.30
  -2 -18  -6   22.80    4.30
  -2 -18  -6   31.10    4.10
   3  19   6   86.09    8.70
  -3 -19  -6   95.19    8.10
  -3 -19  -6  101.29   10.00
   4  20   6   23.40    4.70
  -4 -20  -6   20.90    3.80
  -4 -20  -6   20.50    4.90
   5  21   6  179.58   13.80
  -5 -21  -6  156.18   12.90
  -5 -21  -6  132.39   14.00
   6  22   6   10.50    5.80
  -6 -22  -6    6.80    2.50
 -15  -1   6    8.00    3.50
 -15  -1   6    5.50    2.40
  15   1  -6    0.90    1.80
  15   1  -6    4.50    2.00
 -14   0   6   14.00    4.20
 -14   0   6   12.40    3.00
  14   0  -6    8.50    3.10
  14   0  -6   13.20    3.10
 -13   1   6   65.19    6.70
 -13   1   6   71.89    8.90
  13  -1  -6   49.70   51.89
  13  -1  -6   70.59    7.30
 -12   2   6   63.59    6.30
  12  -2  -6   46.90    5.80
 -11   3   6   12.50    3.60
 -11   3   6   12.70    2.70
  11  -3  -6   15.00    3.30
  11  -3  -6    9.80    2.50
 -10   4   6  557.54   35.80
  10  -4  -6  561.34   34.70
  -9   5   6  171.38   12.70
  -9   5   6  172.48   14.40
   9  -5  -6  171.78   12.60
   9  -5  -6  180.28   13.60
  -8   6   6  185.68   13.10
  -8   6   6  173.18   14.10
   8  -6  -6  176.08   12.80
   8  -6  -6  175.78   13.40
  -7   7   6   16.80    3.60
  -7   7   6   16.90    3.10
   7  -7  -6   17.70    3.10
   7  -7  -6   17.90    3.30
  -6   8   6  141.69   10.80
  -6   8   6  145.39   12.00
   6  -8  -6  148.79   10.80
   6  -8  -6  139.09   11.20
  -5   9   6  122.89    9.60
  -5   9   6  125.09   10.50
   5  -9  -6  133.59   10.00
   5  -9  -6  130.19   10.30
  -4  10   6  146.49   11.70
  -4  10   6  143.29   10.80
   4 -10  -6  150.48   11.40
   4 -10  -6  148.69   10.90
  -3  11   6   25.20    4.00
  -3  11   6   20.20    3.10
   3 -11  -6   21.70    3.30
   3 -11  -6   26.10    3.80
  -2  12   6   50.19    5.10
  -2  12   6   50.89    5.80
   2 -12  -6   61.29    5.80
   2 -12  -6   53.09    5.70
  -1  13   6  109.09    9.40
  -1  13   6  118.89    9.90
   1 -13  -6  122.29    9.60
   1 -13  -6  114.39    9.20
   0  14   6   97.69    8.50
   0  14   6   97.19    8.70
   0 -14  -6   93.79    8.20
   0 -14  -6   90.19    7.90
   1  15   6  239.88   58.59
   1  15   6  239.48   17.90
  -1 -15  -6  232.08   16.30
  -1 -15  -6  222.88   15.70
   2  16   6   73.29    6.80
   2  16   6   51.39    9.20
  -2 -16  -6   45.80    6.20
  -2 -16  -6   62.79    6.10
   3  17   6   46.30    5.70
  -3 -17  -6   39.00    6.20
  -3 -17  -6   43.20    5.00
   4  18   6    1.00    1.70
   4  18   6    1.30    1.50
  -4 -18  -6    2.40    1.80
  -4 -18  -6    1.30    1.20
   5  19   6  145.19   11.90
  -5 -19  -6  115.59   12.50
  -5 -19  -6  135.49   10.80
   6  20   6   29.80    9.50
  -6 -20  -6   35.00    5.20
   7  21   6   58.69    6.60
   7  21   6   64.79    9.80
  -7 -21  -6   62.39    6.20
  -7 -21  -6   48.70    7.70
 -15  -3   6    5.90    2.90
  15   3  -6   -3.10    2.70
 -14  -2   6   21.50    5.60
 -14  -2   6   27.20    4.60
  14   2  -6   25.70    4.40
  14   2  -6   13.10    3.80
 -13  -1   6   77.59    7.30
 -13  -1   6   64.29    8.80
  13   1  -6   51.59  148.59
  13   1  -6   66.49    7.00
 -12   0   6    6.20    2.50
  12   0  -6    7.00    2.20
 -11   1   6   88.39    7.90
 -11   1   6  103.59   10.00
  11  -1  -6  100.19    8.70
  11  -1  -6   84.49    8.10
 -10   2   6  478.15   32.40
 -10   2   6  522.85   30.90
  10  -2  -6  505.75   31.60
  10  -2  -6  529.05   31.20
  -9   3   6  808.12   48.70
  -9   3   6  883.71   51.59
   9  -3  -6  848.72   50.09
   9  -3  -6  889.21   49.60
  -8   4   6    1.50    0.90
  -8   4   6    1.40    1.20
   8  -4  -6    2.00    1.20
   8  -4  -6    2.00    1.20
  -7   5   6   70.89    6.30
  -7   5   6   70.89    7.10
   7  -5  -6   68.59    6.50
   7  -5  -6   70.39    6.40
  -6   6   6 1278.27   71.09
  -6   6   6 1160.98   68.79
   6  -6  -6 1320.97   70.29
   6  -6  -6 1211.18   69.99
  -5   7   6  270.37   17.80
  -5   7   6  283.97   18.90
   5  -7  -6  291.57   18.30
   5  -7  -6  273.47   18.40
  -4   8   6  218.38   14.90
  -4   8   6  225.48   15.80
   4  -8  -6  222.38   15.00
   4  -8  -6  239.28   15.70
  -3   9   6 3592.74  190.38
  -3   9   6 3280.17  187.48
   3  -9  -6 3549.94  189.58
   3  -9  -6 3472.65  188.68
  -2  10   6   42.90    5.00
  -2  10   6   45.20    4.70
   2 -10  -6   43.00    4.70
   2 -10  -6   38.40    4.40
  -1  11   6    1.50    1.10
  -1  11   6    3.80    1.60
   1 -11  -6    1.80    1.30
   1 -11  -6    1.80    1.20
   0  12   6 1477.85   81.99
   0  12   6 1467.35   82.79
   0 -12  -6 1527.15   82.59
   0 -12  -6 1394.16   81.19
   1  13   6  106.79   10.40
   1  13   6  119.69    9.20
  -1 -13  -6  112.59    9.70
  -1 -13  -6  112.59    8.90
   2  14   6   52.39    9.80
   2  14   6   70.19    6.50
  -2 -14  -6   61.79    6.90
  -2 -14  -6   70.29    6.90
   3  15   6 1674.73   90.89
  -3 -15  -6 1540.15   91.19
  -3 -15  -6 1639.74   89.79
   4  16   6   41.20    4.90
  -4 -16  -6   34.60    4.10
  -4 -16  -6   30.40    5.70
   5  17   6    0.50    1.20
   5  17   6    0.00    0.80
  -5 -17  -6    1.30    1.70
  -5 -17  -6   -0.30    0.90
   6  18   6  701.63   37.40
   6  18   6  476.45   45.70
  -6 -18  -6  627.04   36.10
  -6 -18  -6  534.05   35.50
   7  19   6    4.30    1.90
  -7 -19  -6    4.60    1.80
  -8 -20  -6   36.10    4.00
 -14  -4   6    4.40    3.20
 -14  -4   6   12.40    4.20
  14   4  -6    0.40    2.90
  14   4  -6   10.90    2.90
 -13  -3   6    9.80    3.40
 -13  -3   6    3.80    2.20
  13   3  -6    7.40    2.30
  13   3  -6    0.80    1.90
 -12  -2   6   53.49    5.80
 -12  -2   6   44.00    6.60
  12   2  -6   40.60    5.60
  12   2  -6   50.09    5.70
 -11  -1   6   95.29    9.40
 -11  -1   6   87.39    7.90
  11   1  -6   85.39    7.90
  11   1  -6   85.19    8.10
 -10   0   6   -0.20    0.70
 -10   0   6    0.40    0.70
  10   0  -6    0.30    0.90
  10   0  -6    0.00    0.80
  -9   1   6   20.70    4.00
  -9   1   6   24.80    3.60
   9  -1  -6   26.30    3.90
   9  -1  -6   25.50    3.70
  -8   2   6   13.30    2.90
  -8   2   6   11.30    2.40
   8  -2  -6   10.70    2.40
   8  -2  -6    9.20    2.30
  -7   3   6   68.29    6.20
  -7   3   6   67.49    6.90
   7  -3  -6   65.79    6.50
   7  -3  -6   68.89    6.30
  -6   4   6  152.18   11.80
  -6   4   6  149.49   10.90
   6  -4  -6  152.88   11.40
   6  -4  -6  160.18   11.20
  -5   5   6  117.29    9.60
  -5   5   6  116.79    8.90
   5  -5  -6  122.89    9.40
   5  -5  -6  121.49    9.10
  -4   6   6    1.80    1.10
  -4   6   6    1.20    1.00
   4  -6  -6    1.60    1.00
   4  -6  -6    1.20    1.00
  -3   7   6   10.40    2.30
  -3   7   6   11.40    2.30
   3  -7  -6   10.00    2.30
   3  -7  -6   10.60    2.30
  -2   8   6   49.70    5.20
  -2   8   6   48.30    5.10
   2  -8  -6   46.50    4.90
   2  -8  -6   48.40    5.50
  -1   9   6  139.19   10.70
   1  -9  -6  150.18   11.10
   1  -9  -6  157.38   10.80
   0  10   6   36.40    4.10
   0  10   6   30.10    4.70
   0 -10  -6   32.30    4.20
   0 -10  -6   31.10    3.80
   1  11   6    1.70    1.50
   1  11   6    1.10    1.60
  -1 -11  -6    2.20    1.50
  -1 -11  -6    1.20    1.00
   2  12   6   11.90    4.50
  -2 -12  -6   49.90    5.60
  -5 -15  -6  195.68   15.80
   6  16   6   18.70    3.50
   6  16   6   13.50    6.30
  -6 -16  -6   22.20    4.10
  -6 -16  -6   21.30    3.20
   7  17   6  125.99   15.40
   7  17   6  109.39   10.40
  -7 -17  -6  117.49    9.80
  -7 -17  -6  132.99    9.30
   8  18   6   41.50    6.40
   8  18   6   32.80    8.90
  -8 -18  -6   38.50    4.20
  -8 -18  -6   33.20  109.99
 -14  -6   6    7.40    5.40
 -14  -6   6   10.10    4.10
  14   6  -6   -1.50   10.20
  14   6  -6    7.70    3.50
 -13  -5   6  110.69   11.50
  13   5  -6   87.39    8.20
  13   5  -6   32.30   17.60
 -12  -4   6   41.20    6.20
 -12  -4   6   24.40    4.90
  12   4  -6   24.30    5.00
 -11  -3   6    8.20    2.60
 -11  -3   6    9.80    2.80
  11   3  -6    9.90    3.00
  11   3  -6   14.80    2.80
 -10  -2   6  455.15   29.20
 -10  -2   6  451.45   27.80
  10   2  -6  451.55   27.90
  10   2  -6  464.15   28.10
  -9  -1   6   28.00    3.70
  -9  -1   6   23.00    4.00
   9   1  -6   22.40    3.60
   9   1  -6   23.10    3.50
  -8   0   6  198.58   14.60
  -8   0   6  201.78   13.70
   8   0  -6  195.88   13.90
   8   0  -6  201.08   13.70
  -7   1   6    7.10    2.10
  -7   1   6    5.40    1.60
   7  -1  -6    9.10    2.20
   7  -1  -6    8.20    2.00
  -6   2   6   72.69    6.30
  -6   2   6   71.29    6.90
   6  -2  -6   86.69    7.10
   6  -2  -6   80.89    6.80
  -5   3   6   52.59    5.30
  -5   3   6   53.29    5.10
   5  -3  -6   49.99    5.00
   5  -3  -6   52.49    5.10
  -4   4   6  324.47   20.60
   4  -4  -6  338.57   20.80
  -3   5   6   68.69    6.20
   3  -5  -6   61.99    5.70
  -2   6   6   84.49    7.30
   2  -6  -6   90.09    7.30
  -1   7   6  184.68   13.70
  -1   7   6  195.38   13.10
   1  -7  -6  191.28   12.80
   1  -7  -6  197.48   13.40
   0   8   6  222.18   16.60
   0   8   6  227.18   14.70
   0  -8  -6  226.98   14.70
   0  -8  -6  229.68   15.60
   1   9   6  141.99   15.00
   1   9   6  138.79   10.20
  -1  -9  -6  141.99   11.30
  -1  -9  -6  154.48   10.50
   2  10   6   33.40    3.90
  -2 -10  -6   39.80    3.90
  -2 -10  -6   35.50    5.20
   3  11   6   22.30    3.00
  -3 -11  -6   20.50    3.90
  -3 -11  -6   19.10    2.70
[truncated: 510,567 more chars]
