# Supplementary material for: Expanding Uranium Oxide Hydrate Frameworks toward Early Lanthanides: Cases for Pr(III) and Nd(III) Ions
Source: ACS Omega. 2025 Aug 20;10(34):38531–9. doi: 10.1021/acsomega.5c02821 (PMC12409525; doi:10.1021/acsomega.5c02821)
Supplement: Supplementary file 3 [file ao5c02821_si_003.cif]

data_cxasap_sadabs_s_a
_audit_creation_date               2025-03-18
_audit_creation_method
;
Olex2 1.5
(compiled 2021.12.09 svn.r5202d8cf for OlexSys, GUI svn.r6439)
;
_shelx_SHELXL_version_number       '2018/3'
_audit_contact_author_address      ?
_audit_contact_author_email        ?
_audit_contact_author_name         ''
_audit_contact_author_phone        ?
_publ_contact_author_id_orcid      ?
_publ_section_references
;
Dolomanov, O.V., Bourhis, L.J., Gildea, R.J, Howard, J.A.K. & Puschmann, H.
 (2009), J. Appl. Cryst. 42, 339-341.

Sheldrick, G.M. (2015). Acta Cryst. A71, 3-8.

Sheldrick, G.M. (2015). Acta Cryst. C71, 3-8.
;
_chemical_name_common              ?
_chemical_name_systematic          ?
_chemical_formula_moiety           'Nd1.5 O42 U11'
_chemical_formula_sum              'Nd1.50 O42 U11'
_chemical_formula_weight           3506.69
_chemical_absolute_configuration   ?
_chemical_melting_point            ?
loop_
  _atom_type_symbol
  _atom_type_description
  _atom_type_scat_dispersion_real
  _atom_type_scat_dispersion_imag
  _atom_type_scat_source
 'Nd' 'Nd' -0.1943 3.0179
 'International Tables Vol C Tables 4.2.6.8 and 6.1.1.4'
 'O' 'O' 0.0106 0.0060 'International Tables Vol C Tables 4.2.6.8 and 6.1.1.4'
 'U' 'U' -9.6767 9.6646 'International Tables Vol C Tables 4.2.6.8 and 6.1.1.4'

_shelx_space_group_comment
;
The symmetry employed for this shelxl refinement is uniquely defined
by the following loop, which should always be used as a source of
symmetry information in preference to the above space-group names.
They are only intended as comments.
;
_space_group_crystal_system        'orthorhombic'
_space_group_IT_number             20
_space_group_name_H-M_alt          'C 2 2 21'
_space_group_name_Hall             'C 2c 2'
loop_
  _space_group_symop_operation_xyz
 'x, y, z'
 '-x, -y, z+1/2'
 '-x, y, -z+1/2'
 'x, -y, -z'
 'x+1/2, y+1/2, z'
 '-x+1/2, -y+1/2, z+1/2'
 '-x+1/2, y+1/2, -z+1/2'
 'x+1/2, -y+1/2, -z'

_cell_length_a                     11.634(2)
_cell_length_b                     20.994(4)
_cell_length_c                     14.254(3)
_cell_angle_alpha                  90
_cell_angle_beta                   90
_cell_angle_gamma                  90
_cell_volume                       3481.5(12)
_cell_formula_units_Z              4
_cell_measurement_reflns_used      12000
_cell_measurement_temperature      100.15
_cell_measurement_theta_max        24.997
_cell_measurement_theta_min        1.940
_shelx_estimated_absorpt_T_max     ?
_shelx_estimated_absorpt_T_min     ?
_exptl_absorpt_coefficient_mu      53.278
_exptl_absorpt_correction_T_max    0.4314
_exptl_absorpt_correction_T_min    0.2899
_exptl_absorpt_correction_type     multi-scan
_exptl_absorpt_process_details
;
SADABS-2012/1 (Bruker,2012) was used for absorption correction.
wR2(int) was 0.0933 before and 0.0681 after correction.
The Ratio of minimum to maximum transmission is 0.6720.
The \l/2 correction factor is 0.0015.
;
_exptl_absorpt_special_details     ?
_exptl_crystal_colour              orange
_exptl_crystal_density_diffrn      6.690
_exptl_crystal_density_meas        ?
_exptl_crystal_density_method      ?
_exptl_crystal_description         needle
_exptl_crystal_F_000               5752
_exptl_crystal_size_max            0.025
_exptl_crystal_size_mid            0.005
_exptl_crystal_size_min            0.004
_exptl_transmission_factor_max     ?
_exptl_transmission_factor_min     ?
_diffrn_reflns_av_R_equivalents    0.0615
_diffrn_reflns_av_unetI/netI       0.0407
_diffrn_reflns_Laue_measured_fraction_full  0.989
_diffrn_reflns_Laue_measured_fraction_max  0.988
_diffrn_reflns_limit_h_max         13
_diffrn_reflns_limit_h_min         -13
_diffrn_reflns_limit_k_max         24
_diffrn_reflns_limit_k_min         -24
_diffrn_reflns_limit_l_max         16
_diffrn_reflns_limit_l_min         -16
_diffrn_reflns_number              20340
_diffrn_reflns_point_group_measured_fraction_full  0.989
_diffrn_reflns_point_group_measured_fraction_max  0.989
_diffrn_reflns_theta_full          24.997
_diffrn_reflns_theta_max           24.997
_diffrn_reflns_theta_min           1.940
_diffrn_ambient_temperature        100.15
_diffrn_measured_fraction_theta_full  0.989
_diffrn_measured_fraction_theta_max  0.988
_diffrn_radiation_type      'silicon double crystal monochromated synchrotron'
_diffrn_source                    'Australian Synchrotron MX2'
_diffrn_measurement_device_type   'Eiger Detector'
_diffrn_measurement_method        '\p  scans'
_diffrn_radiation_wavelength       0.71078
_reflns_Friedel_coverage           0.778
_reflns_Friedel_fraction_full      0.989
_reflns_Friedel_fraction_max       0.989
_reflns_number_gt                  2976
_reflns_number_total               3035
_reflns_special_details
;
 Reflections were merged by SHELXL according to the crystal
 class for the calculation of statistics and refinement.
 
 _reflns_Friedel_fraction is defined as the number of unique
 Friedel pairs measured divided by the number that would be
 possible theoretically, ignoring centric projections and
 systematic absences. Completness statistics refer to single and
 composite reflections containing twin component 1 only.
;
_reflns_threshold_expression       'I > 2\s(I)'
_computing_cell_refinement         'BlueIce (McPhillips, et al., 2002)'
_computing_data_collection         'XDS (Kabsch, 1993)'
_computing_data_reduction          'XDS (Kabsch, 1993)'
_computing_molecular_graphics      'Olex2 1.5 (Dolomanov et al., 2009)'
_computing_publication_material    'Olex2 1.5 (Dolomanov et al., 2009)'
_computing_structure_refinement    'SHELXL 2018/3 (Sheldrick, 2015)'
_computing_structure_solution      'SHELXT 2018/2 (Sheldrick, 2018)'
_refine_diff_density_max           15.024
_refine_diff_density_min           -5.368
_refine_diff_density_rms           0.921
_refine_ls_abs_structure_details
;
 Refined as an inversion twin.
;
_refine_ls_abs_structure_Flack     0.61(4)
_refine_ls_extinction_coef         .
_refine_ls_extinction_method       none
_refine_ls_goodness_of_fit_ref     1.053
_refine_ls_hydrogen_treatment      undef
_refine_ls_matrix_type             full
_refine_ls_number_parameters       137
_refine_ls_number_reflns           3035
_refine_ls_number_restraints       378
_refine_ls_R_factor_all            0.0554
_refine_ls_R_factor_gt             0.0550
_refine_ls_restrained_S_all        0.991
_refine_ls_shift/su_max            0.001
_refine_ls_shift/su_mean           0.000
_refine_ls_structure_factor_coef   Fsqd
_refine_ls_weighting_details      
 'w=1/[\s^2^(Fo^2^)+(0.1069P)^2^+153.1961P] where P=(Fo^2^+2Fc^2^)/3'
_refine_ls_weighting_scheme        calc
_refine_ls_wR_factor_gt            0.1394
_refine_ls_wR_factor_ref           0.1400
_refine_special_details
;
 Refined as a 2-component inversion twin.
;
_olex2_refinement_description
;
1. Twinned data refinement
 Scales: 0.39(4)
 0.61(4)
2. Uiso/Uaniso restraints and constraints
Uanis(O1) = Uanis(O2) = Uanis(O3) = Uanis(O4) = Uanis(O5) = Uanis(O6) =
Uanis(O7) = Uanis(O8) = Uanis(O9) = Uanis(O10) = Uanis(O11) = Uanis(O12) =
Uanis(O13) = Uanis(O14) = Uanis(O15) = Uanis(O16) = Uanis(O17) = Uanis(O18) =
Uanis(O19) = Uanis(O20) = Uanis(O21) = Uanis(O22)
3. Rigid body (RIGU) restrains
 All non-hydrogen atoms
 with sigma for 1-2 distances of 0.004 and sigma for 1-3 distances of 0.004
4. Others
 Fixed Sof: Nd1(0.5) Nd2(0.25) O13(0.5)
;
_atom_sites_solution_hydrogens     .
_atom_sites_solution_primary       dual
_atom_sites_solution_secondary     ?
loop_
  _atom_site_label
  _atom_site_type_symbol
  _atom_site_fract_x
  _atom_site_fract_y
  _atom_site_fract_z
  _atom_site_U_iso_or_equiv
  _atom_site_adp_type
  _atom_site_occupancy
  _atom_site_site_symmetry_order
  _atom_site_calc_flag
  _atom_site_refinement_flags_posn
  _atom_site_refinement_flags_adp
  _atom_site_refinement_flags_occupancy
  _atom_site_disorder_assembly
  _atom_site_disorder_group
 U1 U 0.48816(10) 0.67107(5) 0.48061(7) 0.0098(3) Uani 1 1 d . . . . .
 U3 U 0.17524(9) 0.66032(5) 0.47796(7) 0.0100(3) Uani 1 1 d . . . . .
 U2 U 0.67285(14) 0.500000 0.500000 0.0104(4) Uani 1 2 d S T P . .
 U4 U 0.36797(13) 0.500000 0.500000 0.0121(4) Uani 1 2 d S T P . .
 U5 U -0.02161(13) 0.500000 0.500000 0.0113(4) Uani 1 2 d S T P . .
 U6 U 0.35763(10) 0.82958(5) 0.52427(7) 0.0113(3) Uani 1 1 d . . . . .
 U7 U 0.17043(9) 0.82039(5) 0.72569(7) 0.0139(3) Uani 1 1 d . . . . .
 Nd1 Nd 0.1721(3) 0.58599(16) 0.75420(19) 0.0192(7) Uani 0.5 1 d . . P . .
 Nd2 Nd 0.500000 0.5807(2) 0.750000 0.0101(8) Uani 0.5 2 d S T P . .
 O1 O 0.506(2) 0.6582(10) 0.6054(16) 0.0231(11) Uani 1 1 d . . . . .
 O2 O 0.476(2) 0.6815(11) 0.3439(15) 0.0231(11) Uani 1 1 d . . . . .
 O3 O 0.3259(19) 0.7254(10) 0.5062(15) 0.0231(11) Uani 1 1 d . . . . .
 O4 O 0.333(2) 0.6039(10) 0.4623(15) 0.0231(11) Uani 1 1 d . . . . .
 O5 O 0.5447(19) 0.5603(10) 0.4761(16) 0.0231(11) Uani 1 1 d . . . . .
 O6 O 0.8047(19) 0.4413(10) 0.5278(15) 0.0231(11) Uani 1 1 d . . . . .
 O7 O 0.668(2) 0.5333(10) 0.6508(15) 0.0231(11) Uani 1 1 d . . . . .
 O8 O 0.1701(19) 0.6369(10) 0.6021(15) 0.0231(11) Uani 1 1 d . . . . .
 O9 O 0.1902(19) 0.6804(11) 0.3514(15) 0.0231(11) Uani 1 1 d . . . . .
 O10 O 0.0297(18) 0.7250(10) 0.4962(16) 0.0231(11) Uani 1 1 d . . . . .
 O11 O 0.015(2) 0.6026(10) 0.4514(17) 0.0231(11) Uani 1 1 d . . . . .
 O12 O 0.3707(19) 0.4775(10) 0.3782(15) 0.0231(11) Uani 1 1 d . . . . .
 O13 O 0.175(4) 0.505(2) 0.539(3) 0.0231(11) Uani 0.5 1 d . . P . .
 O14 O -0.0291(19) 0.5294(10) 0.6182(16) 0.0231(11) Uani 1 1 d . . . . .
 O15 O 0.3438(19) 0.8422(10) 0.4002(16) 0.0231(11) Uani 1 1 d . . . . .
 O16 O 0.3626(19) 0.8199(11) 0.6561(14) 0.0231(11) Uani 1 1 d . . . . .
 O17 O 0.1708(18) 0.8266(10) 0.5638(15) 0.0231(11) Uani 1 1 d . . . . .
 O18 O 0.164(2) 0.9044(10) 0.7270(16) 0.0231(11) Uani 1 1 d . . . . .
 O19 O 0.168(2) 0.7361(9) 0.7232(16) 0.0231(11) Uani 1 1 d . . . . .
 O20 O 0.000000 0.6277(15) 0.750000 0.0231(11) Uani 1 2 d S T P . .
 O21 O 0.337(2) 0.6471(11) 0.7466(14) 0.0231(11) Uani 1 1 d . . . . .
 O22 O 0.163(2) 0.4771(10) 0.7079(14) 0.0231(11) Uani 1 1 d . . . . .

loop_
  _atom_site_aniso_label
  _atom_site_aniso_U_11
  _atom_site_aniso_U_22
  _atom_site_aniso_U_33
  _atom_site_aniso_U_23
  _atom_site_aniso_U_13
  _atom_site_aniso_U_12
 U1 0.0089(5) 0.0131(5) 0.0074(6) -0.0001(4) -0.0010(4) 0.0012(4)
 U3 0.0089(6) 0.0151(6) 0.0061(6) 0.0011(4) -0.0003(4) -0.0001(4)
 U2 0.0088(7) 0.0100(7) 0.0126(7) -0.0012(5) 0.000 0.000
 U4 0.0114(7) 0.0148(7) 0.0102(7) -0.0023(6) 0.000 0.000
 U5 0.0091(8) 0.0137(7) 0.0112(8) 0.0019(6) 0.000 0.000
 U6 0.0134(6) 0.0132(5) 0.0075(5) -0.0004(4) 0.0013(4) 0.0002(4)
 U7 0.0121(5) 0.0190(5) 0.0105(5) -0.0001(4) 0.0003(4) -0.0003(4)
 Nd1 0.0130(14) 0.0335(18) 0.0110(15) 0.0077(11) -0.0018(13) 0.0033(14)
 Nd2 0.0096(19) 0.0161(19) 0.0046(19) 0.000 -0.0017(15) 0.000
 O1 0.027(3) 0.023(2) 0.020(3) 0.001(2) 0.001(2) 0.002(2)
 O2 0.027(3) 0.023(2) 0.020(3) 0.001(2) 0.001(2) 0.002(2)
 O3 0.027(3) 0.023(2) 0.020(3) 0.001(2) 0.001(2) 0.002(2)
 O4 0.027(3) 0.023(2) 0.020(3) 0.001(2) 0.001(2) 0.002(2)
 O5 0.027(3) 0.023(2) 0.020(3) 0.001(2) 0.001(2) 0.002(2)
 O6 0.027(3) 0.023(2) 0.020(3) 0.001(2) 0.001(2) 0.002(2)
 O7 0.027(3) 0.023(2) 0.020(3) 0.001(2) 0.001(2) 0.002(2)
 O8 0.027(3) 0.023(2) 0.020(3) 0.001(2) 0.001(2) 0.002(2)
 O9 0.027(3) 0.023(2) 0.020(3) 0.001(2) 0.001(2) 0.002(2)
 O10 0.027(3) 0.023(2) 0.020(3) 0.001(2) 0.001(2) 0.002(2)
 O11 0.027(3) 0.023(2) 0.020(3) 0.001(2) 0.001(2) 0.002(2)
 O12 0.027(3) 0.023(2) 0.020(3) 0.001(2) 0.001(2) 0.002(2)
 O13 0.027(3) 0.023(2) 0.020(3) 0.001(2) 0.001(2) 0.002(2)
 O14 0.027(3) 0.023(2) 0.020(3) 0.001(2) 0.001(2) 0.002(2)
 O15 0.027(3) 0.023(2) 0.020(3) 0.001(2) 0.001(2) 0.002(2)
 O16 0.027(3) 0.023(2) 0.020(3) 0.001(2) 0.001(2) 0.002(2)
 O17 0.027(3) 0.023(2) 0.020(3) 0.001(2) 0.001(2) 0.002(2)
 O18 0.027(3) 0.023(2) 0.020(3) 0.001(2) 0.001(2) 0.002(2)
 O19 0.027(3) 0.023(2) 0.020(3) 0.001(2) 0.001(2) 0.002(2)
 O20 0.027(3) 0.023(2) 0.020(3) 0.001(2) 0.001(2) 0.002(2)
 O21 0.027(3) 0.023(2) 0.020(3) 0.001(2) 0.001(2) 0.002(2)
 O22 0.027(3) 0.023(2) 0.020(3) 0.001(2) 0.001(2) 0.002(2)

_geom_special_details
;
 All esds (except the esd in the dihedral angle between two l.s. planes)
 are estimated using the full covariance matrix.  The cell esds are taken
 into account individually in the estimation of esds in distances, angles
 and torsion angles; correlations between esds in cell parameters are only
 used when they are defined by crystal symmetry.  An approximate (isotropic)
 treatment of cell esds is used for estimating esds involving l.s. planes.
;
loop_
  _geom_bond_atom_site_label_1
  _geom_bond_atom_site_label_2
  _geom_bond_distance
  _geom_bond_site_symmetry_2
  _geom_bond_publ_flag
 U1 U3 3.6476(16) . ?
 U1 U4 3.8640(14) . ?
 U1 U6 3.7105(15) . ?
 U1 U7 4.0790(17) 6_564 ?
 U1 U7 3.6299(15) 8_566 ?
 U1 O1 1.81(2) . ?
 U1 O2 1.97(2) . ?
 U1 O3 2.24(2) . ?
 U1 O4 2.31(2) . ?
 U1 O5 2.42(2) . ?
 U1 O10 2.26(2) 8_566 ?
 U1 O17 2.22(2) 8_566 ?
 U3 U4 4.0565(14) . ?
 U3 U5 4.0832(15) . ?
 U3 U6 3.7013(16) 8_466 ?
 U3 U7 4.0394(15) 6_564 ?
 U3 O3 2.26(2) . ?
 U3 O4 2.20(2) . ?
 U3 O8 1.84(2) . ?
 U3 O9 1.86(2) . ?
 U3 O10 2.19(2) . ?
 U3 O11 2.26(2) . ?
 U2 U4 3.547(2) . ?
 U2 U5 3.555(2) 1_655 ?
 U2 O5 1.99(2) 4_566 ?
 U2 O5 1.99(2) . ?
 U2 O6 2.01(2) . ?
 U2 O6 2.01(2) 4_566 ?
 U2 O7 2.26(2) . ?
 U2 O7 2.26(2) 4_566 ?
 U4 O4 2.28(2) 4_566 ?
 U4 O4 2.28(2) . ?
 U4 O5 2.44(2) 4_566 ?
 U4 O5 2.44(2) . ?
 U4 O12 1.80(2) . ?
 U4 O12 1.80(2) 4_566 ?
 U4 O13 2.32(4) . ?
 U4 O13 2.32(4) 4_566 ?
 U5 U6 3.8592(13) 8_466 ?
 U5 U6 3.8592(13) 5_445 ?
 U5 O6 2.40(2) 1_455 ?
 U5 O6 2.40(2) 4_466 ?
 U5 O11 2.30(2) 4_566 ?
 U5 O11 2.30(2) . ?
 U5 O13 2.35(4) 4_566 ?
 U5 O13 2.35(4) . ?
 U5 O14 1.80(2) 4_566 ?
 U5 O14 1.80(2) . ?
 U6 U7 3.6089(15) . ?
 U6 O3 2.23(2) . ?
 U6 O6 2.43(2) 5_455 ?
 U6 O10 2.32(2) 8_566 ?
 U6 O11 2.34(2) 8_566 ?
 U6 O15 1.80(2) . ?
 U6 O16 1.89(2) . ?
 U6 O17 2.25(2) . ?
 U7 U7 4.026(2) 3_556 ?
 U7 O2 2.39(2) 6_565 ?
 U7 O2 2.47(2) 8_466 ?
 U7 O9 2.42(2) 6_565 ?
 U7 O16 2.45(2) . ?
 U7 O17 2.31(2) . ?
 U7 O18 1.77(2) . ?
 U7 O19 1.77(2) . ?
 Nd1 Nd1 4.005(7) 3_556 ?
 Nd1 Nd2 3.817(3) . ?
 Nd1 O7 2.55(2) 3_656 ?
 Nd1 O8 2.42(2) . ?
 Nd1 O14 2.74(2) 3_556 ?
 Nd1 O15 2.58(2) 6_565 ?
 Nd1 O20 2.186(13) . ?
 Nd1 O21 2.31(2) . ?
 Nd1 O22 2.38(2) . ?
 Nd2 O1 2.63(2) . ?
 Nd2 O1 2.63(2) 3_656 ?
 Nd2 O7 2.61(2) . ?
 Nd2 O7 2.61(2) 3_656 ?
 Nd2 O12 2.66(2) 2_665 ?
 Nd2 O12 2.66(2) 4_566 ?
 Nd2 O21 2.35(2) . ?
 Nd2 O21 2.35(2) 3_656 ?
 O13 O13 1.14(8) 4_566 ?

loop_
  _geom_angle_atom_site_label_1
  _geom_angle_atom_site_label_2
  _geom_angle_atom_site_label_3
  _geom_angle
  _geom_angle_site_symmetry_1
  _geom_angle_site_symmetry_3
  _geom_angle_publ_flag
 U3 U1 U4 65.30(3) . . ?
 U3 U1 U6 69.44(3) . . ?
 U3 U1 U7 62.75(3) . 6_564 ?
 U4 U1 U7 86.61(3) . 6_564 ?
 U6 U1 U4 132.34(5) . . ?
 U6 U1 U7 85.69(3) . 6_564 ?
 U7 U1 U3 125.29(3) 8_566 . ?
 U7 U1 U4 108.38(3) 8_566 . ?
 U7 U1 U6 109.31(4) 8_566 . ?
 U7 U1 U7 62.64(4) 8_566 6_564 ?
 O1 U1 U3 96.5(7) . . ?
 O1 U1 U4 80.3(7) . . ?
 O1 U1 U6 90.9(7) . . ?
 O1 U1 U7 137.5(7) . 8_566 ?
 O1 U1 U7 158.8(7) . 6_564 ?
 O1 U1 O2 176.9(10) . . ?
 O1 U1 O3 90.6(9) . . ?
 O1 U1 O4 96.2(9) . . ?
 O1 U1 O5 81.5(9) . . ?
 O1 U1 O10 88.6(9) . 8_566 ?
 O1 U1 O17 100.1(9) . 8_566 ?
 O2 U1 U3 85.5(7) . . ?
 O2 U1 U4 98.5(7) . . ?
 O2 U1 U6 92.1(6) . . ?
 O2 U1 U7 40.1(7) . 8_566 ?
 O2 U1 U7 22.9(7) . 6_564 ?
 O2 U1 O3 92.4(8) . . ?
 O2 U1 O4 84.1(9) . . ?
 O2 U1 O5 95.8(8) . . ?
 O2 U1 O10 93.1(9) . 8_566 ?
 O2 U1 O17 77.6(8) . 8_566 ?
 O3 U1 U3 35.9(6) . . ?
 O3 U1 U4 99.0(6) . . ?
 O3 U1 U6 33.9(6) . . ?
 O3 U1 U7 75.0(5) . 6_564 ?
 O3 U1 U7 126.9(5) . 8_566 ?
 O3 U1 O4 70.7(8) . . ?
 O3 U1 O5 136.4(8) . . ?
 O3 U1 O10 70.4(8) . 8_566 ?
 O4 U1 U3 34.9(5) . . ?
 O4 U1 U4 32.5(5) . . ?
 O4 U1 U6 104.3(5) . . ?
 O4 U1 U7 64.7(5) . 6_564 ?
 O4 U1 U7 113.3(5) . 8_566 ?
 O4 U1 O5 67.8(8) . . ?
 O5 U1 U3 102.2(5) . . ?
 O5 U1 U4 37.5(5) . . ?
 O5 U1 U6 168.1(5) . . ?
 O5 U1 U7 98.1(5) . 6_564 ?
 O5 U1 U7 82.3(5) . 8_566 ?
 O10 U1 U3 105.9(5) 8_566 . ?
 O10 U1 U4 164.7(6) 8_566 . ?
 O10 U1 U6 36.6(6) 8_566 . ?
 O10 U1 U7 100.6(6) 8_566 6_564 ?
 O10 U1 U7 86.9(6) 8_566 8_566 ?
 O10 U1 O4 140.8(8) 8_566 . ?
 O10 U1 O5 151.0(8) 8_566 . ?
 O17 U1 U3 162.7(5) 8_566 . ?
 O17 U1 U4 112.8(5) 8_566 . ?
 O17 U1 U6 114.8(5) 8_566 . ?
 O17 U1 U7 37.6(5) 8_566 8_566 ?
 O17 U1 U7 100.2(5) 8_566 6_564 ?
 O17 U1 O3 147.6(8) 8_566 . ?
 O17 U1 O4 137.0(8) 8_566 . ?
 O17 U1 O5 75.7(8) 8_566 . ?
 O17 U1 O10 79.4(8) 8_566 8_566 ?
 U1 U3 U4 59.93(3) . . ?
 U1 U3 U5 127.59(4) . . ?
 U1 U3 U6 173.17(4) . 8_466 ?
 U1 U3 U7 63.86(3) . 6_564 ?
 U4 U3 U5 67.67(3) . . ?
 U6 U3 U4 126.87(4) 8_466 . ?
 U6 U3 U5 59.20(3) 8_466 . ?
 U6 U3 U7 115.49(3) 8_466 6_564 ?
 U7 U3 U4 84.63(3) 6_564 . ?
 U7 U3 U5 113.60(3) 6_564 . ?
 O3 U3 U1 35.5(5) . . ?
 O3 U3 U4 93.4(5) . . ?
 O3 U3 U5 156.9(5) . . ?
 O3 U3 U6 137.9(5) . 8_466 ?
 O3 U3 U7 75.7(5) . 6_564 ?
 O3 U3 O11 175.0(8) . . ?
 O4 U3 U1 36.9(6) . . ?
 O4 U3 U4 25.6(6) . . ?
 O4 U3 U5 91.8(6) . . ?
 O4 U3 U6 149.8(6) . 8_466 ?
 O4 U3 U7 65.9(6) . 6_564 ?
 O4 U3 O3 72.3(8) . . ?
 O4 U3 O11 112.6(8) . . ?
 O8 U3 U1 92.2(7) . . ?
 O8 U3 U4 73.8(7) . . ?
 O8 U3 U5 71.8(7) . . ?
 O8 U3 U6 89.5(7) . 8_466 ?
 O8 U3 U7 154.0(7) . 6_564 ?
 O8 U3 O3 90.9(9) . . ?
 O8 U3 O4 88.9(9) . . ?
 O8 U3 O9 175.8(10) . . ?
 O8 U3 O10 91.5(9) . . ?
 O8 U3 O11 89.5(9) . . ?
 O9 U3 U1 84.4(7) . . ?
 O9 U3 U4 102.2(7) . . ?
 O9 U3 U5 108.3(7) . . ?
 O9 U3 U6 94.1(7) . 8_466 ?
 O9 U3 U7 22.0(7) . 6_564 ?
 O9 U3 O3 87.9(9) . . ?
 O9 U3 O4 86.9(9) . . ?
 O9 U3 O10 92.7(9) . . ?
 O9 U3 O11 92.1(9) . . ?
 O10 U3 U1 137.2(6) . . ?
 O10 U3 U4 159.1(6) . . ?
 O10 U3 U5 93.9(6) . . ?
 O10 U3 U6 36.1(6) . 8_466 ?
 O10 U3 U7 112.8(6) . 6_564 ?
 O10 U3 O3 101.8(8) . . ?
 O10 U3 O4 174.1(8) . . ?
 O10 U3 O11 73.2(8) . . ?
 O11 U3 U1 149.4(6) . . ?
 O11 U3 U4 91.5(6) . . ?
 O11 U3 U5 26.7(6) . . ?
 O11 U3 U6 37.2(6) . 8_466 ?
 O11 U3 U7 105.8(6) . 6_564 ?
 U4 U2 U5 180.0 . 1_655 ?
 O5 U2 U4 41.3(6) . . ?
 O5 U2 U4 41.3(6) 4_566 . ?
 O5 U2 U5 138.7(6) 4_566 1_655 ?
 O5 U2 U5 138.7(6) . 1_655 ?
 O5 U2 O5 82.7(13) 4_566 . ?
 O5 U2 O6 98.5(9) . 4_566 ?
 O5 U2 O6 98.5(9) 4_566 . ?
 O5 U2 O6 177.8(9) . . ?
 O5 U2 O6 177.8(9) 4_566 4_566 ?
 O5 U2 O7 87.0(9) 4_566 4_566 ?
 O5 U2 O7 90.8(9) . 4_566 ?
 O5 U2 O7 90.8(9) 4_566 . ?
 O5 U2 O7 87.0(9) . . ?
 O6 U2 U4 139.8(6) . . ?
 O6 U2 U4 139.8(6) 4_566 . ?
 O6 U2 U5 40.2(6) . 1_655 ?
 O6 U2 U5 40.2(6) 4_566 1_655 ?
 O6 U2 O6 80.3(13) . 4_566 ?
 O6 U2 O7 91.0(8) 4_566 . ?
 O6 U2 O7 91.0(8) . 4_566 ?
 O6 U2 O7 91.2(8) 4_566 4_566 ?
 O6 U2 O7 91.2(8) . . ?
 O7 U2 U4 88.5(6) . . ?
 O7 U2 U4 88.5(6) 4_566 . ?
 O7 U2 U5 91.5(6) 4_566 1_655 ?
 O7 U2 U5 91.5(6) . 1_655 ?
 O7 U2 O7 177.1(12) . 4_566 ?
 U1 U4 U1 137.57(6) 4_566 . ?
 U1 U4 U3 54.78(2) . . ?
 U1 U4 U3 167.63(5) 4_566 . ?
 U2 U4 U1 68.78(3) . 4_566 ?
 U2 U4 U1 68.78(3) . . ?
 U2 U4 U3 123.55(2) . . ?
 O4 U4 U1 32.8(6) . . ?
 O4 U4 U1 32.8(6) 4_566 4_566 ?
 O4 U4 U1 165.8(6) . 4_566 ?
 O4 U4 U1 165.8(6) 4_566 . ?
 O4 U4 U3 24.5(6) . . ?
 O4 U4 U3 135.4(6) 4_566 . ?
 O4 U4 U2 100.3(6) . . ?
 O4 U4 U2 100.3(6) 4_566 . ?
 O4 U4 O4 159.4(12) 4_566 . ?
 O4 U4 O5 132.8(8) 4_566 . ?
 O4 U4 O5 67.8(8) 4_566 4_566 ?
 O4 U4 O5 67.8(8) . . ?
 O4 U4 O5 132.8(8) . 4_566 ?
 O4 U4 O13 80.9(12) . . ?
 O4 U4 O13 79.2(12) 4_566 . ?
 O4 U4 O13 80.9(12) 4_566 4_566 ?
 O4 U4 O13 79.2(12) . 4_566 ?
 O5 U4 U1 100.8(5) 4_566 . ?
 O5 U4 U1 37.1(5) . . ?
 O5 U4 U1 37.1(5) 4_566 4_566 ?
 O5 U4 U1 100.8(5) . 4_566 ?
 O5 U4 U3 91.4(5) . . ?
 O5 U4 U3 155.2(5) 4_566 . ?
 O5 U4 U2 32.5(5) 4_566 . ?
 O5 U4 U2 32.5(5) . . ?
 O5 U4 O5 65.1(10) 4_566 . ?
 O12 U4 U1 79.6(7) . 4_566 ?
 O12 U4 U1 79.6(7) 4_566 . ?
 O12 U4 U1 99.7(7) . . ?
 O12 U4 U1 99.7(7) 4_566 4_566 ?
 O12 U4 U3 82.4(7) 4_566 . ?
 O12 U4 U3 98.8(7) . . ?
 O12 U4 U2 89.0(7) 4_566 . ?
 O12 U4 U2 89.0(7) . . ?
 O12 U4 O4 91.5(9) 4_566 4_566 ?
 O12 U4 O4 91.5(9) . . ?
 O12 U4 O4 88.8(9) . 4_566 ?
 O12 U4 O4 88.8(9) 4_566 . ?
 O12 U4 O5 89.1(9) . 4_566 ?
 O12 U4 O5 89.1(9) 4_566 . ?
 O12 U4 O5 89.2(9) . . ?
 O12 U4 O5 89.2(9) 4_566 4_566 ?
 O12 U4 O12 178.0(14) 4_566 . ?
 O12 U4 O13 76.9(12) . 4_566 ?
 O12 U4 O13 105.2(13) 4_566 4_566 ?
 O12 U4 O13 76.9(12) 4_566 . ?
 O12 U4 O13 105.2(13) . . ?
 O13 U4 U1 109.1(11) 4_566 4_566 ?
 O13 U4 U1 112.0(11) . 4_566 ?
 O13 U4 U1 112.0(11) 4_566 . ?
 O13 U4 U1 109.1(11) . . ?
 O13 U4 U3 56.3(11) . . ?
 O13 U4 U3 58.8(11) 4_566 . ?
 O13 U4 U2 165.8(10) . . ?
 O13 U4 U2 165.8(10) 4_566 . ?
 O13 U4 O5 145.9(12) . . ?
 O13 U4 O5 143.8(12) . 4_566 ?
 O13 U4 O5 143.8(12) 4_566 . ?
 O13 U4 O5 145.9(12) 4_566 4_566 ?
 O13 U4 O13 28(2) . 4_566 ?
 U2 U5 U3 124.12(3) 1_455 . ?
 U2 U5 U6 68.65(3) 1_455 8_466 ?
 U2 U5 U6 68.65(3) 1_455 5_445 ?
 U6 U5 U3 55.47(2) 8_466 . ?
 U6 U5 U3 167.23(5) 5_445 . ?
 U6 U5 U6 137.30(6) 5_445 8_466 ?
 O6 U5 U3 155.3(5) 1_455 . ?
 O6 U5 U3 92.1(5) 4_466 . ?
 O6 U5 U2 32.6(5) 4_466 1_455 ?
 O6 U5 U2 32.6(5) 1_455 1_455 ?
 O6 U5 U6 37.1(5) 4_466 8_466 ?
 O6 U5 U6 37.1(5) 1_455 5_445 ?
 O6 U5 U6 100.6(5) 1_455 8_466 ?
 O6 U5 U6 100.6(5) 4_466 5_445 ?
 O6 U5 O6 65.3(10) 1_455 4_466 ?
 O11 U5 U3 26.2(6) . . ?
 O11 U5 U3 133.8(6) 4_566 . ?
 O11 U5 U2 100.5(6) . 1_455 ?
 O11 U5 U2 100.5(6) 4_566 1_455 ?
 O11 U5 U6 34.1(6) . 8_466 ?
 O11 U5 U6 164.0(6) 4_566 8_466 ?
 O11 U5 U6 164.0(6) . 5_445 ?
 O11 U5 U6 34.1(6) 4_566 5_445 ?
 O11 U5 O6 67.9(8) . 4_466 ?
 O11 U5 O6 133.2(8) 4_566 4_466 ?
 O11 U5 O6 133.2(8) . 1_455 ?
 O11 U5 O6 67.9(8) 4_566 1_455 ?
 O11 U5 O11 159.0(12) . 4_566 ?
 O11 U5 O13 78.0(12) . 4_566 ?
 O11 U5 O13 81.6(12) . . ?
 O11 U5 O13 78.0(12) 4_566 . ?
 O11 U5 O13 81.6(12) 4_566 4_566 ?
 O13 U5 U3 58.2(10) 4_566 . ?
 O13 U5 U3 55.8(10) . . ?
 O13 U5 U2 166.0(10) . 1_455 ?
 O13 U5 U2 166.0(10) 4_566 1_455 ?
 O13 U5 U6 109.5(10) . 8_466 ?
 O13 U5 U6 109.5(10) 4_566 5_445 ?
 O13 U5 U6 111.9(10) . 5_445 ?
 O13 U5 U6 111.9(10) 4_566 8_466 ?
 O13 U5 O6 143.2(12) 4_566 4_466 ?
 O13 U5 O6 146.5(12) 4_566 1_455 ?
 O13 U5 O6 143.2(12) . 1_455 ?
 O13 U5 O6 146.5(12) . 4_466 ?
 O13 U5 O13 28(2) 4_566 . ?
 O14 U5 U3 79.4(7) . . ?
 O14 U5 U3 103.8(7) 4_566 . ?
 O14 U5 U2 87.2(7) . 1_455 ?
 O14 U5 U2 87.2(7) 4_566 1_455 ?
 O14 U5 U6 75.4(7) . 8_466 ?
 O14 U5 U6 102.5(7) 4_566 8_466 ?
 O14 U5 U6 75.4(7) 4_566 5_445 ?
 O14 U5 U6 102.5(7) . 5_445 ?
 O14 U5 O6 88.9(9) . 1_455 ?
 O14 U5 O6 86.5(8) 4_566 1_455 ?
 O14 U5 O6 88.9(9) 4_566 4_466 ?
 O14 U5 O6 86.5(8) . 4_466 ?
 O14 U5 O11 92.7(9) 4_566 . ?
 O14 U5 O11 92.7(9) . 4_566 ?
 O14 U5 O11 88.3(9) 4_566 4_566 ?
 O14 U5 O11 88.3(9) . . ?
 O14 U5 O13 79.0(12) 4_566 4_566 ?
 O14 U5 O13 79.0(12) . . ?
 O14 U5 O13 106.6(12) 4_566 . ?
 O14 U5 O13 106.6(12) . 4_566 ?
 O14 U5 O14 174.5(14) . 4_566 ?
 U1 U6 U5 131.87(4) . 5 ?
 U3 U6 U1 68.98(3) 8_566 . ?
 U3 U6 U5 65.34(3) 8_566 5 ?
 U7 U6 U1 109.42(4) . . ?
 U7 U6 U3 127.76(3) . 8_566 ?
 U7 U6 U5 109.91(3) . 5 ?
 O3 U6 U1 33.9(6) . . ?
 O3 U6 U3 102.7(6) . 8_566 ?
 O3 U6 U5 163.3(6) . 5 ?
 O3 U6 U7 86.5(6) . . ?
 O3 U6 O6 155.2(8) . 5_455 ?
 O3 U6 O10 69.2(8) . 8_566 ?
 O3 U6 O11 137.9(8) . 8_566 ?
 O3 U6 O17 80.9(8) . . ?
 O6 U6 U1 167.1(5) 5_455 . ?
 O6 U6 U3 101.4(5) 5_455 8_566 ?
 O6 U6 U5 36.7(5) 5_455 5 ?
 O6 U6 U7 83.2(5) 5_455 . ?
 O10 U6 U1 35.4(5) 8_566 . ?
 O10 U6 U3 33.6(5) 8_566 8_566 ?
 O10 U6 U5 97.6(5) 8_566 5 ?
 O10 U6 U7 126.4(6) 8_566 . ?
 O10 U6 O6 134.2(8) 8_566 5_455 ?
 O10 U6 O11 69.3(8) 8_566 8_566 ?
 O11 U6 U1 104.5(5) 8_566 . ?
 O11 U6 U3 35.7(5) 8_566 8_566 ?
 O11 U6 U5 33.4(5) 8_566 5 ?
 O11 U6 U7 112.7(6) 8_566 . ?
 O11 U6 O6 66.8(8) 8_566 5_455 ?
 O15 U6 U1 90.2(7) . . ?
 O15 U6 U3 94.2(7) . 8_566 ?
 O15 U6 U5 78.9(7) . 5 ?
 O15 U6 U7 137.5(7) . . ?
 O15 U6 O3 91.0(9) . . ?
 O15 U6 O6 81.7(8) . 5_455 ?
 O15 U6 O10 91.5(9) . 8_566 ?
 O15 U6 O11 97.2(9) . 8_566 ?
 O15 U6 O16 175.9(10) . . ?
 O15 U6 O17 99.5(9) . . ?
 O16 U6 U1 93.3(7) . . ?
 O16 U6 U3 89.1(7) . 8_566 ?
 O16 U6 U5 100.2(7) . 5 ?
 O16 U6 U7 38.9(7) . . ?
 O16 U6 O3 90.8(9) . . ?
 O16 U6 O6 95.2(8) . 5_455 ?
 O16 U6 O10 92.6(9) . 8_566 ?
 O16 U6 O11 83.9(9) . 8_566 ?
 O16 U6 O17 77.1(8) . . ?
 O17 U6 U1 114.4(5) . . ?
 O17 U6 U3 165.9(5) . 8_566 ?
 O17 U6 U5 113.6(5) . 5 ?
 O17 U6 U7 38.3(5) . . ?
 O17 U6 O6 77.1(8) . 5_455 ?
 O17 U6 O10 148.3(8) . 8_566 ?
 O17 U6 O11 137.3(8) . 8_566 ?
 U1 U7 U1 117.08(4) 8_466 6_565 ?
 U1 U7 U3 167.38(4) 8_466 6_565 ?
 U1 U7 U7 64.15(3) 8_466 3_556 ?
 U3 U7 U1 53.39(3) 6_565 6_565 ?
 U6 U7 U1 72.87(4) . 8_466 ?
 U6 U7 U1 168.32(4) . 6_565 ?
 U6 U7 U3 115.76(4) . 6_565 ?
 U6 U7 U7 137.01(5) . 3_556 ?
 U7 U7 U1 53.21(3) 3_556 6_565 ?
 U7 U7 U3 106.54(4) 3_556 6_565 ?
 O2 U7 U1 99.0(5) 6_565 8_466 ?
 O2 U7 U1 18.6(5) 6_565 6_565 ?
 O2 U7 U1 86.7(5) 8_466 6_565 ?
 O2 U7 U1 30.8(5) 8_466 8_466 ?
 O2 U7 U3 139.9(5) 8_466 6_565 ?
 O2 U7 U3 72.0(5) 6_565 6_565 ?
 O2 U7 U6 171.7(5) 6_565 . ?
 O2 U7 U6 103.6(5) 8_466 . ?
 O2 U7 U7 34.9(5) 6_565 3_556 ?
 O2 U7 U7 33.5(5) 8_466 3_556 ?
 O2 U7 O2 68.4(8) 6_565 8_466 ?
 O2 U7 O9 87.4(8) 6_565 6_565 ?
 O2 U7 O16 159.1(7) 6_565 . ?
 O9 U7 U1 173.2(5) 6_565 8_466 ?
 O9 U7 U1 69.1(5) 6_565 6_565 ?
 O9 U7 U3 16.8(5) 6_565 6_565 ?
 O9 U7 U6 100.7(5) 6_565 . ?
 O9 U7 U7 122.2(5) 6_565 3_556 ?
 O9 U7 O2 155.7(7) 6_565 8_466 ?
 O9 U7 O16 71.8(7) 6_565 . ?
 O16 U7 U1 140.8(5) . 6_565 ?
 O16 U7 U1 101.9(5) . 8_466 ?
 O16 U7 U3 87.4(5) . 6_565 ?
 O16 U7 U6 29.1(5) . . ?
 O16 U7 U7 166.0(5) . 3_556 ?
 O16 U7 O2 132.4(7) . 8_466 ?
 O17 U7 U1 152.6(5) . 6_565 ?
 O17 U7 U1 35.8(5) . 8_466 ?
 O17 U7 U3 151.9(5) . 6_565 ?
 O17 U7 U6 37.0(5) . . ?
 O17 U7 U7 100.0(5) . 3_556 ?
 O17 U7 O2 66.6(7) . 8_466 ?
 O17 U7 O2 134.8(7) . 6_565 ?
 O17 U7 O9 137.7(7) . 6_565 ?
 O17 U7 O16 66.0(7) . . ?
 O18 U7 U1 85.9(8) . 6_565 ?
 O18 U7 U1 86.2(7) . 8_466 ?
 O18 U7 U3 84.8(7) . 6_565 ?
 O18 U7 U6 88.9(8) . . ?
 O18 U7 U7 87.5(8) . 3_556 ?
 O18 U7 O2 88.9(9) . 8_466 ?
 O18 U7 O2 88.8(9) . 6_565 ?
 O18 U7 O9 91.6(9) . 6_565 ?
 O18 U7 O16 92.7(9) . . ?
 O18 U7 O17 87.4(9) . . ?
 O18 U7 O19 176.7(10) . . ?
 O19 U7 U1 93.2(7) . 6_565 ?
 O19 U7 U1 91.4(7) . 8_466 ?
 O19 U7 U3 97.1(7) . 6_565 ?
 O19 U7 U6 92.7(7) . . ?
 O19 U7 U7 89.4(7) . 3_556 ?
 O19 U7 O2 89.3(9) . 6_565 ?
 O19 U7 O2 87.9(9) . 8_466 ?
 O19 U7 O9 91.0(9) . 6_565 ?
 O19 U7 O16 90.1(9) . . ?
 O19 U7 O17 92.1(9) . . ?
 Nd2 Nd1 Nd1 176.90(11) . 3_556 ?
 O7 Nd1 Nd1 138.1(5) 3_656 3_556 ?
 O7 Nd1 Nd2 42.9(5) 3_656 . ?
 O7 Nd1 O14 84.4(7) 3_656 3_556 ?
 O7 Nd1 O15 82.9(7) 3_656 6_565 ?
 O8 Nd1 Nd1 87.9(6) . 3_556 ?
 O8 Nd1 Nd2 90.5(6) . . ?
 O8 Nd1 O7 132.4(8) . 3_656 ?
 O8 Nd1 O14 141.5(8) . 3_556 ?
 O8 Nd1 O15 117.7(7) . 6_565 ?
 O14 Nd1 Nd1 54.0(5) 3_556 3_556 ?
 O14 Nd1 Nd2 127.3(5) 3_556 . ?
 O15 Nd1 Nd1 87.3(5) 6_565 3_556 ?
 O15 Nd1 Nd2 95.8(5) 6_565 . ?
 O15 Nd1 O14 71.0(7) 6_565 3_556 ?
 O20 Nd1 Nd1 23.6(8) . 3_556 ?
 O20 Nd1 Nd2 157.9(8) . . ?
 O20 Nd1 O7 148.8(5) . 3_656 ?
 O20 Nd1 O8 77.8(6) . . ?
 O20 Nd1 O14 68.6(7) . 3_556 ?
 O20 Nd1 O15 73.9(6) . 6_565 ?
 O20 Nd1 O21 122.5(9) . . ?
 O20 Nd1 O22 109.7(9) . . ?
 O21 Nd1 Nd1 146.0(6) . 3_556 ?
 O21 Nd1 Nd2 35.4(6) . . ?
 O21 Nd1 O7 70.1(7) . 3_656 ?
 O21 Nd1 O8 73.8(7) . . ?
 O21 Nd1 O14 141.0(7) . 3_556 ?
 O21 Nd1 O15 76.9(7) . 6_565 ?
 O21 Nd1 O22 123.7(8) . . ?
 O22 Nd1 Nd1 87.1(6) . 3_556 ?
 O22 Nd1 Nd2 90.6(6) . . ?
 O22 Nd1 O7 76.3(7) . 3_656 ?
 O22 Nd1 O8 100.1(7) . . ?
 O22 Nd1 O14 75.0(7) . 3_556 ?
 O22 Nd1 O15 141.5(7) . 6_565 ?
 Nd1 Nd2 Nd1 176.67(17) . 3_656 ?
 O1 Nd2 Nd1 91.1(5) 3_656 3_656 ?
 O1 Nd2 Nd1 86.8(5) . 3_656 ?
 O1 Nd2 Nd1 91.1(5) . . ?
 O1 Nd2 Nd1 86.8(5) 3_656 . ?
 O1 Nd2 O1 103.4(10) 3_656 . ?
 O1 Nd2 O12 143.9(7) 3_656 4_566 ?
 O1 Nd2 O12 143.9(7) . 2_665 ?
 O1 Nd2 O12 76.1(7) 3_656 2_665 ?
 O1 Nd2 O12 76.1(7) . 4_566 ?
 O7 Nd2 Nd1 140.2(5) . . ?
 O7 Nd2 Nd1 41.8(5) 3_656 . ?
 O7 Nd2 Nd1 140.2(5) 3_656 3_656 ?
 O7 Nd2 Nd1 41.8(5) . 3_656 ?
 O7 Nd2 O1 78.0(7) . . ?
 O7 Nd2 O1 132.9(7) 3_656 . ?
 O7 Nd2 O1 78.0(7) 3_656 3_656 ?
 O7 Nd2 O1 132.9(7) . 3_656 ?
 O7 Nd2 O7 135.1(10) 3_656 . ?
 O7 Nd2 O12 82.9(7) 3_656 2_665 ?
 O7 Nd2 O12 76.9(7) . 2_665 ?
 O7 Nd2 O12 82.9(7) . 4_566 ?
 O7 Nd2 O12 76.9(7) 3_656 4_566 ?
 O12 Nd2 Nd1 124.5(5) 4_566 3_656 ?
 O12 Nd2 Nd1 57.3(5) 2_665 3_656 ?
 O12 Nd2 Nd1 124.5(5) 2_665 . ?
 O12 Nd2 Nd1 57.3(5) 4_566 . ?
 O12 Nd2 O12 125.4(9) 4_566 2_665 ?
 O21 Nd2 Nd1 142.0(6) 3_656 . ?
 O21 Nd2 Nd1 34.7(6) 3_656 3_656 ?
 O21 Nd2 Nd1 142.0(6) . 3_656 ?
 O21 Nd2 Nd1 34.7(6) . . ?
 O21 Nd2 O1 68.2(7) . 3_656 ?
 O21 Nd2 O1 68.7(7) 3_656 3_656 ?
 O21 Nd2 O1 68.7(7) . . ?
 O21 Nd2 O1 68.2(7) 3_656 . ?
 O21 Nd2 O7 68.5(7) 3_656 . ?
 O21 Nd2 O7 144.9(7) . . ?
 O21 Nd2 O7 68.5(7) . 3_656 ?
 O21 Nd2 O7 144.9(7) 3_656 3_656 ?
 O21 Nd2 O12 78.6(7) 3_656 2_665 ?
 O21 Nd2 O12 137.8(7) 3_656 4_566 ?
 O21 Nd2 O12 137.8(7) . 2_665 ?
 O21 Nd2 O12 78.6(7) . 4_566 ?
 O21 Nd2 O21 107.4(11) 3_656 . ?
 U1 O1 Nd2 149.4(11) . . ?
 U1 O2 U7 109.1(10) . 8_566 ?
 U1 O2 U7 138.5(11) . 6_564 ?
 U7 O2 U7 111.6(8) 6_564 8_566 ?
 U1 O3 U3 108.5(9) . . ?
 U6 O3 U1 112.2(10) . . ?
 U6 O3 U3 137.9(10) . . ?
 U3 O4 U1 108.2(9) . . ?
 U3 O4 U4 129.9(11) . . ?
 U4 O4 U1 114.7(9) . . ?
 U1 O5 U4 105.4(8) . . ?
 U2 O5 U1 144.4(11) . . ?
 U2 O5 U4 106.1(9) . . ?
 U2 O6 U5 107.2(9) . 1_655 ?
 U2 O6 U6 141.6(11) . 5_545 ?
 U5 O6 U6 106.2(9) 1_655 5_545 ?
 U2 O7 Nd1 128.3(10) . 3_656 ?
 U2 O7 Nd2 130.7(10) . . ?
 Nd1 O7 Nd2 95.3(7) 3_656 . ?
 U3 O8 Nd1 169.0(12) . . ?
 U3 O9 U7 141.3(11) . 6_564 ?
 U1 O10 U6 108.1(9) 8_466 8_466 ?
 U3 O10 U1 141.5(11) . 8_466 ?
 U3 O10 U6 110.3(9) . 8_466 ?
 U3 O11 U5 127.0(11) . . ?
 U3 O11 U6 107.1(9) . 8_466 ?
 U5 O11 U6 112.5(9) . 8_466 ?
 U4 O12 Nd2 142.4(11) . 2_664 ?
 U4 O13 U5 152(2) . . ?
 O13 O13 U4 75.8(10) 4_566 . ?
 O13 O13 U5 76.0(10) 4_566 . ?
 U5 O14 Nd1 143.3(11) . 3_556 ?
 U6 O15 Nd1 152.7(12) . 6_564 ?
 U6 O16 U7 112.0(10) . . ?
 U1 O17 U6 148.7(10) 8_466 . ?
 U1 O17 U7 106.6(9) 8_466 . ?
 U6 O17 U7 104.7(8) . . ?
 Nd1 O20 Nd1 132.7(15) 3_556 . ?
 Nd1 O21 Nd2 109.9(9) . . ?

loop_
  _geom_torsion_atom_site_label_1
  _geom_torsion_atom_site_label_2
  _geom_torsion_atom_site_label_3
  _geom_torsion_atom_site_label_4
  _geom_torsion
  _geom_torsion_site_symmetry_1
  _geom_torsion_site_symmetry_2
  _geom_torsion_site_symmetry_3
  _geom_torsion_site_symmetry_4
  _geom_torsion_publ_flag
 U1 U3 O8 Nd1 -81(7) . . . . ?
 U1 U3 O9 U7 19.9(17) . . . 6_564 ?
 U1 U4 O12 Nd2 93.8(17) . . . 2_664 ?
 U1 U4 O12 Nd2 -43.1(16) 4_566 . . 2_664 ?
 U1 U6 O15 Nd1 -155(2) . . . 6_564 ?
 U1 U6 O16 U7 -117.3(8) . . . . ?
 U3 U1 O1 Nd2 72(2) . . . . ?
 U3 U4 O12 Nd2 149.3(16) . . . 2_664 ?
 U3 U5 O14 Nd1 108.0(18) . . . 3_556 ?
 U3 U6 O15 Nd1 -86(2) 8_566 . . 6_564 ?
 U3 U6 O16 U7 173.8(8) 8_566 . . . ?
 U2 U4 O12 Nd2 25.5(17) . . . 2_664 ?
 U2 U5 O14 Nd1 -17.5(17) 1_455 . . 3_556 ?
 U4 U1 O1 Nd2 9(2) . . . . ?
 U4 U3 O8 Nd1 -23(6) . . . . ?
 U4 U3 O9 U7 -37.7(19) . . . 6_564 ?
 U5 U3 O8 Nd1 48(6) . . . . ?
 U5 U3 O9 U7 -108.0(17) . . . 6_564 ?
 U5 U6 O15 Nd1 -22(2) 5 . . 6_564 ?
 U5 U6 O16 U7 109.1(8) 5 . . . ?
 U6 U1 O1 Nd2 142(2) . . . . ?
 U6 U3 O8 Nd1 106(7) 8_466 . . . ?
 U6 U3 O9 U7 -166.8(17) 8_466 . . 6_564 ?
 U6 U5 O14 Nd1 51.2(16) 8_466 . . 3_556 ?
 U6 U5 O14 Nd1 -84.9(17) 5_445 . . 3_556 ?
 U7 U1 O1 Nd2 62(3) 6_564 . . . ?
 U7 U1 O1 Nd2 -98(2) 8_566 . . . ?
 U7 U3 O8 Nd1 -59(7) 6_564 . . . ?
 U7 U6 O15 Nd1 85(3) . . . 6_564 ?
 O3 U1 O1 Nd2 108(2) . . . . ?
 O3 U3 O8 Nd1 -117(7) . . . . ?
 O3 U3 O9 U7 55.3(18) . . . 6_564 ?
 O3 U6 O15 Nd1 171(3) . . . 6_564 ?
 O3 U6 O16 U7 -83.4(10) . . . . ?
 O4 U1 O1 Nd2 37(2) . . . . ?
 O4 U3 O8 Nd1 -44(7) . . . . ?
 O4 U3 O9 U7 -17.1(18) . . . 6_564 ?
 O4 U4 O12 Nd2 -74.8(18) 4_566 . . 2_664 ?
 O4 U4 O12 Nd2 125.8(18) . . . 2_664 ?
 O5 U1 O1 Nd2 -29(2) . . . . ?
 O5 U4 O12 Nd2 58.1(17) . . . 2_664 ?
 O5 U4 O12 Nd2 -7.0(17) 4_566 . . 2_664 ?
 O6 U5 O14 Nd1 15.2(18) 4_466 . . 3_556 ?
 O6 U5 O14 Nd1 -50.1(18) 1_455 . . 3_556 ?
 O6 U6 O15 Nd1 15(2) 5_455 . . 6_564 ?
 O6 U6 O16 U7 72.4(10) 5_455 . . . ?
 O10 U1 O1 Nd2 178(2) 8_566 . . . ?
 O10 U3 O8 Nd1 142(7) . . . . ?
 O10 U3 O9 U7 157.0(18) . . . 6_564 ?
 O10 U6 O15 Nd1 -119(3) 8_566 . . 6_564 ?
 O10 U6 O16 U7 -152.7(10) 8_566 . . . ?
 O11 U3 O8 Nd1 68(7) . . . . ?
 O11 U3 O9 U7 -129.7(18) . . . 6_564 ?
 O11 U5 O14 Nd1 83.1(18) . . . 3_556 ?
 O11 U5 O14 Nd1 -117.9(18) 4_566 . . 3_556 ?
 O11 U6 O15 Nd1 -50(3) 8_566 . . 6_564 ?
 O11 U6 O16 U7 138.4(11) 8_566 . . . ?
 O13 U4 O12 Nd2 -153.3(19) . . . 2_664 ?
 O13 U4 O12 Nd2 -156(2) 4_566 . . 2_664 ?
 O13 U5 O14 Nd1 160.1(19) 4_566 . . 3_556 ?
 O13 U5 O14 Nd1 165(2) . . . 3_556 ?
 O17 U1 O1 Nd2 -103(2) 8_566 . . . ?
 O17 U6 O15 Nd1 90(3) . . . 6_564 ?
 O17 U6 O16 U7 -3.0(9) . . . . ?

_shelx_res_file
;
TITL c2221_a_a.res in C222(1)
    cxasap_sadabs_s_a.res
    created by SHELXL-2018/3 at 16:12:05 on 18-Mar-2025
REM Old TITL C2221_a.res in C222(1)
REM SHELXT solution in C222(1): R1 0.146, Rweak 0.006, Alpha 0.006
REM <I/s> 0.188 for 9 systematic absences, Orientation as input
REM Flack x = 0.480 ( 0.005 ) from 1536 Parsons' quotients
REM Formula found by SHELXT: O38 Nd2 U9
CELL 0.71078 11.634 20.9942 14.254 90 90 90
ZERR 4 0.0023 0.0042 0.0029 0 0 0
LATT -7
SYMM -X,-Y,0.5+Z
SYMM -X,+Y,0.5-Z
SYMM +X,-Y,-Z
SFAC Nd O U
UNIT 6 168 44
RIGU
EADP O1 > O22

L.S. 10
PLAN  3
TEMP -173
CONF
LIST 4
MORE -1
fmap 2
acta
TWIN -1 0 0 0 -1 0 0 0 -1 2
OMIT -4 50
REM <olex2.extras>
REM <HklSrc "%.\\cxasap_sadabs_s_a.hkl">
REM </olex2.extras>

WGHT    0.106900  153.196106
BASF   0.60796
FVAR       0.03233
U1    3    0.488157    0.671070    0.480606    11.00000    0.00885    0.01312 =
         0.00743   -0.00006   -0.00099    0.00116
U3    3    0.175243    0.660323    0.477958    11.00000    0.00888    0.01511 =
         0.00614    0.00115   -0.00033   -0.00010
U2    3    0.672846    0.500000    0.500000    10.50000    0.00878    0.00997 =
         0.01257   -0.00122    0.00000    0.00000
U4    3    0.367968    0.500000    0.500000    10.50000    0.01136    0.01481 =
         0.01016   -0.00228    0.00000    0.00000
U5    3   -0.021606    0.500000    0.500000    10.50000    0.00909    0.01365 =
         0.01123    0.00188    0.00000    0.00000
U6    3    0.357634    0.829582    0.524270    11.00000    0.01341    0.01318 =
         0.00747   -0.00039    0.00130    0.00023
U7    3    0.170428    0.820392    0.725693    11.00000    0.01212    0.01897 =
         0.01054   -0.00014    0.00032   -0.00025
ND1   1    0.172056    0.585986    0.754203    10.50000    0.01301    0.03355 =
         0.01104    0.00772   -0.00181    0.00333
ND2   1    0.500000    0.580707    0.750000    10.25000    0.00960    0.01612 =
         0.00458    0.00000   -0.00168    0.00000
O1    2    0.505696    0.658209    0.605421    11.00000    0.02697    0.02291 =
         0.01950    0.00096    0.00107    0.00234
O2    2    0.475561    0.681481    0.343851    11.00000    0.02697    0.02291 =
         0.01950    0.00096    0.00107    0.00234
O3    2    0.325855    0.725366    0.506245    11.00000    0.02697    0.02291 =
         0.01950    0.00096    0.00107    0.00234
O4    2    0.332944    0.603868    0.462309    11.00000    0.02697    0.02291 =
         0.01950    0.00096    0.00107    0.00234
O5    2    0.544681    0.560317    0.476052    11.00000    0.02697    0.02291 =
         0.01950    0.00096    0.00107    0.00234
O6    2    0.804734    0.441312    0.527837    11.00000    0.02697    0.02291 =
         0.01950    0.00096    0.00107    0.00234
O7    2    0.667866    0.533306    0.650770    11.00000    0.02697    0.02291 =
         0.01950    0.00096    0.00107    0.00234
O8    2    0.170104    0.636941    0.602085    11.00000    0.02697    0.02291 =
         0.01950    0.00096    0.00107    0.00234
O9    2    0.190163    0.680382    0.351417    11.00000    0.02697    0.02291 =
         0.01950    0.00096    0.00107    0.00234
O10   2    0.029680    0.724953    0.496212    11.00000    0.02697    0.02291 =
         0.01950    0.00096    0.00107    0.00234
O11   2    0.014534    0.602619    0.451385    11.00000    0.02697    0.02291 =
         0.01950    0.00096    0.00107    0.00234
O12   2    0.370735    0.477508    0.378179    11.00000    0.02697    0.02291 =
         0.01950    0.00096    0.00107    0.00234
O13   2    0.174506    0.504930    0.539227    10.50000    0.02697    0.02291 =
         0.01950    0.00096    0.00107    0.00234
O14   2   -0.029056    0.529368    0.618232    11.00000    0.02697    0.02291 =
         0.01950    0.00096    0.00107    0.00234
O15   2    0.343800    0.842216    0.400231    11.00000    0.02697    0.02291 =
         0.01950    0.00096    0.00107    0.00234
O16   2    0.362565    0.819902    0.656075    11.00000    0.02697    0.02291 =
         0.01950    0.00096    0.00107    0.00234
O17   2    0.170753    0.826560    0.563841    11.00000    0.02697    0.02291 =
         0.01950    0.00096    0.00107    0.00234
O18   2    0.164002    0.904397    0.726961    11.00000    0.02697    0.02291 =
         0.01950    0.00096    0.00107    0.00234
O19   2    0.168238    0.736132    0.723244    11.00000    0.02697    0.02291 =
         0.01950    0.00096    0.00107    0.00234
O20   2    0.000000    0.627745    0.750000    10.50000    0.02697    0.02291 =
         0.01950    0.00096    0.00107    0.00234
O21   2    0.337084    0.647060    0.746617    11.00000    0.02697    0.02291 =
         0.01950    0.00096    0.00107    0.00234
O22   2    0.163239    0.477118    0.707915    11.00000    0.02697    0.02291 =
         0.01950    0.00096    0.00107    0.00234
HKLF 4


REM  c2221_a_a.res in C222(1)
REM wR2 = 0.1400, GooF = S = 1.053, Restrained GooF = 0.991 for all data
REM R1 = 0.0550 for 2976 Fo > 4sig(Fo) and 0.0554 for all 3035 data
REM 137 parameters refined using 378 restraints

END

WGHT      0.1070    152.5781

REM Highest difference peak 15.024,  deepest hole -5.368,  1-sigma level  0.921
Q1    1   0.2917  0.8310  0.5194  11.00000  0.05   10.63
Q2    1   0.2844  0.5000  0.5000  10.50000  0.05    9.81
Q3    1   0.4811  0.8218  0.7211  11.00000  0.05    7.97
;
_shelx_res_checksum                79064
_shelx_hkl_file
;
  -1   1   0    9.90    1.10
  -1   1   0   10.00    1.10
   1  -1   0   10.50    1.10
   1  -1   0   10.00    1.10
  -2   2   0   37.90    3.70
  -2   2   0   34.80    3.60
   2  -2   0   38.60    3.70
   2  -2   0   41.80    3.70
  -3   3   0 3712.13  325.47
  -3   3   0 3797.12  325.57
   3  -3   0 3951.60  325.77
   3  -3   0 3742.63  325.47
  -4   4   0    1.30    0.80
  -4   4   0    2.10    1.00
   4  -4   0    2.40    1.00
   4  -4   0    1.00    0.80
  -5   5   0  117.29   11.20
  -5   5   0  124.09   11.20
   5  -5   0  122.89   11.30
   5  -5   0  118.19   11.20
  -6   6   0 3384.06  287.87
  -6   6   0 3200.08  287.57
   6  -6   0 3337.47  287.77
   6  -6   0 3510.75  287.97
  -7   7   0    0.20    0.90
  -7   7   0   -0.30    0.70
   7  -7   0   -0.40    1.00
   7  -7   0   -0.30    0.70
  -8   8   0    0.90    1.00
  -9   9   0  317.57   29.20
  -9   9   0  351.86   29.50
   9  -9   0  303.77   29.10
   9  -9   0  328.57   29.40
 -10  10   0    4.20    1.70
 -10  10   0    3.60    1.60
  10 -10   0    2.30    1.30
  10 -10   0    4.40    1.80
 -11  11   0  198.98   19.30
 -11  11   0  220.68   20.20
  11 -11   0  200.88   19.60
  11 -11   0  206.68   20.30
 -12  12   0  247.08   25.90
  12 -12   0  237.58   25.70
  12 -12   0  314.87   25.50
  12 -10   0    4.20    1.80
  12 -10   0    3.30    2.00
 -12  10   0    4.20    1.90
 -12  10   0    1.70    1.50
  11  -9   0  139.29   16.30
  11  -9   0  164.98   16.00
 -11   9   0  178.28   16.60
 -11   9   0  184.38   16.20
  10  -8   0    0.40    1.00
  10  -8   0    0.30    1.10
 -10   8   0   -0.20    1.00
 -10   8   0    0.00    0.90
   8  -6   0   54.69    5.50
   8  -6   0   48.30    5.50
  -8   6   0   46.60    5.40
  -8   6   0   42.70    5.20
   7  -5   0   28.10    3.50
   7  -5   0   25.90    3.40
  -7   5   0   25.60    3.40
  -7   5   0   30.00    3.50
   6  -4   0  166.78   16.10
   6  -4   0  184.48   16.20
  -6   4   0  192.28   16.20
  -6   4   0  173.28   16.10
   5  -3   0  545.15   46.80
   5  -3   0  518.85   46.70
  -5   3   0  538.15   46.80
  -5   3   0  557.14   46.80
   4  -2   0    2.80    0.90
   4  -2   0    2.90    0.80
  -4   2   0    3.00    0.80
  -4   2   0    3.90    0.90
   3  -1   0    0.90    0.50
   3  -1   0    0.80    0.60
  -3   1   0    0.70    0.50
  -3   1   0    0.00    0.50
   2   0   0   17.20    1.70
   2   0   0   18.00    1.80
  -2   0   0   16.60    1.80
  -2   0   0   16.30    1.70
   1   1   0   10.60    1.10
   1   1   0   10.60    1.10
  -1  -1   0   10.60    1.10
  -1  -1   0   10.60    1.10
   0   2   0   48.90    4.60
   0   2   0   48.90    4.60
   0  -2   0   51.89    4.60
   0  -2   0   49.50    4.60
  -1   3   0   33.30    3.30
  -1   3   0   31.70    3.20
   1  -3   0   30.70    3.20
   1  -3   0   33.30    3.30
  -2   4   0   28.20    3.00
  -2   4   0   27.10    3.00
   2  -4   0   26.20    3.10
   2  -4   0   26.20    3.00
  -3   5   0  198.68   18.90
  -3   5   0  213.68   18.90
   3  -5   0  223.18   18.90
   3  -5   0  213.58   18.90
  -4   6   0  286.77   25.00
  -4   6   0  282.27   25.00
   4  -6   0  275.27   24.90
   4  -6   0  281.67   25.00
  -5   7   0   51.69    5.30
  -5   7   0   44.40    5.30
   5  -7   0   51.59    5.30
   5  -7   0   43.70    5.20
  -6   8   0  314.67   27.10
  -6   8   0  304.27   27.10
   6  -8   0  312.47   27.20
   6  -8   0  282.77   27.00
  -7   9   0    2.80    1.40
   7  -9   0    2.40    1.20
   7  -9   0    3.00    1.30
  -8  10   0   15.60    2.90
  -8  10   0   15.50    2.70
   8 -10   0   13.10    2.60
   8 -10   0   19.30    3.00
  -9  11   0    7.20    1.90
  -9  11   0    5.90    2.00
   9 -11   0    7.30    1.90
   9 -11   0    3.50    1.60
 -10  12   0    9.40    2.50
 -10  12   0   10.80    2.70
  10 -12   0   10.10    2.40
  10 -12   0   10.60    2.60
 -11  13   0   62.39    6.90
 -11  13   0   42.90    6.90
  11 -13   0   55.19    6.60
  11 -13   0   41.50    6.90
  12 -14   0   35.70    6.80
  12 -14   0   54.89    6.60
  13  -9   0    6.80    1.90
  13  -9   0    9.90    2.80
  12  -8   0  118.69   12.70
  12  -8   0  121.39   11.80
 -12   8   0  105.49   12.30
 -12   8   0  126.79   11.80
  11  -7   0    6.00    1.80
  11  -7   0    3.30    1.40
 -11   7   0    5.30    1.40
 -11   7   0   10.00    2.50
   9  -5   0   39.40    4.80
   9  -5   0   45.70    5.10
  -9   5   0   42.90    4.80
  -9   5   0   40.50    5.00
   8  -4   0   21.60    2.80
   8  -4   0   20.00    2.80
  -8   4   0   21.10    2.80
  -8   4   0   18.20    2.70
   7  -3   0    5.20    1.40
   7  -3   0    6.60    1.50
  -7   3   0    7.40    1.40
  -7   3   0    8.50    1.60
   6  -2   0  142.69   13.00
   6  -2   0  147.09   13.00
  -6   2   0  142.39   13.00
  -6   2   0  139.99   12.90
   5  -1   0    3.20    0.90
   5  -1   0    3.10    0.80
  -5   1   0    2.20    0.80
  -5   1   0    2.60    0.80
   4   0   0  242.58   21.00
   4   0   0  246.28   21.10
  -4   0   0  244.98   21.10
  -4   0   0  231.68   21.00
   3   1   0   -0.10    0.50
   3   1   0    0.10    0.60
  -3  -1   0    0.90    0.50
  -3  -1   0    0.80    0.60
   2   2   0   35.40    3.60
   2   2   0   37.90    3.60
  -2  -2   0   40.00    3.70
  -2  -2   0   37.30    3.60
   1   3   0   31.30    3.10
   1   3   0   32.30    3.10
  -1  -3   0   27.70    3.10
  -1  -3   0   30.50    3.10
   0   4   0  113.39   10.30
   0   4   0  111.59   10.30
   0  -4   0  107.59   10.30
   0  -4   0  117.19   10.30
  -1   5   0  107.39    9.80
  -1   5   0  108.89    9.80
   1  -5   0  104.69    9.70
   1  -5   0  101.99    9.70
  -2   6   0   12.50    2.10
  -2   6   0   14.50    2.10
   2  -6   0   11.80    2.00
   2  -6   0    8.90    1.90
  -3   7   0   20.60    2.90
  -3   7   0   21.60    2.90
   3  -7   0   19.10    2.80
   3  -7   0   24.50    3.10
  -4   8   0    1.20    1.00
  -4   8   0   -1.00   21.40
   4  -8   0    1.00    1.10
   4  -8   0    0.20    0.90
  -5   9   0  401.76   34.00
   5  -9   0  364.46   33.90
   5  -9   0  382.96   34.20
  -6  10   0   12.50    2.50
  -6  10   0   12.00    2.50
   6 -10   0   18.10    2.90
   6 -10   0   14.10    2.70
  -7  11   0   54.49    6.30
  -7  11   0   50.59    6.10
   7 -11   0   49.10    6.10
   7 -11   0   51.79    6.10
  -8  12   0   34.50    5.10
  -8  12   0   41.00    5.40
   8 -12   0   35.00    5.00
   8 -12   0   36.70    5.60
  -9  13   0  183.48   18.80
  -9  13   0  202.88   19.30
   9 -13   0  197.98   18.90
   9 -13   0  206.78   19.20
 -10  14   0    3.40    1.50
 -10  14   0    4.60    2.00
  10 -14   0    2.20    1.70
  10 -14   0    2.20    1.80
 -11  15   0   72.79    9.50
  12 -16   0    9.70    3.40
  13  -7   0    0.70    1.50
  13  -7   0    0.00    1.10
  12  -6   0  205.18   19.60
  12  -6   0  216.48   20.20
 -12   6   0  216.08   19.60
 -12   6   0  208.18   20.20
 -11   5   0  153.88   15.00
  10  -4   0    2.60    1.20
  10  -4   0    0.90    1.10
 -10   4   0    1.30    1.00
 -10   4   0    1.70    1.00
   9  -3   0  256.17   24.70
   9  -3   0  275.67   24.90
  -9   3   0  279.07   24.70
  -9   3   0  308.37   25.00
   8  -2   0   11.60    1.80
   8  -2   0    6.00    1.50
  -8   2   0    7.10    1.50
  -8   2   0    9.80    1.70
   7  -1   0   26.00    3.20
   7  -1   0   25.60    3.20
  -7   1   0   27.90    3.20
  -7   1   0   28.40    3.20
   6   0   0 9304.87  793.12
   6   0   0 9312.37  793.12
  -6   0   0 9464.45  793.32
  -6   0   0 9018.70  792.82
   5   1   0    4.30    1.00
   5   1   0    2.80    0.90
  -5  -1   0    2.60    0.80
  -5  -1   0    3.70    0.90
   4   2   0    2.50    0.80
   4   2   0    3.00    0.80
  -4  -2   0    1.80    0.80
  -4  -2   0    1.90    0.80
   3   3   0 4252.07  355.06
   3   3   0 3964.70  354.76
  -3  -3   0 4116.99  354.86
  -3  -3   0 4246.08  355.06
   2   4   0   23.40    2.80
   2   4   0   23.20    2.80
  -2  -4   0   25.50    2.80
  -2  -4   0   26.50    2.90
   1   5   0  101.59    9.70
   1   5   0  108.59    9.70
  -1  -5   0  112.59    9.80
  -1  -5   0  100.59    9.70
   0   6   0 9124.49  778.32
   0   6   0 8137.09  777.42
   0  -6   0 9466.75  778.62
   0  -6   0 9688.53  778.82
  -1   7   0   14.20    2.30
  -1   7   0   11.00    2.10
   1  -7   0   13.30    2.10
   1  -7   0   10.40    2.00
  -2   8   0    7.40    1.70
  -2   8   0    4.30    1.40
   2  -8   0    4.70    1.50
   2  -8   0    3.40    1.40
  -3   9   0 4025.90  359.36
  -3   9   0 4239.48  359.76
   3  -9   0 4269.17  359.56
   3  -9   0 4240.38  359.66
  -5  11   0  216.38   20.00
   5 -11   0  205.98   20.00
   5 -11   0  220.58   20.10
  -6  12   0 3092.09  270.67
  -6  12   0 3271.77  270.87
   6 -12   0 3065.89  270.57
   6 -12   0 3169.38  270.77
  -7  13   0    0.70    1.30
  -7  13   0    0.00    1.20
   7 -13   0   -0.60    1.10
   7 -13   0    2.40    4.80
  -8  14   0    4.50    1.90
  -8  14   0    8.80    2.30
   8 -14   0    7.50    2.20
   8 -14   0    5.00    2.00
  -9  15   0  196.18   23.80
  -9  15   0  294.17   24.50
   9 -15   0  272.67   24.10
   9 -15   0  263.27   24.30
 -10  16   0    0.90    1.60
 -10  16   0    4.60    2.60
  10 -16   0    3.40    2.10
  10 -16   0    1.40    1.70
 -11  17   0  207.78   20.40
 -11  17   0  189.88   20.70
  11 -17   0  214.58   21.00
  11 -17   0  194.98   20.10
  13  -5   0    2.40    1.30
  13  -5   0    3.10    1.70
 -12   4   0  109.89   10.90
  11  -3   0  270.97   23.00
  11  -3   0  240.78   23.10
 -11   3   0  271.67   23.30
 -11   3   0  236.68   22.80
  10  -2   0    1.90    1.20
  10  -2   0    0.90    0.90
 -10   2   0    0.80    1.00
 -10   2   0    0.80    0.90
   9  -1   0   31.80    3.80
   9  -1   0   32.00    3.90
  -9   1   0   33.80    3.80
  -9   1   0   30.70    3.90
   8   0   0    2.60    0.90
   8   0   0    2.30    1.00
  -8   0   0    1.40    0.90
  -8   0   0    1.10    0.80
   7   1   0   29.20    3.20
   7   1   0   27.40    3.30
  -7  -1   0   29.20    3.30
  -7  -1   0   24.00    3.10
   6   2   0  141.69   12.70
   6   2   0  145.49   12.60
  -6  -2   0  138.19   12.60
  -6  -2   0  130.89   12.50
   5   3   0  560.44   50.29
   5   3   0  568.94   50.29
  -5  -3   0  607.24   50.39
  -5  -3   0  587.14   50.29
   4   4   0    2.50    0.90
   4   4   0    2.50    0.90
  -4  -4   0    0.70    6.30
  -4  -4   0    0.90    0.80
   3   5   0  222.08   19.90
   3   5   0  226.88   19.90
  -3  -5   0  224.68   19.80
  -3  -5   0  220.98   19.80
   2   6   0   14.30    2.20
   2   6   0   11.10    2.10
  -2  -6   0   12.40    2.20
  -2  -6   0   17.30    2.20
   1   7   0   11.10    2.00
   1   7   0    7.30    1.80
  -1  -7   0   16.00    2.20
  -1  -7   0   14.70    2.20
   0   8   0  449.66   39.00
   0   8   0  443.96   38.90
   0  -8   0  450.55   38.90
   0  -8   0  426.06   38.80
  -1   9   0   66.79    7.20
  -1   9   0   68.59    7.20
   1  -9   0   63.99    7.00
   1  -9   0   70.69    7.10
  -2  10   0   12.50    2.60
   2 -10   0   17.80    2.80
  -3  11   0   33.30    4.70
  -3  11   0   35.50    4.60
   3 -11   0   32.60    4.50
   3 -11   0   36.00    4.70
  -4  12   0   85.59    8.90
  -4  12   0   73.39    8.60
   4 -12   0   90.29    8.80
   4 -12   0   76.69    8.60
  -5  13   0  149.29   15.20
   5 -13   0  154.98   14.90
   5 -13   0  155.48   15.20
  -6  14   0  141.49   14.70
  -6  14   0  159.98   15.30
  -7  15   0   21.00    3.70
  -7  15   0   16.90    3.50
   7 -15   0   15.60    3.20
   7 -15   0   18.60    3.60
  -8  16   0   15.70    3.70
  -8  16   0   23.50    4.10
   8 -16   0   19.40    4.00
   8 -16   0   30.60    4.60
  -9  17   0   61.89    8.30
  -9  17   0   65.89    8.70
   9 -17   0   67.69    8.70
   9 -17   0   68.59    8.40
 -10  18   0    4.40    2.40
 -10  18   0   12.90    3.20
  10 -18   0    9.10    2.70
  10 -18   0   12.90    3.10
  11 -19   0   92.79   11.10
  11 -19   0   89.49   11.30
 -13   3   0   12.10    2.50
  12  -2   0   67.29    8.10
  12  -2   0   75.49    7.70
 -12   2   0   77.99    8.00
  11  -1   0   13.10    2.10
  11  -1   0   12.90    2.20
 -11   1   0    9.70    2.00
 -11   1   0   10.80    2.10
  10   0   0   35.00    4.20
  10   0   0   38.50    4.40
 -10   0   0   34.20    4.30
 -10   0   0   35.30    4.20
   9   1   0   23.80    3.20
   9   1   0   28.10    3.30
  -9  -1   0   29.10    3.40
  -9  -1   0   24.10    3.20
   8   2   0    6.80    1.50
   8   2   0    7.40    1.50
  -8  -2   0    9.70    1.70
  -8  -2   0   10.90    1.80
   7   3   0    8.40    1.60
   7   3   0    7.80    1.50
  -7  -3   0    6.50    1.40
  -7  -3   0    7.10    1.50
   6   4   0  209.38   17.50
   6   4   0  191.88   17.40
  -6  -4   0  201.18   17.50
  -6  -4   0  172.28   17.30
   5   5   0  125.69   11.30
   5   5   0  120.99   11.30
  -5  -5   0  119.89   11.20
  -5  -5   0  117.99   11.20
   4   6   0  270.67   24.80
   4   6   0  266.17   24.90
  -4  -6   0  322.77   25.20
  -4  -6   0  268.97   24.80
   3   7   0   17.90    2.60
   3   7   0   17.50    2.70
  -3  -7   0   21.60    2.80
  -3  -7   0   16.80    2.60
   2   8   0    3.10    1.40
   2   8   0    5.30    1.60
  -2  -8   0    5.80    1.50
  -2  -8   0    4.70    1.40
   1   9   0   65.49    7.20
   1   9   0   62.89    6.90
  -1  -9   0   71.19    6.90
  -1  -9   0   67.69    7.00
   0  10   0   86.89    9.30
   0  10   0   87.19    9.30
   0 -10   0  100.59    9.30
   0 -10   0   97.69    9.40
  -1  11   0  168.78   16.60
   1 -11   0  173.88   16.40
   1 -11   0  187.28   17.00
  -2  12   0   -0.50    0.90
  -2  12   0    1.90    1.30
   2 -12   0    0.10    1.00
   2 -12   0    0.60    1.00
  -3  13   0  146.09   13.80
  -3  13   0  136.59   13.50
   3 -13   0  140.69   13.60
   3 -13   0  128.89   13.50
  -4  14   0    2.60    1.50
  -4  14   0    5.30    1.80
   4 -14   0    1.60    1.40
   4 -14   0    5.60    1.90
  -5  15   0  123.39   12.90
  -5  15   0  119.89   13.10
   5 -15   0  130.79   12.80
   5 -15   0  125.39   13.10
  -6  16   0    9.00    2.50
  -6  16   0    4.00    2.20
   6 -16   0    8.00    2.40
   6 -16   0    5.40    2.00
  -7  17   0   16.30    3.90
  -8  18   0   39.50    6.80
  -8  18   0   52.49    7.00
   8 -18   0   47.20    6.80
   8 -18   0   59.69    7.30
  -9  19   0   26.50    4.80
  -9  19   0   24.00    4.80
   9 -19   0   22.40    4.60
   9 -19   0   23.90    4.40
 -10  20   0    0.50    1.60
 -10  20   0   -1.90    1.50
  10 -20   0    0.40    1.90
  10 -20   0    2.20    1.90
 -13   1   0    7.60    2.00
  12   0   0  804.52   70.99
  12   0   0  808.02   71.09
 -12   0   0  837.42   71.09
  11   1   0   12.90    2.20
  11   1   0   13.60    2.20
 -11  -1   0    9.40    2.00
 -11  -1   0   12.00    2.20
  10   2   0    2.80    1.10
  10   2   0    1.90    1.00
 -10  -2   0    3.70    1.30
 -10  -2   0    0.50    1.10
   9   3   0  303.67   26.00
   9   3   0  291.37   25.90
  -9  -3   0  302.77   26.10
  -9  -3   0  270.37   25.90
   8   4   0   18.20    2.60
   8   4   0   15.70    2.40
  -8  -4   0   16.80    2.50
  -8  -4   0   18.20    2.60
   7   5   0   28.00    3.60
   7   5   0   27.40    3.50
  -7  -5   0   33.50    3.90
  -7  -5   0   29.80    3.70
   6   6   0 3230.08  276.67
   6   6   0 3239.28  276.67
  -6  -6   0 3194.88  276.77
  -6  -6   0 3243.78  276.77
   5   7   0   45.50    5.40
   5   7   0   50.59    5.50
  -5  -7   0   48.60    5.40
  -5  -7   0   56.29    5.60
   4   8   0    2.60    1.20
   4   8   0    0.30    1.00
  -4  -8   0    2.60    1.20
  -4  -8   0   -0.40    0.90
   3   9   0 4115.49  345.47
   3   9   0 4074.69  345.47
  -3  -9   0 3863.41  345.07
  -3  -9   0 4055.89  345.47
   2  10   0   16.40    3.10
  -2 -10   0   22.30    3.20
   1  11   0  183.38   16.50
   1  11   0  174.48   16.10
  -1 -11   0  160.08   16.00
  -1 -11   0  169.18   16.10
   0  12   0 7076.29  581.74
   0  12   0 6403.36  581.14
   0 -12   0 7035.00  581.64
   0 -12   0 6642.74  581.24
  -1  13   0   35.90    5.10
  -1  13   0   44.10    5.20
   1 -13   0   36.40    5.00
   1 -13   0   38.00    5.00
  -2  14   0   -0.20    1.00
  -2  14   0    3.00    1.40
   2 -14   0    1.20    1.20
   2 -14   0    1.40    1.20
  -3  15   0 1801.62  165.98
  -3  15   0 2003.40  166.38
   3 -15   0 1937.51  165.98
   3 -15   0 1948.91  166.18
  -4  16   0    0.20    1.30
  -4  16   0    0.50    1.30
   4 -16   0   -0.60    1.20
   4 -16   0    0.20    1.30
  -5  17   0  184.58   20.30
  -5  17   0  235.08   20.50
   5 -17   0  219.98   20.20
   5 -17   0  205.58   20.20
  -6  18   0  870.81   73.09
  -6  18   0  817.62   72.69
   6 -18   0  732.93   72.19
   6 -18   0  880.91   72.79
  -7  19   0    5.00    2.20
  -7  19   0    3.20    2.00
   7 -19   0    3.70    2.60
   7 -19   0    5.50    2.20
  -8  20   0   31.50    5.80
  -8  20   0   39.70    6.20
   8 -20   0   33.70    5.70
   8 -20   0   35.30    6.00
  -9  21   0  170.18   17.20
  -9  21   0  155.68   17.40
   9 -21   0  168.48   16.80
   9 -21   0  141.09   17.20
 -12  -2   0   89.09    9.20
  11   3   0  248.98   22.20
  11   3   0  224.68   22.20
 -11  -3   0  259.77   22.30
  10   4   0    2.30    1.20
  10   4   0    3.70    1.20
 -10  -4   0    2.60    1.20
 -10  -4   0    1.30    1.10
   9   5   0   49.90    5.20
   9   5   0   40.50    5.00
  -9  -5   0   43.40    5.10
  -9  -5   0   40.10    5.10
   8   6   0   42.50    5.30
   8   6   0   44.90    5.10
  -8  -6   0   48.00    5.30
  -8  -6   0   52.09    5.60
   7   7   0    0.50    0.90
   7   7   0   -0.20    0.80
  -7  -7   0    1.10    0.90
  -7  -7   0    1.00    4.00
   6   8   0  316.47   26.50
   6   8   0  300.07   26.50
  -6  -8   0  293.87   26.60
  -6  -8   0  271.17   26.20
   4  10   0    0.70    1.00
  -4 -10   0    2.10    1.20
   3  11   0   31.10    4.40
   3  11   0   34.40    4.40
  -3 -11   0   32.00    4.30
  -3 -11   0   35.30    4.50
   2  12   0   -0.60    0.70
   2  12   0    1.00    1.10
  -2 -12   0    1.50    1.10
  -2 -12   0   -0.70    1.00
   1  13   0   39.40    5.20
   1  13   0   36.70    5.30
  -1 -13   0   41.70    5.20
  -1 -13   0   38.50    5.10
   0  14   0  211.28   19.20
   0  14   0  206.98   19.00
   0 -14   0  202.88   19.00
   0 -14   0  187.18   18.90
  -1  15   0   -0.80    1.20
  -1  15   0    0.60    1.20
   1 -15   0    0.10    1.20
   1 -15   0    0.20    1.20
  -2  16   0   18.60    3.50
  -2  16   0   17.50    3.40
   2 -16   0   13.60    3.30
   2 -16   0   26.00    3.90
  -3  17   0  119.79   14.30
   3 -17   0  142.29   14.10
   3 -17   0  153.48   14.30
  -4  18   0   21.20    4.40
   4 -18   0   19.70    3.90
  -5  19   0  172.08   19.10
   5 -19   0  196.88   18.90
   5 -19   0  203.78   19.00
  -6  20   0   77.39    9.70
  -6  20   0   66.99    9.20
   6 -20   0   71.19    9.20
   6 -20   0   81.29    9.30
  -7  21   0   19.60    3.80
  -7  21   0    9.40    3.00
   7 -21   0    8.70    2.80
   7 -21   0   10.60    3.10
  -8  22   0    5.30    2.70
   8 -22   0    6.50    2.80
  13   3   0   10.10    2.50
  13   3   0   11.60    2.20
 -13  -3   0   13.20    2.90
  12   4   0  113.09   11.30
  12   4   0  112.99   11.70
 -12  -4   0  117.39   11.70
  11   5   0  157.98   14.80
  11   5   0  147.19   15.10
 -11  -5   0  164.08   15.20
  10   6   0   48.30    5.60
  10   6   0   43.80    5.70
 -10  -6   0   50.99    5.80
   9   7   0   16.20    2.60
   9   7   0   12.50    2.50
  -9  -7   0   13.20    2.50
   8   8   0    0.20    1.00
   8   8   0    1.00    1.10
  -8  -8   0    2.40    1.20
  -8  -8   0    1.80    1.10
   7   9   0    4.40    1.50
   7   9   0    3.50    1.40
  -7  -9   0    4.50    1.50
  -7  -9   0    4.60    1.50
   6  10   0   19.60    3.20
   6  10   0   18.30    3.00
  -6 -10   0   15.50    2.90
  -6 -10   0   21.70    3.30
   5  11   0  204.08   19.50
   5  11   0  201.38   19.50
  -5 -11   0  230.28   19.70
  -5 -11   0  206.08   19.40
   4  12   0   84.29    9.00
   4  12   0   82.69    8.80
  -4 -12   0   89.49    8.90
  -4 -12   0   75.39    8.60
   3  13   0  150.98   14.10
   3  13   0  139.79   13.80
  -3 -13   0  154.88   14.00
  -3 -13   0  122.09   13.60
   2  14   0    2.60    1.50
   2  14   0   -0.20    1.00
  -2 -14   0    2.10    1.40
  -2 -14   0    1.10    1.30
   1  15   0    1.90    1.40
   1  15   0    1.60    1.30
  -1 -15   0    1.90    1.40
  -1 -15   0    3.40    1.50
   0  16   0   68.59    7.90
   0  16   0   63.49    7.90
   0 -16   0   69.89    7.90
   0 -16   0   71.59    7.90
  -1  17   0  101.19   11.60
  -1  17   0  107.69   11.90
   1 -17   0  123.49   12.00
   1 -17   0  115.99   11.80
  -2  18   0   12.20    2.90
  -2  18   0    9.10    2.50
   2 -18   0   11.70    2.90
   2 -18   0    9.80    2.60
  -3  19   0    2.50    1.70
  -3  19   0    0.80    1.40
   3 -19   0    0.80    1.30
   3 -19   0   -0.60    1.30
  -4  20   0    4.50    2.60
  -4  20   0    8.60    2.60
   4 -20   0    5.80    2.30
   4 -20   0    4.80    2.10
  -5  21   0   47.30    6.90
  -5  21   0   56.39    7.10
   5 -21   0   36.50    6.70
  -6  22   0   98.79   12.00
  -6  22   0   84.29   11.00
   6 -22   0   99.39   11.10
   6 -22   0  107.39   11.70
  13   5   0    3.60    1.40
  13   5   0    1.50    1.60
  12   6   0  217.88   20.60
  12   6   0  237.38   20.20
 -12  -6   0  201.78   19.90
 -12  -6   0  206.78   20.50
  11   7   0    7.10    1.90
  11   7   0    1.70    1.20
 -11  -7   0    3.40    1.40
 -11  -7   0    6.00    2.00
  10   8   0    0.50    1.00
  10   8   0    0.30    1.00
 -10  -8   0   -0.50    1.10
 -10  -8   0    0.90    1.10
   9   9   0  305.97   28.20
   9   9   0  310.47   28.30
  -9  -9   0  310.67   28.30
  -9  -9   0  325.57   28.40
   8  10   0   15.60    2.80
   8  10   0   17.00    3.00
  -8 -10   0   15.20    2.70
  -8 -10   0   16.10    3.00
   7  11   0   60.99    6.70
   7  11   0   51.09    6.50
  -7 -11   0   64.19    6.70
  -7 -11   0   44.80    6.30
   6  12   0 3466.45  285.07
   6  12   0 3237.48  284.87
  -6 -12   0 3210.08  284.77
  -6 -12   0 3353.16  284.97
   5  13   0  144.39   14.60
   5  13   0  150.68   14.50
  -5 -13   0  142.09   14.30
  -5 -13   0  152.78   14.60
   4  14   0    2.10    1.40
   4  14   0    2.90    1.60
  -4 -14   0    1.50    1.20
  -4 -14   0    2.60    1.40
   3  15   0 1982.20  168.58
   3  15   0 1917.61  168.48
  -3 -15   0 1982.70  168.18
  -3 -15   0 1907.81  168.28
   2  16   0   17.50    3.40
   2  16   0   24.70    4.00
  -2 -16   0   17.40    3.30
  -2 -16   0   14.80    3.10
   1  17   0  109.59   11.60
   1  17   0  117.59   11.70
  -1 -17   0  107.79   11.50
  -1 -17   0   99.79   11.30
   0  18   0 2261.67  198.88
   0  18   0 2360.76  199.08
   0 -18   0 2375.76  198.78
   0 -18   0 2216.58  198.68
  -1  19   0   51.09    7.00
   1 -19   0   55.59    7.10
  -2  20   0   17.90    3.90
  -2  20   0   19.10    3.90
   2 -20   0   24.80    3.90
   2 -20   0   18.40    3.80
  -3  21   0 1379.36  127.59
  -3  21   0 1722.23  128.19
   3 -21   0 1342.67  127.29
   3 -21   0 1456.85  127.79
  -4  22   0    2.00    1.60
  -4  22   0    3.80    2.20
   4 -22   0    3.40    2.00
   4 -22   0    3.20    1.80
  -5  23   0  110.49   12.60
  -5  23   0   89.29   11.70
   5 -23   0  113.29   11.60
   5 -23   0  102.79   12.30
  13   7   0   -0.50    1.20
  13   7   0    2.10    1.40
  12   8   0  120.09   12.10
  12   8   0  120.19   12.90
 -12  -8   0  123.29   12.30
 -12  -8   0  125.79   12.90
  11   9   0  157.98   14.60
  11   9   0  143.79   15.10
 -11  -9   0  145.79   14.50
 -11  -9   0  150.98   15.20
  10  10   0    1.70    1.50
  10  10   0    1.40    3.10
 -10 -10   0    3.80    1.70
 -10 -10   0    1.10    1.30
   9  11   0    4.20    1.80
   9  11   0    4.00    1.60
  -9 -11   0    7.50    2.10
  -9 -11   0    6.20    1.90
   8  12   0   45.60    5.90
   8  12   0   47.70    6.10
  -8 -12   0   43.90    5.80
  -8 -12   0   45.70    6.10
   7  13   0    0.00    1.20
   7  13   0    2.30    1.50
  -7 -13   0   -0.40    1.00
  -7 -13   0    0.70    1.10
   6  14   0  158.48   15.30
   6  14   0  169.78   15.80
  -6 -14   0  155.98   15.50
  -6 -14   0  146.99   15.20
   5  15   0  127.49   12.80
   5  15   0  118.39   12.70
  -5 -15   0  119.89   12.60
   4  16   0    1.50    1.40
   4  16   0    2.00    1.70
  -4 -16   0    1.00    1.20
  -4 -16   0    0.30    1.30
   3  17   0  155.98   13.20
   3  17   0   89.19   12.30
  -3 -17   0  117.09   12.40
  -3 -17   0  123.89   12.30
   2  18   0   10.70    3.00
   2  18   0    8.70    2.60
  -2 -18   0   11.70    2.80
  -2 -18   0   10.60    2.80
   1  19   0   58.79    6.90
   1  19   0   46.90    7.70
  -1 -19   0   57.09    6.90
  -1 -19   0   38.90    7.60
   0  20   0  137.89   13.80
   0  20   0  120.39   13.70
   0 -20   0  141.79   13.60
   0 -20   0  124.39   13.60
  -1  21   0    2.70    1.70
  -1  21   0   -0.10    1.50
   1 -21   0   -0.30    1.20
   1 -21   0    1.60    1.30
  -2  22   0    0.80    1.60
  -2  22   0    3.40    2.00
   2 -22   0    2.80    1.80
   2 -22   0    4.70    1.90
  -3  23   0    8.00    2.90
  -3  23   0    9.60    3.00
   3 -23   0   11.90    3.10
   3 -23   0   13.30    3.10
  13   9   0    7.50    2.00
  13   9   0    3.50    2.10
  12  10   0    4.70    2.00
  12  10   0    1.80    1.40
 -12 -10   0    3.20    1.80
 -12 -10   0    2.30    1.50
  11  11   0  199.88   18.10
  11  11   0  167.58   18.80
 -11 -11   0  185.18   17.90
 -11 -11   0  195.48   18.80
  10  12   0   11.90    2.70
  10  12   0   11.30    2.80
 -10 -12   0   12.00    2.80
 -10 -12   0   15.20    2.90
   9  13   0  204.78   19.00
   9  13   0  190.68   19.40
  -9 -13   0  190.58   19.10
  -9 -13   0  204.08   19.10
   8  14   0    5.90    2.10
   8  14   0    7.80    2.20
  -8 -14   0    5.30    2.00
  -8 -14   0   11.90    2.60
   7  15   0   13.70    3.30
   7  15   0   19.40    3.80
  -7 -15   0   18.10    3.50
  -7 -15   0   16.40    3.30
   6  16   0    4.30    1.90
  -6 -16   0    2.30    1.50
  -6 -16   0    7.30    2.20
   5  17   0  213.78   20.10
   5  17   0  208.28   20.20
  -5 -17   0  193.98   20.00
   3  19   0   -1.20    1.10
   3  19   0    0.90    1.60
  -3 -19   0    0.90    1.40
  -3 -19   0   -0.20    1.20
   2  20   0   16.40    3.60
   2  20   0   17.00    3.90
  -2 -20   0   17.40    3.90
  -2 -20   0   20.40    3.70
   1  21   0    0.10    1.10
   1  21   0    0.70    1.40
  -1 -21   0    2.10    1.60
  -1 -21   0    1.00    1.50
   0  22   0  294.57   27.80
   0  22   0  328.67   28.10
   0 -22   0  229.48   27.20
   0 -22   0  343.97   27.90
  -1  23   0   48.40    7.10
  -1  23   0   45.80    6.70
   1 -23   0   49.40    7.00
   1 -23   0   49.30    6.60
  -2  24   0   17.10    4.40
   2 -24   0    6.60    3.10
  13  11   0   14.30    3.00
  12  12   0  225.48   25.20
  12  12   0  272.97   24.20
 -12 -12   0  238.38   25.00
 -12 -12   0  286.17   24.60
  11  13   0   49.20    7.10
  11  13   0   48.70    6.40
 -11 -13   0   49.30    6.50
 -11 -13   0   51.19    6.90
  10  14   0    2.10    1.70
  10  14   0    2.30    1.70
 -10 -14   0    2.60    1.90
 -10 -14   0    1.90    1.70
   9  15   0  249.28   24.60
   9  15   0  265.57  287.97
  -9 -15   0  263.67   24.60
  -9 -15   0  262.67   24.70
   8  16   0   20.20    4.20
  -8 -16   0   26.10    4.30
  -7 -17   0   19.90    3.90
   6  18   0  860.41   75.59
  -6 -18   0  836.42   75.19
  -6 -18   0  858.81   74.89
   5  19   0  151.58   18.40
   5  19   0  171.28   18.80
  -5 -19   0  237.98   19.10
  -5 -19   0  197.98   18.80
   4  20   0    2.80    2.00
   4  20   0    4.20    1.80
  -4 -20   0    4.10    1.90
  -4 -20   0    8.40    2.40
   3  21   0 1316.17  115.69
   3  21   0 1359.56  115.59
  -3 -21   0 1264.27  115.49
  -3 -21   0 1362.06  115.49
   2  22   0    2.50    2.10
   2  22   0    4.90    2.20
  -2 -22   0    4.50    1.70
  -2 -22   0    3.30    1.70
   1  23   0   64.59    8.30
   1  23   0   49.80    7.30
  -1 -23   0   57.49    7.50
  -1 -23   0   56.19    7.70
   0  24   0  987.70   87.79
   0 -24   0 1058.29  114.59
  12  14   0   42.90   18.00
  12  14   0   54.09    6.50
 -12 -14   0   42.30    7.00
  11  15   0   75.89    8.80
  11  15   0   68.39    8.90
 -11 -15   0   56.79    8.50
 -11 -15   0   70.59    8.40
  10  16   0    6.70    2.20
  10  16   0    2.70    1.90
 -10 -16   0    3.70    2.00
 -10 -16   0   12.20    2.80
   9  17   0   64.69    8.80
   9  17   0   70.19    8.90
  -9 -17   0   75.59    8.90
  -9 -17   0   69.19    8.70
   8  18   0   51.49    7.10
   8  18   0   56.39    7.70
  -8 -18   0   47.80    7.00
  -8 -18   0   58.69    7.40
   7  19   0    7.90    2.50
   7  19   0    8.40    2.70
  -7 -19   0    3.80    1.90
  -7 -19   0    6.60    2.40
   6  20   0   75.09    9.70
   6  20   0   71.69    9.60
  -6 -20   0   84.29    9.90
  -6 -20   0   85.79    9.70
   5  21   0   45.50    7.00
   5  21   0   62.69    7.80
  -5 -21   0   57.59    7.40
  -5 -21   0   50.69    7.10
   4  22   0    2.20    1.60
   4  22   0    1.50    1.80
  -4 -22   0    2.00    1.70
  -4 -22   0    5.20    2.00
   3  23   0   12.90    2.90
   3  23   0   10.70    3.30
  -3 -23   0    9.20    2.80
  -3 -23   0   11.80    3.10
  12  16   0   10.60    2.90
  12  16   0   13.10    3.50
  11  17   0  169.68   20.30
  11  17   0  193.98   19.80
 -11 -17   0  215.38   20.50
 -11 -17   0  216.58   19.90
  10  18   0    3.20    2.70
  10  18   0   10.70    3.00
 -10 -18   0    9.30    2.60
 -10 -18   0   11.80    3.00
   9  19   0   29.90    5.20
   9  19   0   26.50    4.90
  -9 -19   0   21.70    4.50
  -9 -19   0   28.00    5.00
   8  20   0   45.50    6.40
   8  20   0   34.20    5.90
  -8 -20   0   34.50    5.80
  -8 -20   0   45.00    6.30
   7  21   0   13.80    3.40
   7  21   0   11.20    3.00
  -7 -21   0   12.20    3.20
  -7 -21   0   13.60    3.30
   6  22   0   98.29   11.50
   6  22   0  101.39   11.60
  -6 -22   0   87.99   11.10
  -6 -22   0  101.19   11.40
   5  23   0  101.99   12.30
  -5 -23   0   71.09  296.47
  11  19   0   86.69   10.80
  11  19   0   75.29   10.30
 -11 -19   0   86.09   10.80
 -11 -19   0   93.69   10.60
  10  20   0   -0.40    1.40
  10  20   0   -1.50    1.70
 -10 -20   0    2.30    1.90
 -10 -20   0    1.90    2.10
   9  21   0  179.68   17.70
   9  21   0  108.89   17.50
  -9 -21   0  191.98   17.60
 -10 -20   1   18.30    4.00
 -11 -19   1   22.80    4.20
  11  19  -1   16.60    4.10
  11  19  -1   20.50    4.00
  12  18  -1   41.50    6.40
  -6 -22   1    3.90    2.00
  -6 -22   1    3.50    1.90
   6  22  -1    6.10    2.30
   6  22  -1    2.90    2.00
  -7 -21   1  260.47   28.20
  -7 -21   1  330.97   28.20
   7  21  -1  267.07   28.40
   7  21  -1  328.37   28.30
  -8 -20   1   53.29    7.50
  -8 -20   1   51.79    7.20
   8  20  -1   57.59    7.60
   8  20  -1   49.20    7.20
  -9 -19   1    6.90    2.40
  -9 -19   1    8.10    2.70
   9  19  -1   11.30    3.10
   9  19  -1    6.30    2.60
 -10 -18   1  612.34   58.09
 -10 -18   1  694.73   58.49
  10  18  -1  646.04   58.29
  10  18  -1  660.03   58.39
 -11 -17   1   53.79    7.30
 -11 -17   1   54.29    7.00
  11  17  -1   40.00    7.30
  11  17  -1   58.89    7.50
  12  16  -1   82.59    9.30
  12  16  -1   68.39    9.70
  -3 -23   1   25.10   17.30
  -3 -23   1   35.80    5.40
   3  23  -1   29.70    5.20
   3  23  -1   33.70   12.70
  -4 -22   1    5.40    2.10
  -4 -22   1    6.60    2.20
   4  22  -1    5.10    2.40
   4  22  -1    6.50    2.20
  -5 -21   1  110.39   11.80
   5  21  -1   96.39   11.00
   5  21  -1   83.49   11.40
  -6 -20   1   -0.50    1.10
  -6 -20   1   -0.80    1.50
   6  20  -1    0.80    1.80
  -7 -19   1    3.30    1.90
  -7 -19   1    0.30    1.30
   7  19  -1    4.20    2.00
   7  19  -1    2.30    2.00
  -8 -18   1   78.19    8.90
  -8 -18   1   72.59    8.90
   8  18  -1   72.89    9.20
   8  18  -1   73.39    9.10
  -9 -17   1   26.40    4.40
  -9 -17   1   21.40    4.10
   9  17  -1   21.80    4.40
   9  17  -1   24.30    4.40
 -10 -16   1   32.80    5.10
 -10 -16   1   29.20    4.90
  10  16  -1   30.60    5.30
  10  16  -1   32.00    5.10
 -11 -15   1   83.19    8.80
 -11 -15   1   61.79    8.80
  11  15  -1   65.49    9.10
  11  15  -1   69.69    8.70
 -12 -14   1    5.10    2.10
 -12 -14   1    8.70    2.70
  12  14  -1   11.50    2.60
  12  14  -1   12.10    3.40
   0 -24   1   51.19    7.50
   0  24  -1   60.79    8.50
  -1 -23   1  121.49   13.10
  -1 -23   1  133.89   12.70
   1  23  -1   94.89   12.60
   1  23  -1  117.69   13.30
  -2 -22   1   43.80    6.20
  -2 -22   1   53.69    6.50
   2  22  -1   33.70    6.60
   2  22  -1   40.30    6.20
  -3 -21   1  137.39   12.80
  -3 -21   1  105.39   12.90
   3  21  -1  116.29   13.00
   3  21  -1  109.19   12.50
  -4 -20   1   65.39    7.90
  -4 -20   1   61.69    7.50
   4  20  -1   60.09    8.10
   4  20  -1   47.90    7.10
  -5 -19   1   89.49   11.50
  -5 -19   1  100.39   11.00
   5  19  -1  100.59   11.40
   5  19  -1  105.79   11.30
  -6 -18   1  183.38   15.10
  -6 -18   1  125.19   14.80
   6  18  -1  128.89   14.80
   6  18  -1  140.59   15.00
  -7 -17   1   95.99    9.90
  -7 -17   1   71.89    9.50
   7  17  -1   89.29   10.10
   7  17  -1   83.89    9.80
  -8 -16   1   21.20    3.90
   8  16  -1   21.60    4.40
 -10 -14   1   17.10    3.40
 -11 -13   1   54.69    6.80
  11  13  -1   59.99    7.20
  11  13  -1   42.40    7.10
 -12 -12   1   74.49    8.80
  12  12  -1   86.99    9.10
  12  12  -1   70.19    9.40
  13  11  -1   13.70    2.80
  13  11  -1   13.10    3.30
   2 -24   1   13.10   62.09
  -2  24  -1   20.10    4.70
   1 -23   1  148.89   13.70
   1 -23   1   93.39   12.70
  -1  23  -1  120.39   13.30
  -1  23  -1  123.19   13.60
   0 -22   1    9.40    2.70
   0 -22   1    9.90    2.80
   0  22  -1    7.40    2.80
   0  22  -1    7.10    2.40
  -1 -21   1   22.20    3.90
  -1 -21   1   18.30    3.80
   1  21  -1   19.40    4.00
   1  21  -1   20.70    4.30
  -2 -20   1   70.59    8.10
  -2 -20   1   62.09    8.20
   2  20  -1   59.99    7.90
   2  20  -1   62.99    8.30
  -3 -19   1    3.10    1.70
  -3 -19   1   -1.20    1.10
   3  19  -1    2.10    1.60
   3  19  -1    2.40    1.20
  -4 -18   1  110.59   12.30
   4  18  -1  125.59   12.90
  -5 -17   1  114.09   11.40
   5  17  -1   95.69   11.30
   5  17  -1   94.69   11.40
  -6 -16   1  235.18   22.50
  -6 -16   1  254.47   22.80
   6  16  -1  227.98   22.80
   6  16  -1  247.08   22.70
  -7 -15   1  760.72   69.19
  -7 -15   1  777.32   69.19
   7  15  -1  852.91   69.39
   7  15  -1  757.02   69.29
  -8 -14   1   48.90    6.70
  -8 -14   1   50.89    6.80
   8  14  -1   66.29    7.40
   8  14  -1   54.89    7.10
  -9 -13   1   78.59   10.40
  -9 -13   1  113.79   10.70
   9  13  -1   96.29   10.40
   9  13  -1  101.99   10.70
 -10 -12   1 1353.76  117.59
 -10 -12   1 1311.07  117.69
  10  12  -1 1375.26  117.69
  10  12  -1 1375.56  117.59
 -11 -11   1   69.89    7.90
 -11 -11   1   62.49    7.80
  11  11  -1   70.89    7.80
  11  11  -1   58.49    7.90
 -12 -10   1   46.50    5.80
 -12 -10   1   38.60    7.40
  12  10  -1   45.60    6.30
  12  10  -1   46.00    5.90
  13   9  -1 1145.69   96.69
  13   9  -1 1074.09   97.09
   3 -23   1   26.90    4.60
   3 -23   1   42.40    5.70
  -3  23  -1   25.20    4.90
  -3  23  -1   28.00    5.20
   2 -22   1   54.69    6.60
   2 -22   1   43.50    6.70
  -2  22  -1   42.20    6.60
  -2  22  -1   44.70    6.70
   1 -21   1   23.40    4.10
   1 -21   1   18.30    3.90
  -1  21  -1   21.70    4.20
  -1  21  -1   18.80    4.00
   0 -20   1    0.80    1.40
   0 -20   1    4.50    1.90
   0  20  -1   -0.10    1.30
   0  20  -1    1.40    1.60
  -1 -19   1   49.40    7.20
  -1 -19   1   49.80    6.80
   1  19  -1   57.69    7.30
   1  19  -1   58.89    7.50
  -2 -18   1   74.39    8.40
  -2 -18   1   66.59    9.30
   2  18  -1   63.99    8.60
   2  18  -1   61.39    8.20
  -3 -17   1   53.89    6.90
  -3 -17   1   55.49    6.80
   3  17  -1   58.69    7.30
   3  17  -1   50.79    6.80
  -4 -16   1    4.90    2.00
  -4 -16   1   10.90    2.70
   4  16  -1   10.60    2.60
   4  16  -1    9.70    2.50
  -5 -15   1  252.07   25.30
  -5 -15   1  277.97   25.10
   5  15  -1  284.07   25.20
   5  15  -1  265.87   25.40
  -6 -14   1    8.40    2.30
  -6 -14   1   10.00    2.40
   6  14  -1   14.10    2.90
   6  14  -1    8.40    2.50
  -7 -13   1   10.00    2.40
  -7 -13   1    5.10    2.10
   7  13  -1    6.40    2.00
   7  13  -1    7.40    2.10
  -8 -12   1  121.39   12.10
  -8 -12   1  115.29   12.00
   8  12  -1  111.49   12.00
   8  12  -1  116.89   12.00
  -9 -11   1    4.90    1.70
  -9 -11   1    3.90    1.80
   9  11  -1    5.70    1.80
   9  11  -1    5.20    1.80
 -10 -10   1   31.60    4.50
 -10 -10   1   34.00    4.60
  10  10  -1   31.50    4.60
  10  10  -1   26.90    4.20
 -11  -9   1   98.59    9.60
 -11  -9   1   85.09    9.80
  11   9  -1   76.09    9.50
  11   9  -1   87.39    9.20
 -12  -8   1   58.29    6.40
 -12  -8   1   46.10    6.40
  12   8  -1   39.40    6.10
  12   8  -1   57.99    6.40
 -13  -7   1    9.30    2.50
 -13  -7   1    7.70    2.00
  13   7  -1   10.20    2.20
  13   7  -1    9.50    2.50
   5 -23   1  109.39   12.20
   5 -23   1   99.69   12.10
  -5  23  -1  108.09   12.70
  -5  23  -1  128.09   12.90
   4 -22   1    7.50    2.60
   4 -22   1    6.10    2.40
  -4  22  -1    8.60    2.70
  -4  22  -1    5.20    2.50
   3 -21   1  114.29   13.50
   3 -21   1  150.38   14.00
  -3  21  -1  134.59   13.90
  -3  21  -1  121.99   13.90
   2 -20   1   58.69    8.00
   2 -20   1   77.19    8.70
  -2  20  -1   64.39    8.40
  -2  20  -1   67.79    8.30
   1 -19   1   49.00    6.70
  -1  19  -1   49.20    6.50
   0 -18   1  149.99   14.60
   0 -18   1  127.79   14.60
   0  18  -1  161.58   14.90
   0  18  -1  144.89   14.70
  -1 -17   1  155.68   15.00
  -1 -17   1  157.38   15.30
   1  17  -1  134.69   15.40
   1  17  -1  156.58   15.20
  -2 -16   1   55.39    7.00
  -2 -16   1   63.29    7.10
   2  16  -1   45.00    6.60
   2  16  -1   69.09    7.50
  -3 -15   1   51.49    6.60
  -3 -15   1   48.70    6.20
   3  15  -1   51.49    6.70
   3  15  -1   53.99    6.60
  -4 -14   1   45.50    5.70
  -4 -14   1   46.50    5.70
   4  14  -1   35.50    5.50
   4  14  -1   39.00    5.70
  -5 -13   1  174.48   16.60
  -5 -13   1  157.38   16.10
   5  13  -1  183.98   16.50
   5  13  -1  168.78   16.50
  -6 -12   1  288.77   28.10
  -6 -12   1  331.37   28.60
   6  12  -1  320.27   28.40
   6  12  -1  307.77   28.30
  -7 -11   1   94.69   10.10
  -7 -11   1  104.09   10.10
   7  11  -1   90.19   10.20
  -8 -10   1   53.69    6.30
  -8 -10   1   50.59    6.30
   8  10  -1   52.69    6.30
   8  10  -1   53.59    6.30
  -9  -9   1  273.97   24.00
  -9  -9   1  248.68   23.60
   9   9  -1  252.97   23.80
   9   9  -1  264.87   23.90
 -10  -8   1   14.60    2.70
 -10  -8   1   12.30    2.40
  10   8  -1    8.10    2.30
  10   8  -1   11.40    2.30
 -11  -7   1   33.80    5.00
 -11  -7   1   37.40    4.80
  11   7  -1   33.50    4.80
  11   7  -1   39.50    4.80
 -12  -6   1   60.19    7.40
 -12  -6   1   66.59    7.00
  12   6  -1   51.49    7.00
  12   6  -1   60.99    6.80
 -13  -5   1    7.30    2.30
 -13  -5   1    8.90    2.10
  13   5  -1   12.80    2.70
  13   5  -1   11.20    2.30
   6 -22   1    4.80    2.10
   6 -22   1    5.00    2.40
  -6  22  -1    3.60    2.10
  -6  22  -1    1.70    1.80
   5 -21   1  110.69   12.20
   5 -21   1  109.49   12.10
  -5  21  -1  120.39   12.70
  -5  21  -1  103.89   12.50
   4 -20   1   63.99    8.10
   4 -20   1   61.39    7.40
  -4  20  -1   53.39    7.50
  -4  20  -1   50.09    7.40
   3 -19   1    0.20    1.20
   3 -19   1   -0.60    1.20
  -3  19  -1    0.80    1.30
  -3  19  -1    0.20    1.20
   2 -18   1   86.89    9.00
   2 -18   1   76.39    8.70
  -2  18  -1   66.69    8.70
  -2  18  -1   73.39    8.90
   1 -17   1  166.28   15.40
   1 -17   1  162.18   15.40
  -1  17  -1  139.39   15.30
  -1  17  -1  156.48   15.50
   0 -16   1  424.56   36.10
   0 -16   1  415.66   36.20
   0  16  -1  370.66   36.10
   0  16  -1  392.06   36.20
  -1 -15   1   53.99    6.40
  -1 -15   1   55.49    6.50
   1  15  -1   51.49    6.70
   1  15  -1   47.70    6.80
  -2 -14   1   54.29    6.80
  -2 -14   1   66.89    7.00
   2  14  -1   66.69    7.10
   2  14  -1   46.90    6.90
  -3 -13   1  112.59   11.80
  -3 -13   1  131.49   12.00
   3  13  -1  121.89   12.00
   3  13  -1  109.89   11.90
  -4 -12   1  408.76   37.20
  -4 -12   1  413.06   37.30
   4  12  -1  414.56   37.20
   4  12  -1  434.76   37.50
  -5 -11   1  110.29   11.00
  -5 -11   1  106.79   11.10
   5  11  -1  110.79   11.10
   5  11  -1  110.19   11.00
  -6 -10   1  181.58   17.20
  -6 -10   1  176.88   17.30
   6  10  -1  189.98   17.40
   6  10  -1  189.48   17.20
  -7  -9   1  773.42   64.09
  -7  -9   1  711.13   63.89
   7   9  -1  712.83   63.89
  -8  -8   1   28.80    4.20
  -8  -8   1   30.30    4.30
   8   8  -1   42.90    4.60
   8   8  -1   30.30    4.20
  -9  -7   1   41.80    5.20
  -9  -7   1   39.30    5.10
   9   7  -1   48.20    5.30
   9   7  -1   38.20    5.10
 -10  -6   1 2106.29  176.28
 -10  -6   1 2041.80  176.28
  10   6  -1 2032.50  176.28
  10   6  -1 2002.90  176.08
 -11  -5   1   59.69    6.60
 -11  -5   1   52.39    6.50
  11   5  -1   59.29    6.80
  11   5  -1   58.99    6.50
 -12  -4   1  169.28   16.10
 -12  -4   1  169.98   16.40
  12   4  -1  167.58   16.00
  12   4  -1  169.38   16.40
 -13  -3   1 1489.25  123.39
 -13  -3   1 1422.26  123.09
  13   3  -1 1383.26  123.09
  13   3  -1 1398.96  122.99
   8 -22   1   20.70    4.70
   8 -22   1   21.60    4.50
  -8  22  -1   29.00    5.10
  -8  22  -1   31.60    5.30
   7 -21   1  214.08  158.58
   7 -21   1  264.67   27.40
  -7  21  -1  306.17   27.70
  -7  21  -1  305.87   28.50
   6 -20   1    1.50    1.60
   6 -20   1   -0.10    1.80
  -6  20  -1    2.50    1.90
  -6  20  -1    1.70    1.80
   5 -19   1  117.29   11.50
  -5  19  -1   87.79   11.00
  -5  19  -1   96.29   11.40
   4 -18   1  130.59   12.40
   4 -18   1  119.89   12.80
  -4  18  -1  102.59   12.90
   3 -17   1   41.20    5.90
   3 -17   1   46.70    6.00
  -3  17  -1   44.80    6.20
  -3  17  -1   48.70    6.20
   2 -16   1   42.30    6.30
   2 -16   1   53.79    6.60
  -2  16  -1   72.69    7.10
  -2  16  -1   46.40    6.50
   1 -15   1   51.59    6.30
   1 -15   1   49.40    6.30
  -1  15  -1   47.50    6.40
  -1  15  -1   54.09    6.50
   0 -14   1   20.70    3.50
   0 -14   1   19.70    3.40
   0  14  -1   18.40    3.30
   0  14  -1   17.70    3.30
  -1 -13   1   92.99    9.30
  -1 -13   1  101.99    9.50
   1  13  -1   81.99    9.60
   1  13  -1   82.09    9.30
  -2 -12   1   86.59    8.40
  -2 -12   1   74.99    8.10
   2  12  -1   83.19    8.60
   2  12  -1   65.99    8.20
  -3 -11   1    6.00    1.80
  -3 -11   1    8.80    2.10
   3  11  -1   11.40    2.40
   3  11  -1    8.70    2.00
  -4 -10   1   53.39    6.00
  -4 -10   1   48.00    5.80
   4  10  -1   52.99    5.90
   4  10  -1   50.19    6.10
  -5  -9   1  327.27   29.90
   5   9  -1  341.77   30.00
  -8  -6   1  166.28   15.60
  -9  -5   1    8.10    1.90
   9   5  -1    5.70    1.60
   9   5  -1    8.20    1.90
 -10  -4   1   14.40    2.60
 -10  -4   1   14.70    2.60
  10   4  -1   19.90    2.90
  10   4  -1   14.20    2.60
 -11  -3   1   88.59    8.80
 -11  -3   1   91.39    9.10
  11   3  -1   80.79    8.80
  11   3  -1   78.99    8.60
 -12  -2   1   21.10    3.50
 -12  -2   1   32.00    3.90
  12   2  -1   25.10    3.80
  12   2  -1   30.30    4.00
 -13  -1   1    4.30    1.50
 -13  -1   1    3.10    1.50
  13   1  -1    3.60    1.50
  13   1  -1    0.60    1.30
   9 -21   1   77.69   10.80
   9 -21   1   98.89   11.60
  -9  21  -1   97.89   11.40
  -9  21  -1  102.99   12.00
   8 -20   1   43.40    6.50
   8 -20   1   54.39    7.20
  -8  20  -1   40.00    6.70
  -8  20  -1   39.80    6.60
   7 -19   1    0.90    1.80
   7 -19   1    0.90    1.80
  -7  19  -1    3.20    2.20
  -7  19  -1    3.80    2.10
  -6  18  -1  122.99   14.70
   5 -17   1  103.79   11.50
   5 -17   1  125.99   11.40
  -5  17  -1   92.59   11.40
  -5  17  -1   99.59   11.50
   4 -16   1    8.50    2.40
   4 -16   1   12.60    2.60
  -4  16  -1    6.40    2.40
  -4  16  -1    9.30    2.60
   3 -15   1   46.00    5.90
   3 -15   1   43.10    6.00
  -3  15  -1   50.19    6.20
  -3  15  -1   41.00    5.90
   2 -14   1   52.89    6.70
   2 -14   1   56.79    6.60
  -2  14  -1   58.99    6.90
  -2  14  -1   61.39    6.90
   1 -13   1   89.49    9.60
   1 -13   1   96.69    9.60
  -1  13  -1   92.49    9.60
  -1  13  -1   94.99    9.70
   0 -12   1  274.67   26.00
   0 -12   1  299.27   26.10
   0  12  -1  278.17   26.20
   0  12  -1  299.97   26.40
  -1 -11   1  129.49   13.10
  -1 -11   1  147.09   13.40
   1  11  -1  128.39   13.20
   1  11  -1  143.29   13.30
  -3  -9   1  459.75   39.50
  -3  -9   1  440.86   39.50
   3   9  -1  420.96   39.40
   3   9  -1  462.75   39.60
  -4  -8   1   59.79    6.20
  -4  -8   1   52.89    6.00
   4   8  -1   56.19    6.20
   4   8  -1   61.69    6.20
  -5  -7   1  118.89   11.00
  -5  -7   1  104.79   10.90
   5   7  -1  118.19   11.00
   5   7  -1  115.99   11.00
   6   6  -1  217.58   19.90
   6   6  -1  221.88   20.00
  -7  -5   1   67.19    7.10
  -7  -5   1   72.59    7.10
   7   5  -1   74.69    7.30
   7   5  -1   64.19    7.00
  -8  -4   1   50.29    5.40
  -8  -4   1   45.60    5.50
   8   4  -1   50.69    5.50
   8   4  -1   46.80    5.40
  -9  -3   1  140.69   13.30
   9   3  -1  125.69   13.30
   9   3  -1  155.88   13.50
 -11  -1   1   67.89    6.70
 -11  -1   1   63.79    6.60
  11   1  -1   51.79    6.40
  11   1  -1   52.39    6.40
 -12   0   1   66.39    7.10
 -12   0   1   58.59    6.80
  12   0  -1   59.19    6.90
  12   0  -1   62.89    7.00
 -13   1   1    2.70    1.40
 -13   1   1    3.40    1.40
  13  -1  -1    4.20    1.50
  13  -1  -1    2.20    1.40
  10 -20   1   15.70    3.80
  10 -20   1   14.80    3.80
 -10  20  -1   17.90    3.90
 -10  20  -1   13.90    3.70
   9 -19   1    9.30    2.80
   9 -19   1   10.30    3.10
  -9  19  -1    9.30    3.10
  -9  19  -1    5.90    2.60
   8 -18   1   54.09    8.50
   8 -18   1   72.79    9.10
  -8  18  -1   68.59    8.70
  -8  18  -1   76.49    9.00
   7 -17   1   82.59    9.70
   7 -17   1  105.79   10.50
  -7  17  -1   67.19    9.60
  -7  17  -1   83.59   10.20
   6 -16   1  222.68   22.00
   6 -16   1  233.18   21.60
  -6  16  -1  231.08   21.70
  -6  16  -1  223.58   22.10
   5 -15   1  250.77   24.00
   5 -15   1  264.17   24.00
  -5  15  -1  252.77   24.10
  -5  15  -1  258.67   23.90
   4 -14   1   44.60    5.70
   4 -14   1   44.50    5.90
  -4  14  -1   38.90    5.60
  -4  14  -1   47.90    6.10
   3 -13   1  122.79   12.00
   3 -13   1  127.49   12.20
  -3  13  -1  112.09   12.00
  -3  13  -1  119.09   12.10
   2 -12   1   87.79    8.80
   2 -12   1   84.99    8.70
  -2  12  -1   81.19    8.90
  -2  12  -1   81.79    8.80
   1 -11   1  144.19   13.60
  -1  11  -1  138.69   13.80
   0 -10   1  467.25   41.30
   0 -10   1  445.56   41.40
   0  10  -1  497.05   41.60
   0  10  -1  458.75   41.30
  -1  -9   1   41.40    4.90
  -1  -9   1   44.00    5.00
   1   9  -1   44.30    4.90
   1   9  -1   37.50    4.80
  -2  -8   1   40.50    4.80
  -2  -8   1   43.50    5.00
   2   8  -1   41.00    4.80
   2   8  -1   47.10    4.90
  -3  -7   1    8.80    1.80
  -3  -7   1    8.90    1.70
   3   7  -1    7.10    1.70
   3   7  -1    4.80    1.50
  -4  -6   1  959.40   84.19
  -4  -6   1  962.30   84.09
   4   6  -1  994.00   84.29
   4   6  -1  980.30   84.19
  -5  -5   1   56.79    6.10
  -5  -5   1   59.69    6.20
   5   5  -1   63.89    6.20
   5   5  -1   61.69    6.20
   6   4  -1  562.04   51.89
   6   4  -1  635.74   52.09
  -7  -3   1 1459.35  133.79
  -7  -3   1 1606.34  133.99
   7   3  -1 1521.95  133.89
   7   3  -1 1640.74  134.09
  -8  -2   1   31.50    3.60
  -8  -2   1   24.70    3.40
   8   2  -1   27.10    3.50
   8   2  -1   27.10    3.50
  -9  -1   1  182.38   16.40
  -9  -1   1  173.98   16.40
   9   1  -1  173.18   16.40
   9   1  -1  182.08   16.40
 -10   0   1 1931.61  166.28
 -11   1   1   75.39    7.40
 -11   1   1   72.29    7.40
  11  -1  -1   62.99    7.20
  11  -1  -1   60.59    7.20
 -12   2   1   24.60    3.70
 -12   2   1   25.00    3.50
  12  -2  -1   28.80    3.80
  12  -2  -1   20.70    3.60
 -13   3   1 1403.66  127.49
 -13   3   1 1510.45  127.59
  13  -3  -1 1570.34  128.09
  13  -3  -1 1428.56  127.39
  11 -19   1   11.80    3.70
  11 -19   1   20.50    4.30
  10 -18   1  647.94   53.79
  10 -18   1  665.43   53.89
 -10  18  -1  537.95   53.69
 -10  18  -1  534.35   54.09
   9 -17   1   28.00    5.00
   9 -17   1   22.40    5.50
  -9  17  -1   27.40    4.60
   8 -16   1   17.60    3.80
   8 -16   1   31.00    4.50
  -8  16  -1   16.60    3.70
  -8  16  -1   19.00    4.00
   7 -15   1  721.73   62.69
   7 -15   1  636.44   62.29
  -7  15  -1  695.63   62.59
  -7  15  -1  784.22   62.69
   6 -14   1   10.60    2.50
   6 -14   1    8.80    2.60
  -6  14  -1   11.20    2.70
  -6  14  -1   12.60    2.80
   5 -13   1  155.68   16.00
   5 -13   1  156.28   16.20
  -5  13  -1  176.78   16.40
  -5  13  -1  182.28   16.30
   4 -12   1  441.16   38.70
   4 -12   1  413.46   38.70
  -4  12  -1  461.55   39.20
  -4  12  -1  423.26   38.70
   3 -11   1    7.60    1.90
   3 -11   1    6.20    1.90
  -3  11  -1   10.10    2.50
  -3  11  -1   11.80    2.30
   2 -10   1  114.89   11.70
   2 -10   1  122.99   11.80
  -2  10  -1  120.99   11.80
  -2  10  -1  130.29   11.90
   1  -9   1   45.70    4.80
   1  -9   1   34.50    4.50
  -1   9  -1   33.20    4.60
  -1   9  -1   39.80    4.70
   0  -8   1  172.98   16.10
   0  -8   1  183.38   16.20
   0   8  -1  170.78   16.20
   0   8  -1  177.38   16.20
  -1  -7   1   67.39    6.70
  -1  -7   1   63.49    6.50
   1   7  -1   64.19    6.60
   1   7  -1   64.39    6.70
  -2  -6   1   58.39    5.70
  -2  -6   1   53.99    5.60
   2   6  -1   56.99    5.80
   2   6  -1   52.99    5.60
  -3  -5   1    2.60    1.00
  -3  -5   1    0.50    0.90
   3   5  -1    2.30    1.00
   3   5  -1    2.70    1.10
  -4  -4   1   54.19    4.90
  -4  -4   1   43.70    4.70
   4   4  -1   45.70    4.80
   4   4  -1   39.20    4.70
  -5  -3   1  439.26   38.20
  -5  -3   1  425.26   38.10
   5   3  -1  438.66   38.20
   5   3  -1  445.56   38.20
   6   2  -1   87.59    8.00
   6   2  -1   75.69    7.80
  -7  -1   1   52.69    5.30
  -7  -1   1   44.20    5.10
   7   1  -1   51.69    5.20
   7   1  -1   46.60    5.10
  -8   0   1   99.79    9.80
  -8   0   1   99.59    9.70
   8   0  -1  102.59    9.90
   8   0  -1  104.49    9.90
  -9   1   1  177.28   16.40
  -9   1   1  176.38   16.30
   9  -1  -1  172.48   16.40
   9  -1  -1  182.68   16.40
 -11   3   1   82.59    8.90
 -11   3   1   92.19    8.90
  11  -3  -1   78.89    8.60
  11  -3  -1   90.09    9.20
 -12   4   1  194.68   17.50
 -12   4   1  181.48   17.70
  12  -4  -1  194.38   17.50
  12  -4  -1  169.08   17.70
 -13   5   1    7.00    2.20
 -13   5   1   14.50    2.40
  13  -5  -1    5.70    2.10
  13  -5  -1    9.50    2.00
  11 -17   1   73.29    8.10
  11 -17   1   49.30    7.90
 -11  17  -1   43.60    7.30
  10 -16   1   23.90    5.20
 -10  16  -1   27.20    5.10
   9 -15   1   64.09    8.20
   9 -15   1   60.39    7.80
  -9  15  -1   70.29    8.40
  -9  15  -1   59.29    7.60
   8 -14   1   58.89    7.60
   8 -14   1   58.19    7.30
  -8  14  -1   66.29    7.80
  -8  14  -1   53.49    7.20
   7 -13   1    6.20    2.10
   7 -13   1    6.70    2.00
  -7  13  -1    6.50    1.90
  -7  13  -1    4.20    1.80
   6 -12   1  314.47   28.30
   6 -12   1  294.97   28.00
  -6  12  -1  317.97   28.10
  -6  12  -1  310.77   28.30
   5 -11   1  110.79   10.50
   5 -11   1   98.99   10.40
  -5  11  -1  105.79   10.70
  -5  11  -1  105.69   10.60
   4 -10   1   44.00    6.10
  -4  10  -1   48.30    5.70
   3  -9   1  468.25   41.90
   3  -9   1  461.25   41.90
  -3   9  -1  487.35   41.90
  -3   9  -1  482.45   42.00
   2  -8   1   38.40    4.60
   2  -8   1   38.70    4.60
  -2   8  -1   41.50    4.80
  -2   8  -1   42.30    4.60
   1  -7   1   52.89    6.00
   1  -7   1   66.89    6.10
  -1   7  -1   63.39    6.30
  -1   7  -1   55.99    6.10
   0  -6   1  102.49   10.20
   0  -6   1  100.59   10.10
   0   6  -1  100.09   10.20
   0   6  -1  120.29   10.20
  -1  -5   1   72.89    6.70
  -1  -5   1   66.69    6.60
   1   5  -1   68.69    6.60
   1   5  -1   63.29    6.50
  -2  -4   1  113.49    9.90
  -2  -4   1  104.59    9.80
   2   4  -1  100.39    9.80
   2   4  -1  110.99    9.80
  -3  -3   1  114.29   10.90
  -3  -3   1  115.99   10.80
   3   3  -1  114.49   10.80
   3   3  -1  121.79   10.90
  -4  -2   1   49.30    5.20
  -4  -2   1   62.79    5.40
   4   2  -1   50.89    5.20
   4   2  -1   48.80    5.10
  -5  -1   1  112.59   10.50
  -5  -1   1  111.39   10.60
   5   1  -1  116.09   10.60
   5   1  -1  118.39   10.60
   6   0  -1  259.67   24.60
   6   0  -1  299.37   24.80
  -7   1   1   50.89    5.20
  -7   1   1   43.70    5.00
   7  -1  -1   53.89    5.30
   7  -1  -1   44.80    5.10
  -8   2   1   25.40    3.30
  -8   2   1   23.30    3.30
   8  -2  -1   28.40    3.40
   8  -2  -1   27.20    3.40
  -9   3   1  147.69   13.70
  -9   3   1  145.39   13.70
   9  -3  -1  137.69   13.70
   9  -3  -1  146.99   13.70
 -10   4   1   17.80    2.70
  10  -4  -1   17.70    2.70
  10  -4  -1   17.00    2.80
 -11   5   1   65.69    6.80
 -11   5   1   55.89    6.20
  11  -5  -1   58.09    6.80
  11  -5  -1   48.90    6.10
 -12   6   1   57.49    7.30
 -12   6   1   66.29    7.10
  12  -6  -1   65.09    7.10
 -13   7   1   10.80    2.30
  13  -7  -1   11.20    2.40
  13  -7  -1    8.40    2.50
  11 -15   1   56.19    8.20
  11 -15   1   66.69    7.90
 -11  15  -1   75.09    8.10
 -11  15  -1   57.69    8.40
  10 -14   1   11.90    2.80
  10 -14   1   13.60    3.30
 -10  14  -1   18.70    3.40
 -10  14  -1   15.40    3.60
   9 -13   1   98.59   10.20
   9 -13   1   90.29   10.50
  -9  13  -1   87.09   10.40
  -9  13  -1   98.39   10.20
   8 -12   1  128.49   12.60
   8 -12   1  131.99   12.60
  -8  12  -1  109.49   12.00
  -8  12  -1  110.99   12.40
   7 -11   1   85.19    9.50
   7 -11   1   89.39    9.30
  -7  11  -1   96.79    9.70
  -7  11  -1   89.59    9.60
  -6  10  -1  179.78   16.90
   5  -9   1  319.57   29.90
   5  -9   1  339.27   29.80
  -5   9  -1  347.87   30.00
  -5   9  -1  325.77   29.60
   4  -8   1   64.09    6.50
   4  -8   1   60.09    6.60
  -4   8  -1   66.19    6.80
  -4   8  -1   62.19    6.60
   3  -7   1    6.80    1.60
   3  -7   1    5.00    1.40
  -3   7  -1    7.10    1.60
  -3   7  -1    5.50    1.50
   2  -6   1   56.59    5.80
   2  -6   1   61.39    5.90
  -2   6  -1   51.39    5.70
  -2   6  -1   59.09    5.80
   1  -5   1   65.69    6.40
   1  -5   1   67.19    6.40
  -1   5  -1   63.19    6.30
  -1   5  -1   63.99    6.30
   0  -4   1 1269.77  106.79
   0  -4   1 1236.78  106.69
   0   4  -1 1189.98  106.69
   0   4  -1 1273.17  106.79
  -1  -3   1   30.60    3.20
  -1  -3   1   27.60    3.20
   1   3  -1   33.50    3.20
   1   3  -1   32.10    3.30
  -2  -2   1   52.89    4.80
  -2  -2   1   51.79    4.80
   2   2  -1   46.70    4.80
   2   2  -1   48.70    4.80
  -3  -1   1  240.48   22.60
  -3  -1   1  275.57   22.70
   3   1  -1  262.87   22.60
   3   1  -1  257.57   22.60
  -4   0   1  618.54   57.19
  -4   0   1  669.53   57.29
   4   0  -1  678.73   57.39
   4   0  -1  687.03   57.29
  -5   1   1  110.59    9.90
  -5   1   1  103.99    9.80
   5  -1  -1  106.39    9.90
   5  -1  -1  103.89    9.80
   6  -2  -1   88.19    8.40
   6  -2  -1   86.79    8.50
  -7   3   1 1496.95  130.09
  -7   3   1 1411.26  129.99
   7  -3  -1 1526.45  130.19
   7  -3  -1 1619.04  130.39
  -8   4   1   51.29    5.80
  -8   4   1   50.69    5.60
   8  -4  -1   53.59    5.80
   8  -4  -1   47.90    5.50
  -9   5   1   13.30    2.40
 -10   6   1 2214.88  187.18
 -10   6   1 2148.98  187.18
  10  -6  -1 2166.68  187.28
  10  -6  -1 2166.58  187.28
 -11   7   1   39.70    5.40
 -11   7   1   37.30    4.80
  11  -7  -1   42.30    5.20
  11  -7  -1   39.50    5.40
 -12   8   1   44.90    6.50
 -12   8   1   57.19    6.20
  12  -8  -1   50.49    6.70
  12  -8  -1   54.09    6.20
  13  -9  -1 1212.78  100.69
  13  -9  -1 1096.39  100.99
  12 -14   1    5.90    2.00
  12 -14   1    6.50    2.40
  11 -13   1   50.29    6.80
  11 -13   1   54.29    7.80
 -11  13  -1   69.19    7.30
 -11  13  -1   58.79    8.00
  10 -12   1 1407.76  122.79
  10 -12   1 1379.66  122.59
 -10  12  -1 1354.56  122.49
 -10  12  -1 1525.25  122.99
   9 -11   1    3.20    1.60
   9 -11   1    3.90    1.60
  -9  11  -1    4.80    1.80
  -9  11  -1    2.30    1.30
   8 -10   1   47.60    6.10
   8 -10   1   51.29    6.00
  -8  10  -1   50.59    6.30
  -8  10  -1   50.99    6.00
  -7   9  -1  750.52   65.59
   6  -8   1  142.29   14.00
   6  -8   1  149.88   14.10
  -6   8  -1  153.88   14.20
  -6   8  -1  160.38   14.20
   5  -7   1  105.09    9.80
   5  -7   1  102.29    9.80
  -5   7  -1   96.59   10.20
   4  -6   1  962.20   82.19
   4  -6   1  925.81   82.09
  -4   6  -1  979.60   82.29
  -4   6  -1  940.31   82.19
   3  -5   1    2.20    1.00
   3  -5   1    1.00    0.80
  -3   5  -1    0.80    0.80
  -3   5  -1    1.50    0.90
   2  -4   1  102.99    9.10
   2  -4   1  104.29    9.10
  -2   4  -1   93.19    9.10
  -2   4  -1   98.29    9.10
   1  -3   1   24.10    2.70
   1  -3   1   26.80    2.80
  -1   3  -1   27.30    2.80
  -1   3  -1   26.40    2.80
   0  -2   1  185.98   17.40
   0  -2   1  215.88   17.40
   0   2  -1  195.78   17.40
   0   2  -1  201.08   17.40
  -1  -1   1   62.39    5.60
  -1  -1   1   59.29    5.60
   1   1  -1   64.29    5.60
   1   1  -1   61.49    5.60
  -2   0   1   65.09    6.10
  -2   0   1   71.29    6.10
   2   0  -1   72.19    6.10
   2   0  -1   60.39    6.00
  -3   1   1  255.17   22.50
  -3   1   1  255.67   22.40
   3  -1  -1  260.47   22.50
   3  -1  -1  256.67   22.40
  -4   2   1   43.50    4.80
  -4   2   1   52.29    4.90
   4  -2  -1   51.99    4.90
   4  -2  -1   49.20    4.90
  -5   3   1  453.35   38.30
  -5   3   1  440.76   38.40
   5  -3  -1  425.96   38.30
   5  -3  -1  435.76   38.40
  -6   4   1  635.14   55.79
   6  -4  -1  648.04   55.69
   6  -4  -1  638.04   55.69
  -7   5   1   71.19    7.30
  -7   5   1   86.29    7.50
   7  -5  -1   66.79    7.40
   7  -5  -1   63.29    7.30
  -9   7   1   42.00    5.40
  -9   7   1   43.50    5.60
   9  -7  -1   55.19    5.90
   9  -7  -1   47.70    5.90
 -10   8   1   11.50    2.60
 -10   8   1   11.80    2.30
  10  -8  -1   11.50    2.60
  10  -8  -1   11.20    2.40
 -11   9   1   91.59    9.20
 -11   9   1   85.69    9.70
  11  -9  -1   77.49    9.20
  11  -9  -1   82.29    9.20
 -12  10   1   37.50    5.80
 -12  10   1   46.20    5.60
  12 -10  -1   46.60    5.70
  12 -10  -1   36.60    5.80
  13 -11  -1   10.00    3.00
  13 -11  -1   16.80    3.20
  12 -12   1   73.29    8.10
  12 -12   1   69.09    9.20
  11 -11   1   59.29    8.20
  11 -11   1   75.09    7.70
 -11  11  -1   58.39    8.10
 -11  11  -1   64.19    7.30
  10 -10   1   36.50    5.30
  10 -10   1   32.30    4.40
 -10  10  -1   34.70    5.10
 -10  10  -1   30.20    4.30
   9  -9   1  267.07   24.20
   9  -9   1  248.58   23.70
  -9   9  -1  270.37   24.30
  -9   9  -1  265.27   23.80
   8  -8   1   28.50    3.80
   8  -8   1   32.00    4.10
  -8   8  -1   30.50    4.20
  -8   8  -1   32.00    3.90
   7  -7   1   24.30    3.10
   7  -7   1   15.90    2.50
  -7   7  -1   18.70    2.80
  -7   7  -1   13.90    2.40
   6  -6   1  233.88   19.50
   6  -6   1  207.48   19.40
  -6   6  -1  216.08   19.50
  -6   6  -1  209.38   19.40
   5  -5   1   58.99    5.90
   5  -5   1   61.49    6.00
   4  -4   1   43.90    4.20
   4  -4   1   37.70    4.10
  -4   4  -1   40.10    4.10
  -4   4  -1   40.40    4.20
   3  -3   1  114.99   11.00
   3  -3   1  127.79   11.10
  -3   3  -1  123.89   11.00
  -3   3  -1  116.99   11.00
   2  -2   1   44.70    4.30
   2  -2   1   43.60    4.30
  -2   2  -1   47.90    4.30
  -2   2  -1   47.20    4.30
   1  -1   1   53.89    4.80
   1  -1   1   54.19    4.80
  -1   1  -1   56.99    4.80
  -1   1  -1   53.79    4.80
   0   0   1   -5.20    0.20
   0   0   1   -5.30    0.20
   0   0  -1   -5.30    0.20
   0   0  -1   -5.50    0.20
  -1   1   1   67.29    5.80
  -1   1   1   62.69    5.80
   1  -1  -1   62.09    5.80
   1  -1  -1   64.19    5.80
  -2   2   1   49.90    4.70
  -2   2   1   49.80    4.70
   2  -2  -1   45.50    4.70
   2  -2  -1   52.29    4.80
  -3   3   1  116.59   11.30
  -3   3   1  121.69   11.40
   3  -3  -1  129.89   11.40
   3  -3  -1  122.09   11.40
  -4   4   1   44.30    4.40
  -4   4   1   35.50    4.30
   4  -4  -1   41.70    4.40
   4  -4  -1   43.50    4.50
  -5   5   1   58.29    6.20
  -5   5   1   65.79    6.40
   5  -5  -1   66.19    6.40
   5  -5  -1   58.39    6.30
  -6   6   1  229.48   20.40
  -6   6   1  209.88   20.30
   6  -6  -1  230.88   20.50
   6  -6  -1  233.88   20.50
  -8   8   1   36.80    4.60
  -8   8   1   31.80    4.30
   8  -8  -1   29.60    4.20
   8  -8  -1   35.80    4.50
  -9   9   1  261.67   24.80
  -9   9   1  291.47   24.90
   9  -9  -1  262.27   24.90
   9  -9  -1  272.77   24.90
 -10  10   1   30.00    4.50
 -10  10   1   35.20    4.70
  10 -10  -1   35.20    4.60
  10 -10  -1   27.20    4.40
 -11  11   1   71.29    7.90
 -11  11   1   63.69    8.20
  11 -11  -1   69.09    7.80
  11 -11  -1   66.99    8.30
 -12  12   1   77.59    9.20
 -12  12   1   77.89    8.50
  12 -12  -1   82.69    8.70
  12 -12  -1   59.09    8.70
  12 -10   1   52.39    5.70
  12 -10   1   40.70    6.40
 -12  10  -1   37.80    6.30
 -12  10  -1   46.90    5.60
  11  -9   1   91.69    9.00
  11  -9   1   73.39    9.50
 -11   9  -1   83.29    9.70
 -11   9  -1   88.09    8.80
 -10   8  -1   12.00    2.20
   9  -7   1   43.10    5.10
   9  -7   1   40.60    5.30
  -9   7  -1   46.30    5.10
  -9   7  -1   48.60    5.50
   8  -6   1  142.89   13.60
   8  -6   1  135.49   13.50
  -8   6  -1  151.28   13.60
  -8   6  -1  153.68   13.50
   7  -5   1   70.29    7.00
   7  -5   1   65.29    6.80
  -7   5  -1   73.19    6.90
  -7   5  -1   68.89    6.90
   6  -4   1  621.44   55.09
   6  -4   1  660.83   55.19
  -6   4  -1  649.24   55.19
  -6   4  -1  615.44   54.99
   5  -3   1  434.86   36.60
   5  -3   1  433.56   36.60
  -5   3  -1  397.76   36.50
  -5   3  -1  421.46   36.60
   4  -2   1   47.50    4.70
   4  -2   1   51.89    4.70
  -4   2  -1   46.80    4.60
  -4   2  -1   52.09    4.70
   3  -1   1  256.87   22.60
   3  -1   1  262.27   22.70
  -3   1  -1  268.77   22.70
  -3   1  -1  262.37   22.70
   2   0   1   73.39    6.60
  -2   0  -1   78.49    6.60
   1   1   1   57.79    4.90
   1   1   1   52.39    4.90
  -1  -1  -1   54.39    4.90
  -1  -1  -1   58.39    4.90
   0   2   1  185.38   17.40
   0   2   1  197.08   17.40
   0  -2  -1  209.28   17.40
   0  -2  -1  205.58   17.40
  -1   3   1   28.40    3.10
  -1   3   1   32.60    3.20
   1  -3  -1   28.10    3.10
   1  -3  -1   32.10    3.20
  -2   4   1  105.79    9.90
  -2   4   1  103.69    9.90
   2  -4  -1  109.09    9.90
   2  -4  -1  113.19    9.90
  -3   5   1    2.20    1.10
  -3   5   1    2.50    0.90
   3  -5  -1    1.30    1.00
   3  -5  -1    0.90    0.90
  -4   6   1 1014.50   86.99
  -4   6   1 1016.00   86.99
   4  -6  -1  962.40   86.89
   4  -6  -1 1034.50   87.09
  -5   7   1  116.29   10.30
  -5   7   1   93.49   10.00
   5  -7  -1  104.09   10.00
   5  -7  -1  108.09   10.20
  -7   9   1  812.32   67.09
  -7   9   1  752.52   66.79
   7  -9  -1  744.73   66.69
   7  -9  -1  756.12   66.99
  -8  10   1   54.29    6.00
  -8  10   1   49.60    5.80
   8 -10  -1   45.00    6.00
   8 -10  -1   46.00    5.90
  -9  11   1    6.10    1.90
  -9  11   1    5.90    1.90
   9 -11  -1    4.00    1.60
   9 -11  -1    3.50    1.50
 -10  12   1 1356.56  115.49
 -10  12   1 1481.65  115.69
  10 -12  -1 1247.48  115.19
  10 -12  -1 1246.68  115.09
 -11  13   1   56.99    7.20
 -11  13   1   65.59    7.20
  11 -13  -1   50.79    6.70
  11 -13  -1   47.10    7.00
 -12  14   1    8.60    2.30
 -12  14   1    8.80    2.90
  12 -14  -1    6.70    2.80
  12 -14  -1    7.10    2.40
  12  -8   1   41.30    8.20
  12  -8   1   50.89    5.60
 -12   8  -1   45.10    5.30
 -12   8  -1   44.30    6.20
 -11   7  -1   32.90    4.80
  10  -6   1 2146.09  186.38
  10  -6   1 2288.67  186.88
 -10   6  -1 2206.08  186.58
 -10   6  -1 2048.50  186.08
   9  -5   1    9.50    1.80
   9  -5   1   11.40    2.00
  -9   5  -1    8.30    1.80
  -9   5  -1    7.30    1.60
   8  -4   1   45.60    4.70
   8  -4   1   43.50    4.70
  -8   4  -1   41.70    4.70
  -8   4  -1   39.30    4.50
   7  -3   1 1563.74  127.39
   7  -3   1 1438.06  127.09
  -7   3  -1 1426.16  127.09
  -7   3  -1 1497.45  127.19
   6  -2   1   85.29    8.00
   6  -2   1   82.39    8.00
  -6   2  -1   87.69    8.00
  -6   2  -1   90.19    8.00
   5  -1   1  114.49    9.80
   5  -1   1  110.59    9.80
  -5   1  -1  106.09    9.70
  -5   1  -1  105.59    9.80
   4   0   1  676.13   57.39
   4   0   1  662.93   57.39
  -4   0  -1  664.43   57.39
  -4   0  -1  666.83   57.39
   3   1   1  259.37   22.00
   3   1   1  251.67   22.00
  -3  -1  -1  249.28   22.00
  -3  -1  -1  260.47   22.10
   2   2   1   45.60    4.30
   2   2   1   46.60    4.30
  -2  -2  -1   43.10    4.20
  -2  -2  -1   47.60    4.30
   1   3   1   24.70    2.70
   1   3   1   25.30    2.70
  -1  -3  -1   26.30    2.80
  -1  -3  -1   26.50    2.70
   0   4   1 1334.67  120.89
   0   4   1 1535.05  121.19
   0  -4  -1 1437.96  121.09
   0  -4  -1 1337.27  120.99
  -1   5   1   61.69    6.50
  -1   5   1   65.89    6.60
   1  -5  -1   78.39    6.80
   1  -5  -1   66.59    6.50
  -2   6   1   59.29    5.90
  -2   6   1   53.49    6.00
   2  -6  -1   62.49    6.00
   2  -6  -1   59.19    5.90
  -3   7   1    5.10    1.50
  -3   7   1    6.90    1.70
   3  -7  -1    7.90    1.70
   3  -7  -1    9.00    1.80
  -4   8   1   65.79    6.40
  -4   8   1   58.39    6.40
   4  -8  -1   54.29    6.20
   4  -8  -1   60.49    6.40
  -5   9   1  386.86   35.00
  -6  10   1  171.38   16.50
  -6  10   1  181.78   16.40
   6 -10  -1  165.78   16.30
   6 -10  -1  181.88   16.50
  -7  11   1   98.09   10.10
  -7  11   1   98.39   10.00
   7 -11  -1   86.49    9.80
   7 -11  -1  108.69   10.40
  -8  12   1  109.99   11.60
  -8  12   1  115.69   11.70
   8 -12  -1  115.19   11.70
   8 -12  -1  107.09   11.50
  -9  13   1   94.49    9.80
  -9  13   1   96.09   10.20
   9 -13  -1   80.49   10.20
   9 -13  -1   84.49    9.60
 -10  14   1   12.20    3.10
 -10  14   1   18.30    3.40
  10 -14  -1   12.70    3.40
  10 -14  -1   17.00    3.40
 -11  15   1   81.29    9.60
 -11  15   1   82.19    9.80
  11 -15  -1   70.99    9.80
  11 -15  -1   88.59    9.50
  12 -16  -1   59.79    9.00
  12 -16  -1   79.69    8.90
  12  -6   1   60.19    7.40
  12  -6   1   64.79    6.60
 -12   6  -1   63.29    6.70
 -12   6  -1   55.79    7.30
  11  -5   1   55.39    6.10
  11  -5   1   49.99    6.50
 -11   5  -1   65.39    6.20
 -11   5  -1   56.79    6.50
  10  -4   1   14.70    2.60
  10  -4   1   14.70    2.30
 -10   4  -1   16.00    2.60
 -10   4  -1   15.70    2.30
   9  -3   1  133.49   12.40
   9  -3   1  123.59   12.10
  -9   3  -1  134.59   12.30
  -9   3  -1  134.19   12.10
   8  -2   1   26.90    3.10
   8  -2   1   25.70    3.20
  -8   2  -1   28.90    3.20
  -8   2  -1   24.80    3.00
   7  -1   1   42.90    4.80
   7  -1   1   48.80    4.80
  -7   1  -1   54.09    4.90
  -7   1  -1   48.00    4.80
   6   0   1  280.37   23.80
   6   0   1  273.17   23.80
  -6   0  -1  271.57   23.70
  -6   0  -1  263.27   23.70
   5   1   1  111.69   10.10
   5   1   1  102.09   10.00
  -5  -1  -1  121.19   10.10
  -5  -1  -1  117.09   10.10
   4   2   1   50.09    4.90
   4   2   1   52.89    4.90
  -4  -2  -1   57.79    5.00
  -4  -2  -1   48.50    4.90
   3   3   1  119.59   10.70
   3   3   1  120.09   10.70
  -3  -3  -1  112.69   10.60
  -3  -3  -1  114.19   10.70
   2   4   1  102.89    9.30
   2   4   1  102.49    9.20
  -2  -4  -1  100.09    9.20
  -2  -4  -1   96.99    9.20
   1   5   1   75.99    6.60
   1   5   1   58.99    6.40
  -1  -5  -1   68.39    6.50
  -1  -5  -1   64.29    6.40
   0   6   1  102.19    9.40
   0   6   1   94.09    9.30
   0  -6  -1   84.19    9.30
   0  -6  -1  103.89    9.60
  -1   7   1   65.39    6.90
  -1   7   1   59.29    6.70
   1  -7  -1   64.19    6.80
   1  -7  -1   82.39    7.10
  -2   8   1   50.19    5.20
  -2   8   1   39.80    5.10
   2  -8  -1   49.40    5.40
   2  -8  -1   47.10    5.20
  -3   9   1  452.95   40.10
  -3   9   1  446.66   40.00
   3  -9  -1  463.65   40.00
   3  -9  -1  440.16   40.00
  -4  10   1   55.59    6.30
  -4  10   1   50.69    6.30
   4 -10  -1   60.09    6.50
   4 -10  -1   55.09    6.30
  -5  11   1  121.49   11.50
  -5  11   1  112.09   11.20
   5 -11  -1  108.69   11.20
   5 -11  -1  109.89   11.10
  -6  12   1  286.67   26.70
  -6  12   1  290.27   26.40
   6 -12  -1  290.77   26.50
   6 -12  -1  290.57   26.50
  -7  13   1    6.00    1.90
  -7  13   1    6.60    2.00
   7 -13  -1    2.20    1.60
   7 -13  -1    6.50    2.00
  -8  14   1   63.79    7.20
  -8  14   1   46.50    6.80
   8 -14  -1   62.09    7.30
   8 -14  -1   52.89    7.00
  -9  15   1   63.89    8.10
   9 -15  -1   54.49    8.00
   9 -15  -1   77.79    8.40
 -10  16   1   27.90    5.10
 -10  16   1   34.50    5.10
  10 -16  -1   28.00    5.00
  10 -16  -1   31.90    5.00
 -11  17   1   57.19    7.80
 -11  17   1   49.10    7.10
  11 -17  -1   49.99    7.00
  11 -17  -1   52.89    7.50
  13  -5   1    9.10    1.90
  13  -5   1   11.40    2.60
  12  -4   1  164.38   17.50
  12  -4   1  185.38   16.00
 -12   4  -1  166.28   15.90
 -12   4  -1  169.88   16.50
  11  -3   1   88.09    8.60
  11  -3   1   86.89    9.10
 -11   3  -1   89.09    8.70
 -11   3  -1   84.39    9.00
  10  -2   1   26.60    3.10
  10  -2   1   22.90    3.30
 -10   2  -1   23.90    3.10
 -10   2  -1   23.60    3.00
   9  -1   1  170.58   15.80
   9  -1   1  171.48   15.90
  -9   1  -1  180.28   15.90
  -9   1  -1  181.88   15.90
   8   0   1  101.89    9.10
   8   0   1   91.59    9.00
  -8   0  -1   93.09    9.00
  -8   0  -1  100.79    9.10
   7   1   1   42.80    4.70
   7   1   1   51.29    4.80
  -7  -1  -1   45.70    4.70
  -7  -1  -1   49.20    4.80
   6   2   1   85.19    7.70
   6   2   1   86.99    7.80
  -6  -2  -1   74.79    7.70
  -6  -2  -1   87.49    7.80
   5   3   1  456.95   39.40
   5   3   1  464.95   39.40
  -5  -3  -1  454.65   39.40
  -5  -3  -1  440.26   39.30
   4   4   1   49.30    4.60
   4   4   1   45.30    4.60
  -4  -4  -1   41.10    4.50
  -4  -4  -1   44.40    4.60
   3   5   1    1.90    0.90
   3   5   1    0.40    0.80
  -3  -5  -1    0.70    0.80
  -3  -5  -1    0.60    0.90
   2   6   1   56.59    5.60
   2   6   1   61.19    5.60
  -2  -6  -1   47.50    5.40
  -2  -6  -1   52.39    5.50
   1   7   1   59.49    6.20
   1   7   1   66.49    6.30
  -1  -7  -1   58.89    6.10
  -1  -7  -1   55.69    6.10
   0   8   1  184.28   16.50
   0   8   1  181.48   16.60
   0  -8  -1  175.18   16.60
   0  -8  -1  182.18   16.60
  -1   9   1   49.90    5.30
  -1   9   1   35.70    4.80
   1  -9  -1   42.80    5.00
   1  -9  -1   42.00    4.90
  -3  11   1    7.90    2.00
  -3  11   1    8.80    2.10
   3 -11  -1    6.40    1.90
   3 -11  -1    8.80    2.00
  -4  12   1  443.36   40.00
  -4  12   1  426.56   39.60
   4 -12  -1  478.75   40.00
   4 -12  -1  436.26   39.60
  -5  13   1  166.98   16.80
  -5  13   1  174.78   16.50
   5 -13  -1  175.98   16.90
   5 -13  -1  169.38   16.40
  -6  14   1   12.50    2.70
  -6  14   1    8.50    2.40
   6 -14  -1   12.00    2.80
   6 -14  -1   14.30    2.80
  -7  15   1  794.12   67.09
  -7  15   1  756.32   67.29
   7 -15  -1  753.62   67.09
   7 -15  -1  737.13   66.99
  -9  17   1   19.10    4.20
  -9  17   1   20.50    4.30
   9 -17  -1   20.10    4.40
   9 -17  -1   33.30    4.80
 -10  18   1  636.44   56.79
 -10  18   1  645.14   56.69
  10 -18  -1  598.94   56.59
  10 -18  -1  650.53   56.79
 -11  19   1   23.10    4.30
 -11  19   1   15.30    3.80
  11 -19  -1   16.30    3.80
  11 -19  -1   18.20    3.80
  13  -3   1 1480.95  130.79
  13  -3   1 1557.14  131.09
  12  -2   1   27.60    3.50
  12  -2   1   22.50    3.70
 -12   2  -1   27.10    3.70
 -12   2  -1   33.30    3.80
  11  -1   1   61.29    6.60
  11  -1   1   58.89    6.30
 -11   1  -1   66.79    6.50
 -11   1  -1   58.99    6.40
  10   0   1 2148.09  179.08
  10   0   1 2056.89  178.88
 -10   0  -1 2080.69  178.98
 -10   0  -1 2053.19  178.98
   9   1   1  171.68   15.60
   9   1   1  166.58   15.60
  -9  -1  -1  164.18   15.50
  -9  -1  -1  188.98   15.70
   8   2   1   28.80    3.30
   8   2   1   30.30    3.20
  -8  -2  -1   27.00    3.20
  -8  -2  -1   22.30    3.10
   7   3   1 1499.65  129.69
   7   3   1 1523.45  129.59
  -7  -3  -1 1503.25  129.69
  -7  -3  -1 1509.05  129.69
   6   4   1  653.63   53.79
   6   4   1  619.04   53.69
  -6  -4  -1  614.74   53.59
  -6  -4  -1  592.74   53.59
   5   5   1   58.19    6.10
   5   5   1   59.49    6.00
  -5  -5  -1   66.99    6.20
  -5  -5  -1   57.89    6.00
   4   6   1 1009.10   85.39
   4   6   1 1005.80   85.39
  -4  -6  -1  981.00   85.39
  -4  -6  -1  960.20   85.29
   3   7   1    8.10    1.70
   3   7   1    9.20    1.70
  -3  -7  -1    7.30    1.60
  -3  -7  -1    7.20    1.70
   2   8   1   34.60    4.50
   2   8   1   49.90    4.80
  -2  -8  -1   41.30    4.60
  -2  -8  -1   36.40    4.60
   1   9   1   38.60    4.80
   1   9   1   38.10    4.70
  -1  -9  -1   46.90    4.80
  -1  -9  -1   39.40    4.80
   0  10   1  533.75   45.90
   0 -10  -1  504.75   45.70
  -1  11   1  134.29   13.30
  -1  11   1  124.79   13.20
   1 -11  -1  147.89   13.40
   1 -11  -1  143.49   13.40
  -2  12   1   64.09    8.20
  -2  12   1   90.69    8.80
   2 -12  -1   84.29    8.70
   2 -12  -1   78.59    8.20
  -3  13   1  127.89   12.60
  -3  13   1  119.09   12.40
   3 -13  -1  123.99   12.40
   3 -13  -1  122.29   12.20
  -4  14   1   39.00    5.60
  -4  14   1   44.70    5.90
   4 -14  -1   42.50    5.50
   4 -14  -1   45.50    5.70
  -5  15   1  227.88   22.60
  -5  15   1  244.68   23.00
   5 -15  -1  233.78   22.50
   5 -15  -1  260.37   23.00
  -6  16   1  227.08   21.20
  -6  16   1  229.08   20.90
   6 -16  -1  199.58   20.90
   6 -16  -1  222.68   20.80
  -7  17   1   64.99    8.70
   7 -17  -1   74.89    8.80
  -8  18   1   71.29    8.90
  -8  18   1   68.29    8.90
   8 -18  -1   73.29    8.90
   8 -18  -1   72.39    8.80
  -9  19   1    7.70    2.60
  -9  19   1    3.10    2.20
   9 -19  -1   10.50    2.80
   9 -19  -1   14.40    3.40
 -10  20   1   13.80    3.50
 -10  20   1   20.30    4.10
  10 -20  -1   10.50    7.80
  10 -20  -1   12.60    3.50
  13  -1   1    2.10    1.30
  13  -1   1    3.30    1.20
  12   0   1   53.49    6.30
  12   0   1   60.69    6.70
 -12   0  -1   59.39    6.40
 -12   0  -1   60.59    6.50
  11   1   1   52.09    6.30
  11   1   1   60.29    6.50
 -11  -1  -1   64.59    6.50
 -11  -1  -1   70.89    6.80
  10   2   1   23.00    3.10
  10   2   1   27.80    3.40
 -10  -2  -1   24.10    3.30
 -10  -2  -1   26.00    3.10
   9   3   1  135.89   12.60
   9   3   1  130.39   12.70
  -9  -3  -1  135.39   12.70
  -9  -3  -1  147.99   13.00
   8   4   1   46.00    4.90
   8   4   1   39.30    5.00
  -8  -4  -1   51.89    5.20
  -8  -4  -1   48.80    5.10
   7   5   1   73.89    7.10
   7   5   1   73.59    7.10
  -7  -5  -1   68.99    6.90
  -7  -5  -1   64.29    6.90
   6   6   1  228.88   20.30
   6   6   1  220.98   20.30
  -6  -6  -1  225.48   20.30
  -6  -6  -1  228.58   20.30
   5   7   1  102.89    9.80
   5   7   1   98.69    9.70
  -5  -7  -1  100.29    9.70
   4   8   1   61.49    6.50
   4   8   1   60.39    6.30
  -4  -8  -1   61.99    6.40
  -4  -8  -1   58.29    6.40
   3   9   1  469.85   39.70
   3   9   1  437.26   39.60
  -3  -9  -1  441.36   39.70
  -3  -9  -1  438.86   39.50
   2  10   1  107.19   11.40
  -2 -10  -1  130.19   11.60
   1  11   1  143.49   13.40
   1  11   1  157.48   13.50
  -1 -11  -1  133.49   13.20
  -1 -11  -1  120.29   13.20
   0  12   1  347.57   28.30
   0  12   1  308.77   28.10
   0 -12  -1  301.97   28.00
   0 -12  -1  288.37   28.00
  -1  13   1  106.49   10.10
  -1  13   1   86.09    9.90
   1 -13  -1   94.39    9.90
   1 -13  -1   91.29    9.90
  -2  14   1   62.39    7.40
  -2  14   1   58.79    7.20
   2 -14  -1   61.59    7.40
   2 -14  -1   69.99    7.40
  -3  15   1   61.19    6.90
  -3  15   1   47.40    6.20
   3 -15  -1   44.10    6.40
   3 -15  -1   47.70    6.20
  -4  16   1   10.20    2.50
  -4  16   1    6.90    2.20
   4 -16  -1   10.20    2.60
   4 -16  -1    7.90    2.30
  -5  17   1  101.29   11.40
   5 -17  -1   98.49   10.50
   5 -17  -1   94.09   11.10
  -6  18   1  149.29   15.20
  -6  18   1  141.29   15.30
   6 -18  -1  149.79   15.30
  -7  19   1   -0.30    1.40
  -7  19   1    1.20    1.60
   7 -19  -1    2.40    1.80
   7 -19  -1    2.90    1.70
  -8  20   1   42.70    6.40
  -8  20   1   40.30    6.60
   8 -20  -1   44.60    6.80
   8 -20  -1   43.50    6.40
  -9  21   1   98.39   10.50
   9 -21  -1   76.59   10.10
   9 -21  -1   69.09   10.60
  13   1   1    2.80    1.30
  13   1   1    3.90    1.40
  12   2   1   29.60    3.70
  12   2   1   29.50    3.90
 -12  -2  -1   28.40    3.80
 -12  -2  -1   25.80    3.50
  11   3   1   84.19    8.70
  11   3   1   91.49    9.30
 -11  -3  -1   87.09    8.70
 -11  -3  -1   96.09    9.20
  10   4   1   14.80    2.20
  10   4   1   15.30    2.50
 -10  -4  -1   14.00    2.20
 -10  -4  -1   16.90    2.70
   9   5   1    9.30    1.90
   9   5   1    9.40    1.80
  -9  -5  -1    8.90    1.80
  -9  -5  -1    9.10    1.90
   8   6   1  145.59   13.80
   8   6   1  159.58   14.00
  -8  -6  -1  151.88   14.00
  -8  -6  -1  141.79   13.80
   7   7   1   23.50    3.20
   7   7   1   24.00    3.30
  -7  -7  -1   17.80    2.80
  -7  -7  -1   22.90    3.30
   6   8   1  162.78   14.70
   6   8   1  149.69   14.60
  -6  -8  -1  163.98   14.60
  -6  -8  -1  148.59   14.40
   5   9   1  392.86   32.30
   5   9   1  330.97   31.90
   3  11   1    8.60    2.20
   3  11   1   12.10    2.40
  -3 -11  -1    7.20    1.90
  -3 -11  -1    8.50    2.00
   2  12   1   75.39    8.40
   2  12   1   84.39    8.30
  -2 -12  -1   74.99    8.20
  -2 -12  -1   74.99    8.20
   1  13   1   96.89    9.90
   1  13   1   91.89    9.60
  -1 -13  -1   97.19    9.60
  -1 -13  -1   85.99    9.50
   0  14   1   20.30    3.50
   0  14   1   19.10    3.50
   0 -14  -1   25.40    3.80
   0 -14  -1   21.50    3.60
  -1  15   1   51.39    6.40
  -1  15   1   52.79    6.40
   1 -15  -1   46.80    6.20
   1 -15  -1   45.40    6.20
  -2  16   1   49.40    7.20
  -2  16   1   51.19    6.70
   2 -16  -1   55.19    6.80
   2 -16  -1   64.59    7.30
  -3  17   1   58.69    7.40
  -3  17   1   58.39    7.60
   3 -17  -1   65.49    7.30
   3 -17  -1   57.79    7.60
  -5  19   1   90.99   10.80
  -5  19   1   94.29   10.50
   5 -19  -1   97.59   10.90
   5 -19  -1   82.79   10.10
  -6  20   1    1.30    1.70
  -6  20   1    1.10    1.50
   6 -20  -1    0.70    1.60
   6 -20  -1   -0.40    1.10
  -7  21   1  275.37   27.90
  -7  21   1  304.87   28.50
   7 -21  -1  312.27   27.90
   7 -21  -1  263.27  123.39
  13   3   1 1430.26  123.49
  13   3   1 1426.76  123.19
  12   4   1  167.78   16.20
  12   4   1  180.38   16.80
 -12  -4  -1  171.68   16.20
 -12  -4  -1  186.88   17.30
  11   5   1   62.79    7.00
  11   5   1   62.19    6.50
 -11  -5  -1   61.89    6.50
 -11  -5  -1   56.79    6.80
  10   6   1 2071.89  184.58
  10   6   1 2243.18  185.08
 -10  -6  -1 2266.67  184.98
 -10  -6  -1 2027.40  184.48
   9   7   1   44.80    5.30
   9   7   1   47.00    5.00
  -9  -7  -1   36.30    4.70
  -8  -8  -1   31.80    4.20
  -7  -9  -1  849.22   74.39
   6  10   1  202.28   18.30
   6  10   1  184.58   18.10
  -6 -10  -1  207.28   18.20
  -6 -10  -1  184.08   18.00
   5  11   1  111.89   11.10
   5  11   1   97.09   10.70
  -5 -11  -1  110.49   11.00
   4  12   1  399.66   36.20
   4  12   1  426.76   36.50
  -4 -12  -1  426.96   36.30
  -4 -12  -1  369.96   36.00
   3  13   1  122.49   12.30
   3  13   1  111.49   11.90
  -3 -13  -1  128.99   12.10
  -3 -13  -1  125.89   12.10
   2  14   1   63.29    7.30
   2  14   1   67.99    7.40
  -2 -14  -1   58.59    7.00
  -2 -14  -1   56.49    7.00
   1  15   1   56.39    6.70
   1  15   1   49.99    6.60
  -1 -15  -1   55.49    6.60
  -1 -15  -1   55.19    6.60
   0  16   1  432.76   39.00
   0  16   1  458.35   39.20
   0 -16  -1  428.56   38.80
   0 -16  -1  413.26   38.80
  -1  17   1  130.09   14.50
  -1  17   1  149.29   14.60
   1 -17  -1  152.78   14.50
   1 -17  -1  143.49   14.50
  -2  18   1   70.09    9.50
  -2  18   1   84.89    9.50
   2 -18  -1   78.79    9.50
   2 -18  -1   92.09    9.50
  -3  19   1   -1.70    1.00
  -3  19   1    2.00    1.70
   3 -19  -1    2.80    1.40
   3 -19  -1   -0.40    1.30
  -4  20   1   54.49    7.20
  -4  20   1   60.99    7.70
   4 -20  -1   52.19    7.00
   4 -20  -1   50.39    7.20
  -5  21   1  118.09   12.50
  -5  21   1  115.69   12.80
   5 -21  -1   99.29   12.50
   5 -21  -1  109.49   12.10
  -6  22   1    7.50    2.50
  -6  22   1    2.30    1.70
   6 -22  -1    1.70    1.70
   6 -22  -1    2.70    1.70
  13   5   1    4.70    2.10
  13   5   1    8.80    1.90
  11   7   1   40.70    5.10
  11   7   1   35.60    5.40
 -11  -7  -1   40.20    5.40
  10   8   1   11.00    2.20
  10   8   1   10.80    2.50
 -10  -8  -1   13.70    2.70
 -10  -8  -1   12.50    2.30
   9   9   1  281.47   25.30
   9   9   1  284.17   25.00
  -9  -9  -1  243.58   24.50
  -9  -9  -1  294.27   25.20
   8  10   1   54.79    6.30
   8  10   1   47.70    5.80
  -8 -10  -1   47.80    5.70
  -8 -10  -1   43.90    6.00
   7  11   1  102.49    9.60
   7  11   1   92.69    9.40
  -7 -11  -1   85.79    9.20
  -7 -11  -1   73.99    9.10
   6  12   1  280.77   28.00
  -6 -12  -1  347.37   28.20
  -6 -12  -1  293.07   27.70
   5  13   1  165.58   16.00
   5  13   1  172.68   16.20
  -5 -13  -1  154.88   15.90
  -5 -13  -1  163.88   15.80
   4  14   1   35.80    5.50
   4  14   1   38.00    5.50
  -4 -14  -1   44.40    5.40
  -4 -14  -1   43.60    5.50
   3  15   1   57.49    6.50
   3  15   1   48.80    6.60
  -3 -15  -1   50.39    6.40
  -3 -15  -1   49.20    6.60
   2  16   1   55.09    6.90
   2  16   1   53.09    7.10
  -2 -16  -1   64.09    7.10
  -2 -16  -1   51.79    6.70
   1  17   1  139.99   14.60
   1  17   1  153.18   14.80
  -1 -17  -1  128.49   14.50
  -1 -17  -1  161.28   14.60
   0  18   1  157.78   15.20
   0  18   1  135.19   15.10
   0 -18  -1  159.58   15.10
   0 -18  -1  154.28   15.30
  -1  19   1   43.20    6.50
  -1  19   1   43.40    6.20
   1 -19  -1   48.30    6.10
   1 -19  -1   46.80    6.40
  -2  20   1   62.29    8.70
  -2  20   1   68.69    8.60
   2 -20  -1   77.69    8.90
   2 -20  -1   69.39    8.40
  -3  21   1  112.59   13.30
  -3  21   1  118.59   13.10
   3 -21  -1  115.09   12.80
   3 -21  -1  141.89   13.30
  -4  22   1    9.40    3.00
  -4  22   1    8.30    2.70
   4 -22  -1    8.00    2.80
   4 -22  -1    6.90    2.30
  -5  23   1   91.89   10.50
   5 -23  -1   70.99    9.70
  13   7   1   15.30    3.50
  13   7   1   13.80    2.40
  12   8   1   53.19    5.90
  12   8   1   43.10    6.40
 -12  -8  -1   43.50    6.40
 -12  -8  -1   53.79    5.90
  11   9   1   82.89    9.70
  11   9   1   82.69    8.70
 -11  -9  -1   84.99    8.80
 -11  -9  -1   84.89    9.60
  10  10   1   31.70    5.00
  10  10   1   34.80    4.60
 -10 -10  -1   34.20    5.00
 -10 -10  -1   32.10    4.50
   9  11   1    4.10    1.70
   9  11   1    4.00    1.80
  -9 -11  -1    5.10    1.90
  -9 -11  -1    7.40    1.80
   8  12   1  120.49   12.30
   8  12   1  102.49   11.70
  -8 -12  -1  121.79   11.90
  -8 -12  -1  118.99   12.10
   7  13   1    7.60    2.20
   7  13   1    5.30    1.80
  -7 -13  -1    3.90    1.80
  -7 -13  -1    7.00    2.20
   6  14   1   11.50    2.80
  -6 -14  -1    6.70    2.30
  -6 -14  -1   12.70    2.70
   5  15   1  231.28   22.90
   5  15   1  228.98   23.00
  -5 -15  -1  267.47   23.20
  -5 -15  -1  250.47   22.90
   4  16   1    8.80    2.60
   4  16   1    7.90    2.50
  -4 -16  -1    6.60    2.10
  -4 -16  -1    5.70    2.10
   3  17   1   38.20    6.30
   3  17   1   49.10    6.50
  -3 -17  -1   50.09    6.40
  -3 -17  -1   56.29    6.50
   2  18   1   80.09    9.40
   2  18   1   79.49    9.40
  -2 -18  -1   91.09    9.40
  -2 -18  -1   81.09    9.20
   1  19   1   52.19    7.30
   1  19   1   43.40    6.40
  -1 -19  -1   59.89    6.80
  -1 -19  -1   37.70    6.80
   0  20   1    2.30    1.60
   0  20   1    2.60    1.90
   0 -20  -1    1.00    1.30
   0 -20  -1    4.00    1.80
  -1  21   1   20.70    4.00
  -1  21   1   16.20    3.70
   1 -21  -1   18.10    3.70
   1 -21  -1   21.20    3.70
  -2  22   1   36.00    6.40
  -2  22   1   41.00    6.40
   2 -22  -1   55.49    7.20
   2 -22  -1   53.09    6.60
  -3  23   1   38.10    5.60
  -3  23   1   28.70    5.40
   3 -23  -1   37.30    5.60
   3 -23  -1   27.70    5.10
  12  10   1   46.70    5.50
  12  10   1   39.50    6.40
 -12 -10  -1   29.80    5.50
 -12 -10  -1   52.89    5.80
  11  11   1   72.19    8.00
  11  11   1   76.09    9.10
 -11 -11  -1   70.39    8.60
 -11 -11  -1   64.79    7.70
  10  12   1 1272.37  118.79
  10  12   1 1515.25  119.79
 -10 -12  -1 1285.07  118.79
 -10 -12  -1 1454.35  119.59
   9  13   1   91.79   10.70
   9  13   1   98.49   10.50
  -9 -13  -1   95.39   10.70
  -9 -13  -1   97.19   10.40
   8  14   1   56.49    6.80
   8  14   1   41.40    6.80
  -8 -14  -1   51.99    6.60
  -8 -14  -1   50.99    6.50
   7  15   1  779.32   67.19
   7  15   1  830.32   67.19
  -7 -15  -1  720.33   66.79
  -7 -15  -1  715.43   67.19
   6  16   1  216.68   21.70
   6  16   1  226.18   21.50
  -6 -16  -1  224.98   21.50
  -6 -16  -1  234.68   21.30
   5  17   1  107.49   11.80
   5  17   1   94.89   11.60
  -5 -17  -1  111.29   11.60
  -5 -17  -1  110.69   11.60
   4  18   1   58.89   10.30
  -4 -18  -1   99.09   10.10
   3  19   1    1.00    1.60
   3  19   1    2.00    1.50
  -3 -19  -1    1.50    1.50
  -3 -19  -1    1.60    1.50
   2  20   1   64.49    8.50
   2  20   1   75.09    8.80
  -2 -20  -1   70.19    8.50
  -2 -20  -1   73.99    8.80
   1  21   1   14.20    3.50
   1  21   1   19.30    3.70
  -1 -21  -1   21.40    3.90
  -1 -21  -1   16.00    3.40
   0  22   1    9.70    2.70
   0  22   1   10.40    3.00
   0 -22  -1    6.70    2.50
   0 -22  -1    3.10    1.90
  -1  23   1  107.59   13.60
  -1  23   1  139.19   14.00
   1 -23  -1  125.79   13.50
   1 -23  -1  134.39   13.70
  12  12   1   48.00    9.00
  12  12   1   90.09    8.60
 -12 -12  -1   74.79    8.40
 -12 -12  -1   73.19    9.00
  11  13   1   46.00    7.90
  11  13   1   57.69    7.10
 -11 -13  -1   57.09    7.50
 -11 -13  -1   63.39    7.20
  10  14   1   16.90    3.40
  10  14   1   10.50    3.20
 -10 -14  -1   14.30    3.40
 -10 -14  -1   14.60    3.10
   9  15   1   75.19    8.40
   9  15   1   58.99    8.20
  -9 -15  -1   69.79    8.20
  -9 -15  -1   64.59    8.20
   8  16   1   19.40    4.10
   8  16   1   22.70    4.10
  -8 -16  -1   25.30    4.30
  -8 -16  -1   24.10    4.30
  -7 -17  -1   61.59    8.70
   6  18   1  141.89   15.60
   6  18   1  146.09   15.80
  -6 -18  -1  187.08   15.70
  -6 -18  -1  132.99   15.30
   5  19   1   92.19   10.80
   5  19   1   80.79   10.70
  -5 -19  -1   94.59   10.80
  -5 -19  -1  108.39   10.90
   4  20   1   56.19    7.30
   4  20   1   41.70    6.70
  -4 -20  -1   55.49    7.10
  -4 -20  -1   54.89    7.50
   3  21   1  119.99   13.60
   3  21   1  130.39   14.10
  -3 -21  -1  142.99   14.00
  -3 -21  -1  132.69   14.00
   2  22   1   43.80    6.90
   2  22   1   45.10    6.40
  -2 -22  -1   39.70    6.30
  -2 -22  -1   51.19    6.60
   1  23   1   97.69   12.60
   1  23   1  118.69   13.10
  -1 -23  -1  113.39   12.90
  -1 -23  -1  137.39   13.10
   0  24   1   55.19    8.20
   0 -24  -1   60.29    8.00
  12  14   1    9.90    2.40
  10  16   1   23.80    8.60
  10  16   1   33.70    5.00
 -10 -16  -1   22.10    4.70
   9  17   1   30.00    4.90
   9  17   1   23.60    4.70
  -9 -17  -1   29.90    4.70
  -9 -17  -1   24.00    4.60
   8  18   1   81.29    9.60
   8  18   1   82.39    9.60
  -8 -18  -1   69.39    9.10
  -8 -18  -1   69.99    9.00
   7  19   1    2.90    1.90
   7  19   1    4.10    2.00
  -7 -19  -1    4.00    1.90
  -7 -19  -1   -0.20    1.30
   6  20   1    0.20    1.50
   6  20   1    3.70    1.90
  -6 -20  -1    3.80    1.90
  -6 -20  -1    1.60    1.60
   5  21   1  113.39   13.50
  -5 -21  -1  110.89   12.70
  -5 -21  -1  124.19   12.80
   4  22   1    5.40    2.50
   4  22   1    8.00    2.50
  -4 -22  -1    5.00    2.10
   3  23   1   39.20    5.60
   3  23   1   32.20    5.60
  -3 -23  -1   26.50    5.10
  -3 -23  -1   33.10    5.20
  11  17   1   51.99    7.30
  11  17   1   54.09    7.90
 -11 -17  -1   47.50    7.50
 -11 -17  -1   57.39    7.30
  10  18   1  592.84   57.99
  10  18   1  658.63   57.89
 -10 -18  -1  662.33   57.89
 -10 -18  -1  664.93   57.99
   9  19   1    9.40    3.00
   9  19   1   13.70    3.20
  -9 -19  -1    8.50    2.80
  -9 -19  -1    8.80    2.70
   8  20   1   47.70    7.20
   8  20   1   45.80    7.10
  -8 -20  -1   52.69    7.30
  -8 -20  -1   50.29    6.90
   7  21   1  281.07   27.70
   7  21   1  265.77   27.30
  -7 -21  -1  247.78   27.20
  -7 -21  -1  359.16   27.60
   6  22   1    5.30    2.20
   6  22   1    3.80    2.00
  -6 -22  -1    5.00    2.10
  -6 -22  -1    2.10    1.90
   5  23   1  111.19  112.49
   5  23   1  103.79   11.10
  -5 -23  -1   63.19   11.40
  -5 -23  -1  102.79   11.10
  11  19   1   17.40    4.00
  11  19   1   14.90    4.20
  10  20   1   12.20    3.70
  10  20   1   19.20    4.20
 -10 -20  -1   19.60    4.00
 -10 -20  -1   16.90    3.80
   9  21   1  100.09   11.90
   9  21   1   98.49   11.80
  -9 -21  -1  103.79   11.80
  -9 -21  -1   96.09   11.70
  -8 -22  -1   26.60    4.90
  -6 -22   2   32.20    5.30
   6  22  -2   32.10    6.00
  -7 -21   2   23.00    4.30
  -7 -21   2   21.50    4.20
   7  21  -2   25.70    4.80
   7  21  -2   22.90    4.40
  -8 -20   2  117.49   12.10
  -8 -20   2   85.39   11.20
   8  20  -2  113.09   12.00
   8  20  -2   94.09   11.90
  -9 -19   2    3.60    2.00
  -9 -19   2    3.90    2.00
   9  19  -2    2.90    3.60
   9  19  -2    2.60    2.00
 -10 -18   2    8.20    2.60
 -10 -18   2    4.90    2.10
  10  18  -2    6.50    2.30
  10  18  -2    7.50    2.40
 -11 -17   2   16.50    3.90
 -11 -17   2   22.20    4.10
  11  17  -2   27.60    4.40
  11  17  -2   13.90    4.10
 -12 -16   2   49.99    7.80
 -12 -16   2   60.59    7.40
  12  16  -2   59.79    7.60
  12  16  -2   50.19    8.00
  -3 -23   2    4.60    2.10
  -3 -23   2    2.30    1.80
   3  23  -2    6.40    2.20
   3  23  -2    2.20    1.90
  -4 -22   2   18.70    3.60
  -4 -22   2   14.50    3.70
   4  22  -2   14.40    3.90
   4  22  -2   16.10    3.40
  -5 -21   2   77.89    9.60
  -5 -21   2   70.49    8.80
   5  21  -2   77.49    9.70
   5  21  -2   69.49    8.90
  -6 -20   2   60.99    7.20
  -6 -20   2   48.20    6.90
   6  20  -2   51.49    6.90
   6  20  -2   39.00    7.00
  -7 -19   2   12.90    3.10
  -7 -19   2   14.20    3.20
   7  19  -2   11.90    3.00
   7  19  -2   11.20    3.10
  -8 -18   2   67.99    8.00
  -8 -18   2   61.09    7.90
   8  18  -2   62.49    8.00
   8  18  -2   52.29    7.90
  -9 -17   2  103.99   12.00
  -9 -17   2  108.99   12.00
   9  17  -2  109.99   12.20
   9  17  -2  115.79   12.20
 -10 -16   2   29.10    4.90
 -10 -16   2   26.50    4.60
  10  16  -2   31.30    5.20
  10  16  -2   38.80    5.40
 -11 -15   2   53.59    7.00
 -11 -15   2   45.60    6.90
  11  15  -2   49.60    7.00
  11  15  -2   60.49    7.30
 -12 -14   2    7.60    2.60
 -12 -14   2    8.60    2.40
  12  14  -2    4.10    2.10
  12  14  -2    8.30    2.40
  13  13  -2    7.80    2.70
  13  13  -2    9.10    2.50
  -1 -23   2   24.40    4.00
  -1 -23   2   12.00    3.40
   1  23  -2   17.10    3.50
   1  23  -2   20.70    4.30
  -2 -22   2  137.49   13.50
  -2 -22   2  128.79   13.70
   2  22  -2  141.49   14.20
   2  22  -2   99.59   13.00
  -3 -21   2 1119.99  102.59
  -3 -21   2 1233.78  102.59
   3  21  -2 1225.48  102.79
   3  21  -2 1118.39  102.29
  -4 -20   2   22.00    4.20
  -4 -20   2   21.60    4.40
   4  20  -2   28.70    4.70
   4  20  -2   25.80    4.60
  -5 -19   2   37.30    5.90
  -5 -19   2   58.09    7.30
   5  19  -2   44.20    6.20
   5  19  -2   43.20    6.70
  -6 -18   2 1356.46  120.19
  -6 -18   2 1395.46  120.59
   6  18  -2 1392.46  120.69
   6  18  -2 1391.06  120.39
  -7 -17   2   20.10    3.90
  -7 -17   2   25.00    4.20
   7  17  -2   21.90    4.10
   7  17  -2   19.60    3.90
  -8 -16   2   93.59   10.30
  -8 -16   2  102.89   10.40
   8  16  -2   73.49   10.20
   8  16  -2   86.39   10.30
  -9 -15   2  425.66   39.80
  -9 -15   2  450.95   39.80
   9  15  -2  469.85   40.40
   9  15  -2  424.56   39.90
 -10 -14   2   31.20    4.80
 -10 -14   2   30.80    4.90
  10  14  -2   44.00    5.70
  10  14  -2   29.20    5.20
 -11 -13   2   11.20    2.90
 -11 -13   2   14.80    3.40
  11  13  -2   15.60    3.30
  11  13  -2   18.10    3.40
 -12 -12   2    2.30    1.60
 -12 -12   2    3.10    1.60
  12  12  -2    3.90    1.70
  12  12  -2    3.70    1.80
  13  11  -2   12.60    3.30
  13  11  -2   24.40    3.70
   2 -24   2    2.80    1.90
  -2  24  -2    1.40    2.30
   1 -23   2   19.10    3.90
   1 -23   2   21.50    4.00
  -1  23  -2   16.50    4.10
  -1  23  -2   17.70    3.90
   0 -22   2   10.50    2.90
   0 -22   2    7.00    2.60
   0  22  -2   11.10    2.80
   0  22  -2    8.70    2.80
  -1 -21   2   24.60    4.30
  -1 -21   2   26.10    4.30
   1  21  -2   22.20    4.20
   1  21  -2   25.70    4.90
  -2 -20   2   76.09    9.00
  -2 -20   2   64.19    9.10
   2  20  -2   76.69    9.40
   2  20  -2   90.29    9.30
  -3 -19   2   56.09    7.60
  -3 -19   2   53.39    7.30
   3  19  -2   67.09    7.80
   3  19  -2   61.69    7.90
  -4 -18   2    9.80    2.70
  -4 -18   2    9.40    2.50
   4  18  -2    8.90    2.60
   4  18  -2    7.60    2.60
  -6 -16   2   21.90    4.10
   6  16  -2   22.40    4.30
   6  16  -2   26.30    4.50
  -7 -15   2   43.40    6.00
  -7 -15   2   46.40    5.80
   7  15  -2   35.70    6.20
  -8 -14   2  266.17   24.00
  -8 -14   2  272.67   23.90
   8  14  -2  232.68   23.50
   8  14  -2  246.58   23.80
  -9 -13   2   11.00    2.70
  -9 -13   2   13.50    2.80
   9  13  -2   15.70    3.00
   9  13  -2   14.00    2.90
 -10 -12   2    9.90    2.50
 -10 -12   2    8.70    2.40
  10  12  -2   11.10    2.50
  10  12  -2    6.00    2.10
 -11 -11   2   16.40    3.10
 -11 -11   2    8.20    2.50
  11  11  -2   18.20    3.10
  11  11  -2   10.40    2.70
 -12 -10   2   84.69    9.60
 -12 -10   2   84.59    9.40
  12  10  -2   75.09    9.50
  12  10  -2   90.49    9.50
 -13  -9   2    1.80    1.60
 -13  -9   2   -0.20    1.60
  13   9  -2   -0.30    1.40
  13   9  -2    0.30    1.30
   3 -23   2    4.50   17.00
   3 -23   2    4.70    2.10
  -3  23  -2    4.30    2.00
  -3  23  -2    3.30    1.90
   2 -22   2  142.39   13.60
   2 -22   2  118.19   13.70
  -2  22  -2  126.49   13.40
  -2  22  -2  110.19   13.80
   1 -21   2   27.60    4.70
   1 -21   2   22.70    4.30
  -1  21  -2   20.00    4.50
  -1  21  -2   24.10    4.20
   0 -20   2  104.79   11.70
   0 -20   2  114.59   11.60
   0  20  -2  100.19   11.80
   0  20  -2  118.39   14.00
  -1 -19   2   14.00    3.10
  -1 -19   2   13.90    3.30
   1  19  -2    7.80    2.80
   1  19  -2   16.80    3.40
  -3 -17   2  134.69   15.00
  -3 -17   2  157.58   15.00
   3  17  -2  151.28   15.00
   3  17  -2  156.78   15.10
  -4 -16   2   15.90    3.10
  -4 -16   2   12.70    3.00
   4  16  -2    9.70    2.70
   4  16  -2   12.00    3.00
  -5 -15   2  107.59   11.00
  -5 -15   2  122.19   11.30
   5  15  -2   95.39   11.10
   5  15  -2   91.49   11.10
   6  14  -2   43.60    5.80
   6  14  -2   37.80    5.60
  -7 -13   2    8.30    2.40
  -7 -13   2    7.10    2.20
   7  13  -2    9.10    2.20
   7  13  -2   10.70    2.50
  -8 -12   2  226.98   21.10
  -8 -12   2  231.08   21.10
   8  12  -2  227.38   21.00
   8  12  -2  206.78   21.20
  -9 -11   2   77.29    8.30
  -9 -11   2   60.79    8.20
   9  11  -2   72.59    8.30
   9  11  -2   76.39    8.10
 -10 -10   2   84.59    8.80
 -10 -10   2   70.39    8.40
  10  10  -2   74.59    8.50
  10  10  -2   83.39    8.70
 -11  -9   2    8.70    2.20
 -11  -9   2    5.70    2.00
  11   9  -2    7.80    2.10
  11   9  -2   10.00    2.50
 -12  -8   2   33.50    4.60
 -12  -8   2   28.70    4.60
  12   8  -2   25.80    4.30
  12   8  -2   30.00    4.20
 -13  -7   2   11.40    2.80
 -13  -7   2   16.80    3.00
  13   7  -2   10.90    2.80
  13   7  -2   15.90    2.90
   5 -23   2   33.40    5.50
   5 -23   2   36.20    5.90
  -5  23  -2   36.00    5.90
  -5  23  -2   32.90    5.60
   4 -22   2   23.80    4.30
  -4  22  -2   11.70    3.50
  -4  22  -2   16.50    3.70
   3 -21   2 1044.80   95.19
   3 -21   2 1179.98   95.49
  -3  21  -2 1044.90   95.29
   2 -20   2   84.59    9.20
   2 -20   2   68.99    8.80
  -2  20  -2   69.89    9.20
  -2  20  -2   80.29    9.20
   1 -19   2   16.10    3.20
   1 -19   2   11.90    3.50
  -1  19  -2    9.70    3.50
  -1  19  -2   14.40    3.10
   0 -18   2 3493.85  290.67
   0 -18   2 3234.78  290.17
   0  18  -2 3331.07  290.47
   0  18  -2 3445.56  290.77
  -1 -17   2   13.30    3.00
  -1 -17   2   15.00    3.20
   1  17  -2   15.10    3.10
   1  17  -2   15.50    3.50
  -2 -16   2   79.39    9.10
  -2 -16   2   77.49    9.00
   2  16  -2   81.49    9.40
   2  16  -2   91.29    9.50
  -3 -15   2 2513.65  221.78
  -3 -15   2 2616.84  221.88
   3  15  -2 2637.64  221.98
   3  15  -2 2527.65  221.78
  -4 -14   2  128.89   11.70
  -4 -14   2  108.39   11.80
   4  14  -2  114.39   12.00
   4  14  -2  107.09   11.70
  -5 -13   2   72.59    8.40
  -5 -13   2   80.39    8.50
   5  13  -2   74.99    8.80
   5  13  -2   74.39    8.30
  -6 -12   2  703.93   66.29
  -6 -12   2  752.52   66.79
   6  12  -2  773.02   66.39
   6  12  -2  805.82   66.69
  -7 -11   2    8.60    2.20
  -7 -11   2   12.00    2.50
   7  11  -2   12.10    2.50
   7  11  -2    8.70    2.30
  -8 -10   2  101.29   10.40
  -8 -10   2   91.69   10.20
   8  10  -2  107.49   10.60
   8  10  -2   95.59   10.30
  -9  -9   2 1175.48  101.79
  -9  -9   2 1185.68  101.79
   9   9  -2 1195.48  101.79
   9   9  -2 1126.09  101.79
 -10  -8   2   52.79    6.30
 -10  -8   2   56.59    6.70
  10   8  -2   51.79    6.20
  10   8  -2   53.69    6.50
 -11  -7   2   25.40    3.70
 -11  -7   2   17.60    3.30
  11   7  -2   26.80    3.90
  11   7  -2   17.20    3.30
 -12  -6   2   55.39    7.10
 -12  -6   2   66.29    7.40
  12   6  -2   52.89    7.20
  12   6  -2   72.39    7.30
 -13  -5   2   18.20    3.30
 -13  -5   2   22.70    3.50
  13   5  -2   24.40    3.50
  13   5  -2   15.10    3.30
  14   4  -2   17.50    3.50
  -7  23  -2   11.30    3.80
   6 -22   2   36.20    5.80
   6 -22   2   36.00    5.40
  -6  22  -2   37.80    5.90
  -6  22  -2   28.50    5.40
   5 -21   2   95.09    9.40
   5 -21   2   65.89    8.70
  -5  21  -2   55.19    8.40
  -5  21  -2   73.59    9.20
   4 -20   2   25.00    4.20
   4 -20   2   23.10    4.20
  -4  20  -2   22.80    4.30
  -4  20  -2   19.00    4.20
   3 -19   2   51.69    6.70
   3 -19   2   58.39    7.10
  -3  19  -2   44.20    7.40
  -3  19  -2   56.59    7.20
   2 -18   2   24.90    4.00
   2 -18   2   18.80    3.70
  -2  18  -2   22.20    4.10
  -2  18  -2   19.90    3.80
   1 -17   2   16.50    3.40
   1 -17   2   18.40    3.50
  -1  17  -2   16.80    3.50
  -1  17  -2   14.10    3.10
   0 -16   2    2.70    1.70
   0 -16   2    1.70    1.50
   0  16  -2    0.50    1.30
   0  16  -2    2.30    1.70
  -1 -15   2   38.60    5.40
  -1 -15   2   52.29    5.60
   1  15  -2   43.50    5.60
   1  15  -2   27.70    5.00
  -2 -14   2  224.28   20.90
  -2 -14   2  223.08   20.90
   2  14  -2  205.58   20.90
   2  14  -2  239.18   21.10
  -3 -13   2  211.88   19.40
  -3 -13   2  202.78   19.30
   3  13  -2  204.88   19.50
   3  13  -2  207.68   19.40
  -4 -12   2   13.40    2.60
  -4 -12   2   17.90    3.00
   4  12  -2   15.00    2.70
   4  12  -2   15.10    3.00
  -5 -11   2    0.70    1.00
  -5 -11   2    1.20    1.10
   5  11  -2   -0.10    0.80
   5  11  -2    0.70    1.00
  -6 -10   2   63.99    7.20
  -6 -10   2   69.79    7.20
   6  10  -2   62.19    7.20
   6  10  -2   61.69    7.00
  -7  -9   2   89.99    9.20
  -7  -9   2   89.19    9.40
   7   9  -2   84.59    9.30
   7   9  -2   89.19    9.30
  -8  -8   2  111.09   11.30
  -8  -8   2  108.19   11.30
   8   8  -2  109.19   11.30
   8   8  -2  122.29   11.50
  -9  -7   2  133.29   13.30
  -9  -7   2  145.69   13.40
   9   7  -2  128.89   13.10
   9   7  -2  135.09   13.20
 -10  -6   2    4.40    1.60
 -10  -6   2    5.00    1.60
  10   6  -2    6.60    1.80
  10   6  -2    4.90    1.60
 -11  -5   2    8.90    2.10
 -11  -5   2   10.80    2.30
  11   5  -2    8.50    2.20
  11   5  -2   10.70    2.20
 -12  -4   2   12.80    2.70
 -12  -4   2   17.70    3.00
  12   4  -2   14.70    2.90
  12   4  -2   18.50    3.00
 -13  -3   2    0.20    1.10
 -13  -3   2    0.10    1.30
  13   3  -2    1.30    1.20
  13   3  -2    4.20    1.50
  14   2  -2   53.39    7.60
  14   2  -2   62.69    7.20
   8 -22   2  144.29   15.70
   8 -22   2  131.69   15.50
  -8  22  -2  162.78   16.30
  -8  22  -2  139.49   15.90
   7 -21   2   23.90    4.60
   7 -21   2   21.60    4.40
  -7  21  -2   16.10    4.00
  -7  21  -2   14.50    3.80
   6 -20   2   53.79    6.90
   6 -20   2   47.70    6.90
  -6  20  -2   53.89    7.40
  -6  20  -2   50.69    7.30
   5 -19   2   47.50    6.50
   5 -19   2   50.59    6.70
  -5  19  -2   52.39    6.90
  -5  19  -2   37.30    6.20
   4 -18   2   11.20    2.70
   4 -18   2    9.70    2.70
  -4  18  -2    7.00    2.40
  -4  18  -2    7.80    2.50
   3 -17   2  143.19   14.80
   3 -17   2  137.09   14.90
  -3  17  -2  150.68   15.00
  -3  17  -2  171.78   15.30
   2 -16   2   62.99    8.00
   2 -16   2   78.79    8.40
  -2  16  -2   70.49    8.20
  -2  16  -2   78.79    8.60
   1 -15   2   29.90    5.00
   1 -15   2   36.80    5.10
  -1  15  -2   42.10    5.50
  -1  15  -2   41.10    5.60
   0 -14   2  149.79   14.80
   0 -14   2  137.59   14.60
   0  14  -2  146.49   14.80
   0  14  -2  176.28   15.10
  -1 -13   2   12.20    2.60
  -1 -13   2   11.00    2.60
   1  13  -2   12.60    2.70
   1  13  -2   13.70    2.70
  -2 -12   2   77.69    8.00
  -2 -12   2   76.69    8.40
   2  12  -2   76.79    8.30
   2  12  -2   72.69    8.10
  -3 -11   2   49.20    5.60
  -3 -11   2   49.50    5.70
   3  11  -2   55.79    6.10
   3  11  -2   38.70    5.40
  -4 -10   2   83.69    8.70
  -4 -10   2   86.39    8.80
   4  10  -2   84.09    8.70
   4  10  -2   84.79    8.90
  -5  -9   2   28.20    3.90
  -5  -9   2   27.60    3.90
   5   9  -2   27.60    3.90
   5   9  -2   28.70    3.90
  -6  -8   2  166.78   14.70
  -6  -8   2  152.98   14.70
   6   8  -2  156.68   14.70
   6   8  -2  146.19   14.60
  -7  -7   2   10.50    2.20
  -7  -7   2   11.30    2.20
   7   7  -2   11.60    2.40
   7   7  -2   12.10    2.30
  -8  -6   2  337.57   30.10
  -8  -6   2  342.17   30.00
   8   6  -2  324.77   29.90
   8   6  -2  335.97   30.20
  -9  -5   2  333.97   30.20
  -9  -5   2  322.67   30.20
   9   5  -2  351.46   30.30
   9   5  -2  339.97   30.30
 -10  -4   2  123.09   11.80
 -10  -4   2  119.99   11.70
  10   4  -2  106.89   11.50
  10   4  -2  122.39   11.80
 -11  -3   2    5.10    1.70
 -11  -3   2    7.70    2.00
  11   3  -2    9.80    2.10
  11   3  -2    7.00    1.90
 -12  -2   2    9.80    2.20
 -12  -2   2   10.70    2.30
  12   2  -2   13.10    2.50
  12   2  -2   13.40    2.50
 -13  -1   2   10.50    2.50
 -13  -1   2   14.50    2.70
  13   1  -2   17.00    2.90
  13   1  -2   15.50    2.80
  14   0  -2   38.40    5.20
  14   0  -2   34.30    5.50
   9 -21   2   92.39   39.70
   9 -21   2  125.09   14.40
  -9  21  -2  123.29   14.30
  -9  21  -2  133.29   14.70
   8 -20   2   88.99   10.80
   8 -20   2  128.89   12.00
  -8  20  -2  107.19   11.40
  -8  20  -2   54.49    9.90
   7 -19   2   15.30    3.40
   7 -19   2   11.70    3.10
  -7  19  -2    6.70    2.70
  -7  19  -2    8.70    2.80
   5 -17   2    9.40    2.50
   5 -17   2    4.60    2.10
  -5  17  -2    1.60    1.70
  -5  17  -2    9.10    2.50
   4 -16   2   18.90    3.40
   4 -16   2   18.10    3.40
  -4  16  -2   14.40    3.20
  -4  16  -2   13.50    3.20
   3 -15   2 2154.88  201.68
   3 -15   2 2417.26  201.78
  -3  15  -2 2255.17  201.68
  -3  15  -2 2544.05  202.08
   2 -14   2  199.88   19.60
   2 -14   2  202.48   19.60
  -2  14  -2  197.78   19.80
  -2  14  -2  243.98   20.10
   1 -13   2    9.90    2.40
   1 -13   2   17.40    3.00
  -1  13  -2   23.50    3.70
  -1  13  -2   13.70    2.80
   0 -12   2 2226.38  197.08
   0 -12   2 2357.86  197.28
   0  12  -2 2260.77  197.18
   0  12  -2 2308.77  197.18
  -1 -11   2    1.70    1.10
  -1 -11   2    0.80    1.10
   1  11  -2    3.20    1.50
   1  11  -2    0.70    1.00
  -2 -10   2   84.39    8.60
   2  10  -2   84.49    8.60
  -4  -8   2  101.89    9.90
   4   8  -2   97.89   10.00
  -5  -7   2  101.89    9.80
   5   7  -2   96.09    9.80
  -6  -6   2 1888.11  163.78
   6   6  -2 1919.51  164.08
  -8  -4   2    2.90    1.20
   8   4  -2    2.80    1.30
  -9  -3   2 1599.14  133.79
  -9  -3   2 1662.63  133.99
   9   3  -2 1459.15  133.49
   9   3  -2 1487.15  133.59
 -10  -2   2   94.59   10.10
 -10  -2   2  102.59   10.20
  10   2  -2   98.29   10.10
  10   2  -2  113.19   10.40
 -11  -1   2   25.80    3.50
 -11  -1   2   21.90    3.40
  11   1  -2   19.50    3.30
  11   1  -2   25.70    3.60
 -12   0   2    8.30    1.90
 -12   0   2    8.50    2.00
  12   0  -2    8.30    2.00
  12   0  -2    3.90    1.80
 -13   1   2   19.20    3.00
 -13   1   2   17.20    3.00
  13  -1  -2   13.20    2.70
  13  -1  -2   11.60    2.60
  14  -2  -2   46.90    6.40
  10 -20   2    5.40    2.50
  10 -20   2    6.50    2.70
   9 -19   2    1.90    1.80
   9 -19   2    3.80    2.20
  -9  19  -2    1.40    1.70
  -9  19  -2    3.20    2.00
   8 -18   2   56.59    7.80
   8 -18   2   52.09    7.70
  -8  18  -2   66.29    8.20
  -8  18  -2   65.49    8.20
   7 -17   2   19.40    3.90
   7 -17   2   23.10    4.10
  -7  17  -2   16.00    3.60
  -7  17  -2   19.00    4.00
   6 -16   2   28.10    4.30
   6 -16   2   21.50    3.80
  -6  16  -2   19.00    3.90
  -6  16  -2   27.30    4.30
  -5  15  -2  111.39   11.60
  -5  15  -2  103.79   11.30
   4 -14   2  102.79   10.80
   4 -14   2  114.89   11.30
  -4  14  -2   98.89   11.40
   3 -13   2  202.58   19.10
   3 -13   2  203.38   19.00
  -3  13  -2  193.28   19.10
  -3  13  -2  221.08   19.30
   2 -12   2   88.49    8.10
   2 -12   2   64.69    7.90
  -2  12  -2   67.49    8.00
  -2  12  -2   73.29    8.00
   1 -11   2    1.70    1.20
   1 -11   2    2.00    1.20
  -1  11  -2    2.20    1.40
  -1  11  -2   -0.50    1.10
   0 -10   2   13.60    3.10
   0  10  -2   14.80    2.80
  -1  -9   2   65.09    6.30
  -1  -9   2   62.99    6.20
   1   9  -2   50.79    6.10
   1   9  -2   48.20    6.20
  -2  -8   2  117.19   10.90
  -2  -8   2  109.99   10.70
   2   8  -2  113.49   10.90
   2   8  -2  110.99   10.80
  -3  -7   2   93.99    8.50
  -3  -7   2   90.79    8.40
   3   7  -2   75.39    8.20
   3   7  -2   81.09    8.40
  -4  -6   2    8.50    1.80
  -4  -6   2    6.20    1.50
   4   6  -2    5.80    1.50
   4   6  -2    8.60    1.80
  -5  -5   2   36.40    4.60
  -5  -5   2   37.30    4.50
   5   5  -2   45.80    4.80
   5   5  -2   44.70    4.70
  -6  -4   2   24.20    3.20
  -6  -4   2   24.40    3.20
   6   4  -2   22.20    3.10
   6   4  -2   19.40    3.00
  -7  -3   2  138.59   12.40
  -7  -3   2  127.29   12.30
   7   3  -2  116.89   12.10
   7   3  -2  136.79   12.40
  -8  -2   2   29.40    3.90
   8   2  -2   30.40    4.40
  -9  -1   2   29.70    3.70
   9   1  -2   20.00    3.40
   9   1  -2   27.10    3.60
 -10   0   2    1.30    1.00
 -10   0   2    1.90    1.10
  10   0  -2   -0.10    0.90
  10   0  -2    0.60    1.30
 -11   1   2   18.60    3.00
 -11   1   2   21.00    3.40
  11  -1  -2   18.30    3.00
  11  -1  -2   20.30    3.10
 -12   2   2   11.60    2.30
 -12   2   2   13.70    2.60
  12  -2  -2    8.30    2.00
  12  -2  -2    8.40    2.10
 -13   3   2    1.60    1.50
 -13   3   2   -0.90    1.00
  13  -3  -2    3.20    1.60
  13  -3  -2    1.90    1.30
  10 -18   2    2.10    1.90
  10 -18   2    4.90    2.40
 -10  18  -2    4.80    2.20
 -10  18  -2    5.20    2.40
  -9  17  -2   59.39    8.90
   8 -16   2   89.29   10.30
   8 -16   2  106.39   10.90
  -8  16  -2   86.49   10.30
  -8  16  -2   86.69   10.40
   7 -15   2   46.00    6.00
   7 -15   2   43.30    6.00
  -7  15  -2   40.10    5.80
  -7  15  -2   32.40    5.60
   6 -14   2   37.80    5.30
   6 -14   2   44.60    5.60
  -6  14  -2   38.80    5.50
  -6  14  -2   39.60    5.70
   5 -13   2   76.79    8.40
   5 -13   2   77.99    8.70
  -5  13  -2   73.89    8.80
  -5  13  -2   84.09    8.90
   4 -12   2   19.50    3.30
   4 -12   2   20.50    3.40
  -4  12  -2   13.30    3.40
  -4  12  -2   22.60    3.60
   3 -11   2   42.90    5.60
  -3  11  -2   53.59    5.80
   2 -10   2   84.79    8.40
   2 -10   2   79.79    8.40
  -2  10  -2   84.39    8.50
  -2  10  -2   80.49    8.40
   1  -9   2   49.90    5.80
   1  -9   2   58.69    6.10
  -1   9  -2   59.99    6.20
  -1   9  -2   56.89    6.10
   0  -8   2  332.27   29.50
   0  -8   2  364.36   29.60
   0   8  -2  294.97   29.40
   0   8  -2  339.07   29.60
  -1  -7   2   19.70    2.90
  -1  -7   2   23.00    3.00
   1   7  -2   29.40    3.40
   1   7  -2   21.50    3.00
  -2  -6   2  152.78   13.80
  -2  -6   2  147.59   13.70
   2   6  -2  151.78   13.80
   2   6  -2  144.89   13.70
  -3  -5   2  267.07   24.50
  -3  -5   2  280.47   24.40
   3   5  -2  288.17   24.60
   3   5  -2  265.17   24.40
  -4  -4   2  145.99   13.60
  -4  -4   2  151.48   13.60
   4   4  -2  147.69   13.60
   4   4  -2  148.59   13.60
  -5  -3   2   25.60    3.30
  -5  -3   2   27.90    3.40
   5   3  -2   27.30    3.30
   5   3  -2   26.40    3.30
  -6  -2   2   18.00    2.50
  -6  -2   2   12.90    2.20
   6   2  -2   15.40    2.20
   6   2  -2   15.70    2.40
  -7  -1   2    8.10    1.60
  -7  -1   2    7.90    1.70
   7   1  -2    5.00    1.30
   7   1  -2    8.30    1.70
  -8   0   2  340.07   33.90
  -8   0   2  413.96   34.10
   8   0  -2  391.96   34.00
   8   0  -2  386.86   34.00
  -9   1   2   25.70    3.40
   9  -1  -2   21.50    3.50
   9  -1  -2   20.20    3.20
 -10   2   2   96.39    9.20
 -10   2   2   82.59    8.80
  10  -2  -2   86.09    9.10
  10  -2  -2   92.79    9.20
 -11   3   2    6.60    1.70
 -11   3   2    6.00    1.80
  11  -3  -2    7.50    1.90
  11  -3  -2    5.80    1.80
 -12   4   2   13.70    2.80
 -12   4   2   16.80    3.00
  12  -4  -2   15.10    3.00
  12  -4  -2   16.90    2.90
 -13   5   2   23.00    3.80
 -13   5   2   17.50    3.00
  13  -5  -2   12.20    3.00
  13  -5  -2   18.90    3.00
  11 -17   2   16.60    4.30
  11 -17   2   26.70    4.30
  10 -16   2   33.40    4.80
  10 -16   2   32.60    5.10
 -10  16  -2   16.20    4.30
 -10  16  -2   26.50    4.70
   9 -15   2  443.36   38.70
   9 -15   2  400.16   38.40
  -9  15  -2  463.25   38.80
  -9  15  -2  392.36   38.40
   8 -14   2  271.17   23.60
   8 -14   2  248.08   23.40
  -8  14  -2  241.28   23.40
  -8  14  -2  232.38   23.30
   7 -13   2    7.50    2.20
   7 -13   2    6.20    2.20
  -7  13  -2    7.80    2.30
  -7  13  -2    7.40    2.40
   6 -12   2  749.23   66.59
   6 -12   2  792.92   66.69
  -6  12  -2  808.32   66.89
  -6  12  -2  699.73   66.49
   5 -11   2    2.40    1.40
   5 -11   2    1.80    1.20
  -5  11  -2    0.90    1.20
  -5  11  -2    1.60    1.30
   4 -10   2   69.29    8.20
   4 -10   2   87.49    8.20
  -4  10  -2   79.29    8.10
   3  -9   2 5896.91  519.95
   3  -9   2 6287.37  520.25
  -3   9  -2 5797.72  519.85
  -3   9  -2 6320.17  520.35
   2  -8   2  102.19    9.70
   2  -8   2  102.59    9.80
  -2   8  -2  102.39    9.70
  -2   8  -2   99.39    9.80
   1  -7   2   26.70    3.20
   1  -7   2   21.60    3.00
  -1   7  -2   24.80    3.10
  -1   7  -2   23.60    3.00
   0  -6   2 4674.53  414.56
   0  -6   2 4909.41  414.86
   0   6  -2 4782.62  414.66
   0   6  -2 4986.30  414.86
  -1  -5   2   12.30    1.90
  -1  -5   2   11.80    1.90
   1   5  -2   13.20    1.90
   1   5  -2    9.10    1.80
  -2  -4   2   15.60    2.20
  -2  -4   2   14.70    2.20
   2   4  -2   18.00    2.30
   2   4  -2   16.00    2.20
  -3  -3   2 8026.20  679.83
  -3  -3   2 7587.74  679.43
   3   3  -2 8234.18  680.13
   3   3  -2 7945.90  679.83
  -4  -2   2   97.99    9.60
  -4  -2   2  105.19    9.70
   4   2  -2  100.69    9.60
   4   2  -2  111.89    9.80
  -5  -1   2  120.39   11.40
  -5  -1   2  120.99   11.40
   5   1  -2  124.59   11.50
   5   1  -2  125.69   11.40
  -6   0   2  945.41   77.69
  -6   0   2  876.31   77.59
   6   0  -2  847.32   77.39
   6   0  -2  919.21   77.69
  -7   1   2    8.40    1.60
  -7   1   2    8.00    1.70
   7  -1  -2    6.90    1.60
   7  -1  -2    8.90    1.70
  -8   2   2   34.50    4.40
   8  -2  -2   37.50    4.50
  -9   3   2 1623.24  136.99
  -9   3   2 1584.74  136.89
   9  -3  -2 1589.84  137.09
   9  -3  -2 1553.24  136.89
 -10   4   2  131.29   12.00
 -10   4   2  118.09   12.10
  10  -4  -2  118.49   12.00
  10  -4  -2  122.99   12.20
 -11   5   2    9.10    2.40
 -11   5   2   15.20    2.60
  11  -5  -2   11.20    2.30
  11  -5  -2   11.20    2.50
 -12   6   2   62.39    7.50
 -12   6   2   66.59    7.00
  12  -6  -2   52.99    7.30
  12  -6  -2   59.79    6.90
 -13   7   2   17.70    3.30
 -13   7   2   14.50    2.80
  13  -7  -2   11.30    2.60
  13  -7  -2   11.70    2.90
  11 -15   2   44.10    7.00
  11 -15   2   54.89    6.90
 -11  15  -2   45.90    7.30
 -11  15  -2   60.99    7.10
  10 -14   2   35.10    5.00
  10 -14   2   37.40    5.40
 -10  14  -2   24.90    5.20
 -10  14  -2   35.30    5.00
   9 -13   2   21.30    3.40
   9 -13   2   13.20    3.30
  -9  13  -2   14.40    3.20
  -9  13  -2   16.40    3.10
   8 -12   2  193.78   20.30
   8 -12   2  232.48   20.50
  -8  12  -2  251.87   20.60
  -8  12  -2  190.18   20.10
   7 -11   2    9.50    2.20
   7 -11   2   10.00    2.20
  -7  11  -2    7.90    2.10
  -7  11  -2    6.20    1.90
   5  -9   2   26.40    3.60
   5  -9   2   18.20    3.20
  -5   9  -2   33.70    3.80
  -5   9  -2   23.70    3.50
   4  -8   2   95.29    9.20
   4  -8   2   89.79    9.20
  -4   8  -2   90.19    9.20
  -4   8  -2  104.89    9.40
   3  -7   2   88.89    8.20
   3  -7   2   86.09    8.30
  -3   7  -2   89.09    8.40
  -3   7  -2   76.99    8.30
   2  -6   2  125.99   12.00
   2  -6   2  132.09   12.20
  -2   6  -2  125.59   12.10
  -2   6  -2  142.99   12.20
   1  -5   2   13.50    1.90
   1  -5   2   13.70    1.90
  -1   5  -2   11.20    1.80
  -1   5  -2   11.70    1.90
   0  -4   2  128.49   13.20
   0  -4   2  143.49   13.30
   0   4  -2  156.08   13.30
   0   4  -2  166.18   13.40
  -1  -3   2  124.49   11.40
  -1  -3   2  122.19   11.40
   1   3  -2  126.59   11.50
   1   3  -2  135.39   11.50
  -2  -2   2   44.50    4.60
  -2  -2   2   45.80    4.50
   2   2  -2   47.90    4.60
   2   2  -2   46.10    4.50
  -3  -1   2    5.90    1.20
  -3  -1   2    4.90    1.10
   3   1  -2    5.10    1.10
   3   1  -2    6.30    1.20
  -4   0   2    1.50    0.70
  -4   0   2    1.80    0.80
   4   0  -2    1.00    0.80
   4   0  -2    0.60    0.80
  -5   1   2  111.99   11.00
  -5   1   2  126.29   11.00
   5  -1  -2  117.09   11.00
   5  -1  -2  119.99   11.10
  -6   2   2   14.70    2.40
  -6   2   2   18.30    2.50
   6  -2  -2   20.10    2.60
   6  -2  -2   12.60    2.40
  -7   3   2  128.79   12.60
  -7   3   2  132.39   12.60
   7  -3  -2  133.09   12.60
   7  -3  -2  139.79   12.60
  -8   4   2    2.00    1.10
  -9   5   2  340.07   29.50
  -9   5   2  308.57   29.20
   9  -5  -2  336.87   29.50
   9  -5  -2  328.27   29.60
 -10   6   2    3.40    1.50
 -10   6   2    3.10    1.40
  10  -6  -2    2.30    1.40
  10  -6  -2    3.80    1.50
 -11   7   2   21.50    3.30
 -11   7   2   22.50    3.70
  11  -7  -2   20.80    3.50
  11  -7  -2   21.30    3.60
 -12   8   2   24.60    4.50
 -12   8   2   38.60    4.90
  12  -8  -2   29.80    4.90
  12  -8  -2   39.30    4.80
 -13   9   2    2.00    1.40
  13  -9  -2    1.30    1.50
  13  -9  -2   -1.30    1.00
  11 -13   2   17.80    3.70
  11 -13   2   14.40    3.00
 -11  13  -2   16.90    3.10
 -11  13  -2   15.20    3.70
  10 -12   2    6.60    2.40
  10 -12   2    9.40    2.30
 -10  12  -2   14.20    3.20
 -10  12  -2   14.80    2.70
   9 -11   2   62.29    7.90
   9 -11   2   68.99    7.60
  -9  11  -2   67.79    7.60
  -9  11  -2   70.59    8.00
   8 -10   2   88.79    9.70
  -8  10  -2   86.59    8.90
   7  -9   2   81.49    8.70
   7  -9   2   83.89    8.80
  -7   9  -2   85.59    8.80
  -7   9  -2   91.59    9.00
   6  -8   2  142.19   13.50
   6  -8   2  148.79   13.50
  -6   8  -2  135.69   13.40
  -6   8  -2  148.79   13.50
   5  -7   2   94.99    9.50
   5  -7   2   98.49    9.40
  -5   7  -2   88.69    9.30
  -5   7  -2  109.49    9.50
   4  -6   2    7.50    1.50
   4  -6   2    4.30    1.20
  -4   6  -2    5.00    1.30
  -4   6  -2    4.00    1.10
   3  -5   2  278.47   24.70
   3  -5   2  259.17   24.60
  -3   5  -2  308.07   24.70
  -3   5  -2  278.17   24.70
   2  -4   2   17.00    2.00
   2  -4   2   15.40    2.00
  -2   4  -2   14.00    1.90
  -2   4  -2   15.10    2.00
   1  -3   2  122.39   11.40
   1  -3   2  118.99   11.30
  -1   3  -2  121.79   11.40
  -1   3  -2  150.58   11.50
   0  -2   2   70.49    5.80
   0  -2   2   62.19    5.80
   0   2  -2   54.09    5.70
   0   2  -2   64.29    5.80
  -1  -1   2   31.30    3.10
  -1  -1   2   32.00    3.10
   1   1  -2   28.60    3.00
   1   1  -2   29.20    3.00
  -2   0   2  305.57   27.00
  -2   0   2  300.17   26.90
   2   0  -2  307.87   26.90
   2   0  -2  324.37   27.00
  -3   1   2    5.80    1.20
  -3   1   2    6.70    1.20
   3  -1  -2    3.40    1.00
   3  -1  -2    4.30    1.10
  -4   2   2   99.89    9.40
  -4   2   2   91.89    9.20
   4  -2  -2  110.89    9.50
   4  -2  -2   99.19    9.30
  -5   3   2   28.80    3.50
  -5   3   2   29.50    3.50
   5  -3  -2   28.20    3.50
   5  -3  -2   29.30    3.50
  -6   4   2   18.00    2.90
  -6   4   2   26.40    3.20
   6  -4  -2   25.40    3.30
   6  -4  -2   23.40    3.10
  -7   5   2    9.50    2.10
  -8   6   2  333.17   29.50
  -8   6   2  326.57   29.50
   8  -6  -2  345.37   29.60
   8  -6  -2  308.97   29.60
  -9   7   2  129.39   12.90
  -9   7   2  133.79   12.90
   9  -7  -2  124.59   12.80
   9  -7  -2  143.09   13.10
 -10   8   2   65.79    7.10
 -10   8   2   64.09    7.30
  10  -8  -2   56.99    7.20
  10  -8  -2   60.49    7.20
 -11   9   2   10.80    2.30
 -11   9   2    8.60    2.40
  11  -9  -2    7.90    2.30
  11  -9  -2    9.00    2.30
 -12  10   2   72.89    8.70
 -12  10   2   85.69    8.70
  12 -10  -2   61.49    8.60
  12 -10  -2   75.09    8.50
  12 -12   2    1.70    1.80
  12 -12   2    2.50    1.50
  11 -11   2   13.10    3.20
  11 -11   2   10.40    2.30
 -11  11  -2   12.00    2.30
 -11  11  -2   11.20    2.90
  10 -10   2   79.19    8.50
  10 -10   2   60.29    8.80
 -10  10  -2   85.29    9.30
 -10  10  -2  101.89    8.80
   9  -9   2 1033.00   95.19
  -9   9  -2 1157.48   95.19
   8  -8   2  109.59   10.70
   8  -8   2   87.99   10.10
  -8   8  -2  117.99   10.50
  -8   8  -2  118.89   10.90
   7  -7   2   11.00    2.10
   7  -7   2    8.60    1.70
  -7   7  -2    9.50    2.00
  -7   7  -2   11.00    1.90
   6  -6   2 1792.32  159.38
   6  -6   2 1909.11  159.48
  -6   6  -2 1977.80  159.58
  -6   6  -2 1753.62  159.28
   5  -5   2   36.00    3.90
   5  -5   2   39.30    4.10
  -5   5  -2   37.50    4.00
  -5   5  -2   36.30    3.90
   4  -4   2  144.99   12.90
   4  -4   2  146.79   13.00
  -4   4  -2  131.69   12.80
  -4   4  -2  155.88   13.00
   3  -3   2 7612.34  673.63
   3  -3   2 7947.01  673.93
  -3   3  -2 8071.39  674.13
  -3   3  -2 7897.91  673.93
   2  -2   2   41.50    3.90
   2  -2   2   40.80    4.00
  -2   2  -2   43.30    3.90
  -2   2  -2   44.60    4.00
   1  -1   2   32.80    3.10
   1  -1   2   31.10    3.10
  -1   1  -2   35.70    3.10
  -1   1  -2   32.00    3.10
   0   0   2 3397.36  307.17
   0   0   2 3562.74  307.27
   0   0  -2 3888.91  307.57
   0   0  -2 3483.35  307.27
  -1   1   2   35.30    3.20
  -1   1   2   30.10    3.20
   1  -1  -2   31.50    3.20
   1  -1  -2   30.00    3.20
  -2   2   2   44.30    4.50
  -2   2   2   48.90    4.50
   2  -2  -2   46.60    4.50
   2  -2  -2   41.80    4.50
  -3   3   2 8489.75  705.13
  -3   3   2 8280.97  704.93
   3  -3  -2 8335.07  705.03
   3  -3  -2 7861.01  704.43
  -4   4   2  164.18   14.20
  -4   4   2  150.58   14.00
   4  -4  -2  153.98   14.00
   4  -4  -2  147.19   14.10
  -5   5   2   39.80    5.00
  -5   5   2   46.70    5.10
   5  -5  -2   45.10    5.10
   5  -5  -2   51.89    5.30
  -6   6   2 1891.31  167.48
   6  -6  -2 2009.40  167.68
   6  -6  -2 1940.11  167.58
  -7   7   2    8.90    2.10
  -7   7   2   14.30    2.40
   7  -7  -2   16.10    2.70
   7  -7  -2   10.70    2.30
  -8   8   2  108.09   11.70
  -8   8   2  132.89   12.20
   8  -8  -2  124.29   11.90
   8  -8  -2  114.09   11.80
  -9   9   2 1039.10   94.89
  -9   9   2 1102.99   95.19
   9  -9  -2 1131.39   95.29
   9  -9  -2 1106.79   95.19
 -10  10   2   87.89    9.60
 -10  10   2   90.99    9.30
  10 -10  -2   79.29    9.30
  10 -10  -2   88.79    9.60
 -11  11   2   12.00    2.70
 -11  11   2   13.90    2.90
  11 -11  -2   14.10    2.90
  11 -11  -2    8.10    2.40
 -12  12   2    1.20    1.30
  13 -13  -2    7.10    2.80
  12 -10   2   80.79    8.10
  12 -10   2   68.29    8.90
  10  -8   2   60.29    5.80
  10  -8   2   49.00    6.20
 -10   8  -2   39.10    6.00
 -10   8  -2   56.19    5.70
   9  -7   2  117.69   12.20
   9  -7   2  141.99   12.80
  -9   7  -2  123.89   12.30
  -9   7  -2  154.38   12.80
   8  -6   2  300.87   27.70
   8  -6   2  310.27   27.90
  -8   6  -2  320.27   27.90
  -8   6  -2  323.07   27.70
   7  -5   2    5.30    1.50
   7  -5   2    7.20    1.40
  -7   5  -2    6.20    1.20
  -7   5  -2    8.00    1.60
   6  -4   2   21.10    2.60
  -6   4  -2   22.80    2.70
  -6   4  -2   22.80    2.50
   5  -3   2   27.80    2.90
   5  -3   2   26.70    2.80
  -5   3  -2   27.50    2.80
  -5   3  -2   25.50    2.80
   4  -2   2   96.79    8.40
   4  -2   2   91.79    8.40
  -4   2  -2   98.89    8.40
  -4   2  -2   92.59    8.40
   3  -1   2    4.70    0.50
   3  -1   2    2.30    0.40
  -3   1  -2    4.60    0.50
  -3   1  -2    5.00    0.50
   2   0   2  289.37   25.10
  -2   0  -2  285.87   25.10
  -2   0  -2  303.27   25.10
   1   1   2   31.00    2.90
   1   1   2   32.20    2.90
  -1  -1  -2   26.20    2.80
  -1  -1  -2   30.20    2.80
   0   2   2   66.79    5.80
   0   2   2   56.29    5.70
   0  -2  -2   50.59    5.70
   0  -2  -2   80.99    5.90
  -1   3   2  122.59   10.80
  -1   3   2  115.59   10.80
   1  -3  -2  119.39   10.80
   1  -3  -2  119.79   10.80
  -2   4   2   10.10    1.90
  -2   4   2   15.90    2.10
   2  -4  -2   16.40    2.10
   2  -4  -2   15.90    2.20
  -3   5   2  285.87   25.10
  -3   5   2  279.47   25.10
   3  -5  -2  282.47   25.10
   3  -5  -2  282.47   25.10
  -4   6   2    4.10    1.40
  -4   6   2    5.90    1.50
   4  -6  -2    4.60    1.40
   4  -6  -2    7.90    1.60
  -5   7   2   84.69    9.40
  -5   7   2   88.39    9.30
   5  -7  -2  102.89    9.60
   5  -7  -2  105.99    9.50
  -6   8   2  159.08   14.00
  -6   8   2  122.39   13.80
   6  -8  -2  146.69   13.90
   6  -8  -2  159.98   14.00
  -7   9   2   92.99    9.50
  -7   9   2   93.19    9.60
   7  -9  -2   91.59    9.60
   7  -9  -2   91.49    9.60
  -8  10   2  108.39   11.10
  -8  10   2  105.49   10.90
   8 -10  -2  102.59   10.90
   8 -10  -2  107.59   11.00
  -9  11   2   70.49    8.20
  -9  11   2   75.39    8.60
   9 -11  -2   78.79    8.50
   9 -11  -2   74.19    8.50
 -10  12   2    8.60    2.50
 -10  12   2    9.10    2.50
  10 -12  -2   12.50    2.70
  10 -12  -2    8.10    2.30
 -11  13   2   20.30    3.80
 -12  14   2   10.60    2.60
 -12  14   2    6.40    2.50
  12 -14  -2    7.50    2.40
  12 -14  -2    8.60    2.40
  12  -8   2   32.90    4.00
  12  -8   2   25.80    4.40
 -12   8  -2   35.30    4.00
 -12   8  -2   27.80    4.50
  11  -7   2   21.80    2.70
  11  -7   2   16.90    3.10
 -11   7  -2   18.80    2.60
 -11   7  -2   13.50    2.90
  10  -6   2    3.10    1.60
  10  -6   2    4.20    1.20
 -10   6  -2    3.90    1.50
 -10   6  -2    5.10    1.20
   9  -5   2  374.16   30.80
   9  -5   2  340.57   30.50
  -9   5  -2  351.96   30.60
  -9   5  -2  327.97   30.30
   8  -4   2    2.60    1.00
   8  -4   2    2.80    1.00
  -8   4  -2    2.40    0.90
  -8   4  -2    2.80    1.00
   7  -3   2  143.29   12.30
   7  -3   2  136.19   12.20
  -7   3  -2  130.49   12.10
  -7   3  -2  136.49   12.30
  -6   2  -2   15.30    1.80
  -6   2  -2   14.30    1.70
   5  -1   2  119.29   10.50
   5  -1   2  125.29   10.50
  -5   1  -2  123.99   10.50
  -5   1  -2  112.19   10.50
  -4   0  -2    1.70    0.30
   3   1   2    5.90    0.70
   3   1   2    5.00    0.70
  -3  -1  -2    5.10    0.60
  -3  -1  -2    5.20    0.70
   2   2   2   45.60    4.30
   2   2   2   48.20    4.30
  -2  -2  -2   43.10    4.30
  -2  -2  -2   46.30    4.30
   1   3   2  123.09   10.70
   1   3   2  115.39   10.60
  -1  -3  -2  116.99   10.70
  -1  -3  -2  120.69   10.60
   0   4   2  175.98   15.00
   0   4   2  152.98   14.90
   0  -4  -2  167.58   15.00
   0  -4  -2  173.88   15.00
  -1   5   2   12.30    2.00
  -1   5   2   10.10    2.00
   1  -5  -2   12.10    1.90
   1  -5  -2   14.00    2.10
  -2   6   2  145.99   13.30
  -2   6   2  146.59   13.30
   2  -6  -2  144.39   13.30
   2  -6  -2  137.99   13.20
  -3   7   2   92.99    8.70
  -3   7   2   84.69    8.70
   3  -7  -2   86.19    8.70
   3  -7  -2   89.69    8.70
  -4   8   2   90.59    9.20
   4  -8  -2   99.19    9.40
  -5   9   2   34.30    4.30
  -5   9   2   26.00    3.80
   5  -9  -2   30.00    4.10
   5  -9  -2   28.40    3.90
   6 -10  -2   69.89    7.40
   6 -10  -2   61.09    7.30
  -7  11   2    6.80    1.90
  -7  11   2   11.60    2.40
   7 -11  -2    5.30    1.80
  -8  12   2  215.38   19.60
  -8  12   2  192.48   19.80
   8 -12  -2  208.38   19.80
   8 -12  -2  218.98   19.80
  -9  13   2   13.70    3.10
  -9  13   2   17.80    3.30
   9 -13  -2   14.70    3.10
   9 -13  -2   13.70    3.00
 -10  14   2   28.80    4.60
 -11  15   2   57.49    7.00
 -11  15   2   36.70    6.40
  11 -15  -2   48.90    7.00
  11 -15  -2   55.79    7.00
  12 -16  -2   59.09    7.70
  12 -16  -2   60.59    8.50
  12  -6   2   57.09    5.80
  12  -6   2   57.79    6.80
 -12   6  -2   48.20    6.30
 -12   6  -2   57.19    5.80
  11  -5   2   10.30    2.20
  11  -5   2    9.00    1.60
 -11   5  -2    9.70    1.60
 -11   5  -2    8.20    1.90
  10  -4   2  109.99   10.90
  10  -4   2  127.69   11.60
 -10   4  -2  123.79   11.10
 -10   4  -2  122.29   11.40
   9  -3   2 1737.43  140.89
   9  -3   2 1580.84  140.59
  -9   3  -2 1637.24  140.69
  -9   3  -2 1606.04  140.59
   8  -2   2   37.90    3.90
   8  -2   2   39.10    3.70
  -8   2  -2   33.60    3.80
  -8   2  -2   36.80    3.70
   7  -1   2    7.90    1.20
   7  -1   2    6.80    1.00
  -7   1  -2    7.10    1.10
  -7   1  -2    7.60    1.10
  -6   0  -2  899.11   78.09
  -6   0  -2  923.41   78.19
   5   1   2  118.29   10.50
   5   1   2  120.09   10.40
  -5  -1  -2  112.89   10.40
  -5  -1  -2  127.49   10.50
   4   2   2  107.79    9.00
   4   2   2   99.99    9.00
  -4  -2  -2   92.99    9.00
  -4  -2  -2  103.69    8.90
   3   3   2 8541.75  688.33
   3   3   2 8125.19  687.93
  -3  -3  -2 7439.56  687.23
  -3  -3  -2 8097.29  687.83
   2   4   2   13.30    1.80
   2   4   2   13.30    1.90
  -2  -4  -2   14.20    1.90
  -2  -4  -2   12.50    1.80
   1   5   2   12.10    1.90
   1   5   2   11.80    1.90
  -1  -5  -2   13.10    1.90
  -1  -5  -2   12.40    2.00
   0   6   2 4704.13  407.96
   0   6   2 4479.45  407.66
   0  -6  -2 4628.14  407.96
   0  -6  -2 5245.18  408.46
  -1   7   2   24.10    3.10
  -1   7   2   24.80    3.10
   1  -7  -2   23.60    3.00
   1  -7  -2   18.10    2.80
  -2   8   2  113.19   11.10
  -2   8   2  114.59   11.30
   2  -8  -2  123.39   11.30
   2  -8  -2  116.59   11.20
  -4  10   2   73.39    8.30
  -4  10   2   74.39    8.00
   4 -10  -2   77.99    8.00
   4 -10  -2   85.09    8.40
  -5  11   2    1.40    1.10
  -5  11   2    1.60    1.20
   5 -11  -2   -0.20    0.90
   5 -11  -2    1.40    1.20
  -6  12   2  709.03   63.69
  -6  12   2  694.03   63.79
   6 -12  -2  768.52   63.89
   6 -12  -2  735.23   63.69
  -7  13   2    7.90    2.20
  -7  13   2    6.40    2.00
   7 -13  -2    4.20    1.70
  -8  14   2  236.38   21.90
  -8  14   2  251.17   21.80
   8 -14  -2  201.28   21.30
   8 -14  -2  231.58   21.90
  -9  15   2  401.76   37.30
   9 -15  -2  418.56   37.40
 -10  16   2   22.90    4.60
 -10  16   2   25.60    4.70
  10 -16  -2   23.40    4.40
  10 -16  -2   32.70    5.20
 -11  17   2   13.70    3.70
 -11  17   2   27.50    4.50
  11 -17  -2   25.40    4.40
  11 -17  -2   24.20    4.50
  12 -18  -2   38.80    7.40
  12  -4   2   12.90    2.00
  12  -4   2   14.30    2.40
 -12   4  -2   14.70    2.10
 -12   4  -2   13.90    2.30
  11  -3   2    7.50    1.40
  11  -3   2    7.40    1.60
 -11   3  -2    9.70    1.50
 -11   3  -2    8.80    1.70
  10  -2   2   93.09    8.90
  10  -2   2   98.19    9.20
 -10   2  -2   96.59    9.20
 -10   2  -2   99.49    9.00
   9  -1   2   24.20    2.70
   9  -1   2   26.70    2.90
  -9   1  -2   23.00    2.80
  -9   1  -2   21.10    2.60
   8   0   2  416.66   35.30
   8   0   2  394.46   35.20
  -8   0  -2  409.86   35.20
  -8   0  -2  404.56   35.20
   7   1   2    7.00    1.10
   7   1   2    7.30    1.10
  -7  -1  -2    7.80    1.20
  -7  -1  -2    7.10    1.10
  -6  -2  -2   15.40    1.80
  -6  -2  -2   14.10    1.80
   5   3   2   29.70    3.00
   5   3   2   26.70    3.00
  -5  -3  -2   27.80    2.90
  -5  -3  -2   28.70    3.00
   4   4   2  150.38   13.30
   4   4   2  145.79   13.40
  -4  -4  -2  149.69   13.40
  -4  -4  -2  150.28   13.40
   3   5   2  282.27   24.10
   3   5   2  266.87   24.10
  -3  -5  -2  268.77   24.10
  -3  -5  -2  273.77   24.00
   2   6   2  131.69   12.30
   2   6   2  125.79   12.30
  -2  -6  -2  135.79   12.30
  -2  -6  -2  141.49   12.40
   1   7   2   22.20    2.90
   1   7   2   19.50    2.90
  -1  -7  -2   23.10    2.90
  -1  -7  -2   22.90    2.90
   0   8   2  255.47   26.00
   0   8   2  333.57   26.30
   0  -8  -2  312.77   26.10
   0  -8  -2  272.27   26.20
  -1   9   2   50.59    6.10
  -1   9   2   57.99    6.10
   1  -9  -2   51.79    5.90
   1  -9  -2   64.29    6.40
  -2  10   2   85.09    9.10
   2 -10  -2   94.29    9.10
  -3  11   2   48.00    5.90
  -3  11   2   45.20    5.70
   3 -11  -2   51.39    5.80
   3 -11  -2   52.59    6.00
  -4  12   2   17.20    3.40
  -4  12   2   16.30    3.10
   4 -12  -2   19.50    3.20
   4 -12  -2   21.60    3.70
  -5  13   2   70.69    8.30
  -5  13   2   75.49    8.60
   5 -13  -2   69.49    8.10
   5 -13  -2   94.49    9.00
  -6  14   2   36.30    5.70
  -6  14   2   51.89    6.10
   6 -14  -2   42.50    5.80
   6 -14  -2   45.50    6.00
  -7  15   2   53.69    6.40
  -7  15   2   44.70    5.90
   7 -15  -2   33.70    5.40
   7 -15  -2   46.00    6.10
  -8  16   2   93.99   10.30
  -8  16   2  107.79   10.90
   8 -16  -2   75.19   10.00
  -9  17   2  105.69   11.40
  -9  17   2   86.69   11.00
   9 -17  -2  101.19   11.30
   9 -17  -2  100.29   11.40
 -10  18   2    4.10    2.10
 -10  18   2    4.00    2.00
  10 -18  -2    3.30    1.90
  10 -18  -2    6.40    2.50
 -11  19   2   13.50    3.20
  11 -19  -2    4.90    2.50
  12  -2   2   12.70    2.00
  12  -2   2   15.00    1.90
 -12   2  -2   11.30    1.90
 -12   2  -2   11.60    1.80
  11  -1   2   19.50    2.60
  11  -1   2   19.10    2.50
 -11   1  -2   21.70    2.60
 -11   1  -2   18.70    2.40
  10   0   2    0.90    0.70
  10   0   2    1.00    0.80
 -10   0  -2    0.60    0.70
 -10   0  -2    0.20    0.80
   9   1   2   21.90    2.70
   9   1   2   23.50    2.80
  -9  -1  -2   21.50    2.60
  -9  -1  -2   26.10    2.90
   8   2   2   36.40    3.80
   8   2   2   36.00    3.70
  -8  -2  -2   36.40    3.70
  -8  -2  -2   36.20    3.80
   7   3   2  123.99   11.70
   7   3   2  128.79   11.70
  -7  -3  -2  133.79   11.80
  -7  -3  -2  134.49   11.80
  -6  -4  -2   18.70    2.50
  -6  -4  -2   21.30    2.40
   5   5   2   31.60    3.90
   5   5   2   42.30    4.10
  -5  -5  -2   39.70    3.90
  -5  -5  -2   33.80    4.00
   4   6   2    6.70    1.40
   4   6   2    3.60    1.30
  -4  -6  -2    7.00    1.60
  -4  -6  -2    5.60    1.30
   3   7   2   80.49    8.30
   3   7   2   93.19    8.50
  -3  -7  -2   83.79    8.40
  -3  -7  -2   89.19    8.40
   2   8   2  105.29   10.20
   2   8   2  117.29   10.30
  -2  -8  -2  103.49   10.20
  -2  -8  -2   97.39   10.10
   1   9   2   61.19    6.60
   1   9   2   61.89    6.60
  -1  -9  -2   64.99    6.50
  -1  -9  -2   54.99    6.40
  -1  11   2    1.10    1.20
  -1  11   2    3.00    1.30
   1 -11  -2    0.80    1.20
   1 -11  -2    1.40    1.20
  -2  12   2   74.19    8.10
  -2  12   2   74.59    8.30
   2 -12  -2   76.89    8.10
   2 -12  -2   73.79    8.10
  -3  13   2  196.98   19.30
  -3  13   2  233.58   19.30
   3 -13  -2  175.78   18.90
   3 -13  -2  218.78   19.50
  -4  14   2  105.79   11.30
  -4  14   2  109.69   10.90
   4 -14  -2  106.19   11.10
   4 -14  -2   96.09   10.70
  -5  15   2   95.79   10.60
  -5  15   2   96.69   10.80
   5 -15  -2  115.09   10.90
   5 -15  -2   88.19   10.50
  -6  16   2   24.40    4.20
  -6  16   2   24.20    4.20
   6 -16  -2   27.40    4.50
   6 -16  -2   23.70    4.00
  -7  17   2   23.20    4.10
  -7  17   2   21.90    4.00
   7 -17  -2   16.40    3.70
   7 -17  -2   18.10    3.70
  -8  18   2   55.59    7.30
  -8  18   2   60.09    7.60
   8 -18  -2   57.99    7.50
   8 -18  -2   48.90    7.40
  -9  19   2    1.10    1.60
  -9  19   2   -0.70    1.40
   9 -19  -2    3.30    1.80
   9 -19  -2   -0.80    1.30
  12   0   2    7.50    1.40
  12   0   2    8.50    1.50
 -12   0  -2    6.50    1.30
 -12   0  -2    6.40    1.30
  11   1   2   21.90    2.90
  11   1   2   23.80    2.90
 -11  -1  -2   18.00    2.70
 -11  -1  -2   25.50    2.90
  10   2   2   93.99    9.10
  10   2   2  100.89    9.00
 -10  -2  -2   91.49    8.90
 -10  -2  -2   94.69    9.10
   9   3   2 1637.14  135.99
   9   3   2 1496.05  135.69
  -9  -3  -2 1552.64  135.79
  -9  -3  -2 1647.44  135.99
   8   4   2    2.80    0.90
   8   4   2    2.20    3.10
  -8  -4  -2    3.80    1.00
  -8  -4  -2    2.30    1.00
   7   5   2   10.20    1.80
   7   5   2    8.00    1.50
  -7  -5  -2    8.70    1.70
  -7  -5  -2    9.00    1.50
  -6  -6  -2 1882.31  160.58
  -6  -6  -2 1855.51  160.48
   5   7   2   95.99    9.20
   5   7   2   85.99    9.10
  -5  -7  -2   94.79    9.10
  -5  -7  -2   98.89    9.20
   4   8   2  108.59    9.90
   4   8   2   97.89    9.80
  -4  -8  -2   99.69    9.80
  -4  -8  -2   98.69    9.80
   3   9   2 6475.85  528.85
   3   9   2 6179.08  528.65
  -3  -9  -2 6088.49  528.55
  -3  -9  -2 5952.00  528.25
   2  10   2   80.29    8.40
  -2 -10  -2   81.69    8.30
   1  11   2    1.60    1.20
   1  11   2    5.50    1.90
  -1 -11  -2    2.30    1.30
  -1 -11  -2    2.30    1.50
   0  12   2 2439.36  208.88
   0  12   2 2373.76  208.88
   0 -12  -2 2554.24  209.08
   0 -12  -2 2340.57  208.78
  -1  13   2   15.20    3.00
  -1  13   2   20.20    3.40
   1 -13  -2   11.50    2.80
   1 -13  -2   16.10    2.90
  -2  14   2  180.78   19.70
  -2  14   2  205.78   19.90
   2 -14  -2  219.98   19.70
   2 -14  -2  229.68   19.90
  -3  15   2 2455.65  209.68
  -3  15   2 2485.65  209.48
   3 -15  -2 2452.75  209.68
   3 -15  -2 2327.87  209.48
  -4  16   2   10.60    3.10
  -4  16   2   15.40    3.20
   4 -16  -2   14.90    3.10
   4 -16  -2   17.20    3.50
  -5  17   2    5.80    2.30
  -6  18   2 1304.37  119.59
  -6  18   2 1466.55  119.39
   6 -18  -2 1376.56  119.59
   6 -18  -2 1337.67  119.19
  -7  19   2    7.00    2.70
  -7  19   2   10.90    3.00
   7 -19  -2   13.60    3.10
   7 -19  -2    7.60    2.50
  -8  20   2   81.19   11.10
  -8  20   2  121.09   12.20
   8 -20  -2   96.29   11.60
   8 -20  -2  103.49   11.40
  12   2   2   11.20    2.10
  12   2   2   17.30    2.30
 -12  -2  -2   14.00    2.10
 -12  -2  -2   11.60    2.10
  11   3   2    7.40    1.70
  11   3   2    9.60    1.60
 -11  -3  -2    9.50    1.80
 -11  -3  -2    7.50    1.40
  10   4   2  106.19   11.20
  10   4   2  121.39   10.90
 -10  -4  -2  117.19   11.20
 -10  -4  -2  120.19   10.90
   9   5   2  359.56   30.70
   9   5   2  331.17   30.30
  -9  -5  -2  349.27   30.60
  -9  -5  -2  343.37   30.40
   8   6   2  335.97   28.40
   8   6   2  305.87   28.00
  -8  -6  -2  330.77   28.30
  -8  -6  -2  301.27   28.00
   7   7   2    7.80    1.70
   7   7   2   11.00    2.10
  -7  -7  -2   10.10    1.90
  -7  -7  -2   11.90    2.10
   6   8   2  144.59   14.30
   6   8   2  153.58   14.30
  -6  -8  -2  147.99   14.20
  -6  -8  -2  161.98   14.30
   5   9   2   31.80    4.10
   5   9   2   30.50    3.90
  -5  -9  -2   27.20    3.70
  -5  -9  -2   24.40    3.70
  -4 -10  -2   79.29    8.90
   3  11   2   37.50    5.10
   3  11   2   41.20    5.30
  -3 -11  -2   45.70    5.10
  -3 -11  -2   40.90    5.10
   2  12   2   69.49    8.00
   2  12   2   76.99    7.90
  -2 -12  -2   81.79    7.90
  -2 -12  -2   67.19    8.00
   1  13   2   13.30    2.80
   1  13   2   14.60    2.80
  -1 -13  -2   15.60    2.80
  -1 -13  -2   14.60    2.90
   0  14   2  144.59   14.00
   0  14   2  138.19   13.90
   0 -14  -2  126.39   13.70
   0 -14  -2  157.38   14.10
  -1  15   2   43.80    5.80
  -1  15   2   44.10    6.00
   1 -15  -2   44.70    5.90
   1 -15  -2   43.10    5.70
  -2  16   2   81.19    8.80
  -2  16   2   67.89    8.90
   2 -16  -2   69.79    8.60
   2 -16  -2   93.29    9.30
  -3  17   2  137.69   14.20
  -3  17   2  121.29   14.20
   3 -17  -2  137.29   14.00
   3 -17  -2  167.78   14.50
  -4  18   2    7.50    2.50
  -4  18   2    6.20    2.60
   4 -18  -2   14.60    3.30
   4 -18  -2    4.70    2.20
  -5  19   2   43.70    6.80
   5 -19  -2   48.80    6.80
   5 -19  -2   42.70    6.00
  -6  20   2   55.89    7.10
  -6  20   2   42.90    6.60
   6 -20  -2   39.70    7.00
  -7  21   2   19.20    4.20
  -7  21   2   17.70    4.10
   7 -21  -2   15.70    3.70
   7 -21  -2   21.10    4.10
  13   3   2    0.90    0.80
  13   3   2    0.40    1.40
  12   4   2   11.80    2.30
  12   4   2   13.20    2.00
 -12  -4  -2   10.00    2.20
 -12  -4  -2   13.00    2.00
  11   5   2    8.70    2.20
  11   5   2    7.30    1.50
 -11  -5  -2    8.50    2.20
 -11  -5  -2    9.50    1.70
  10   6   2    4.20    1.30
  10   6   2    3.90    1.70
 -10  -6  -2    6.60    1.80
 -10  -6  -2    3.80    1.20
   9   7   2  140.99   13.60
   9   7   2  129.99   13.00
  -9  -7  -2  142.39   13.40
  -9  -7  -2  147.29   13.20
   8   8   2  110.09   10.70
   8   8   2  122.39   11.30
  -8  -8  -2  105.99   11.00
  -8  -8  -2  105.79   10.70
   7   9   2   71.39    9.50
   7   9   2   86.69    8.90
  -7  -9  -2   99.09    9.10
  -6 -10  -2   74.59    8.00
   5  11   2    1.60    1.30
   5  11   2   -0.90    1.00
  -5 -11  -2    2.90    1.30
  -5 -11  -2    1.10    1.10
   4  12   2   16.20    3.10
   4  12   2   15.30    3.00
  -4 -12  -2   16.80    3.00
  -4 -12  -2   14.90    2.90
   3  13   2  204.68   19.10
   3  13   2  217.28   19.40
  -3 -13  -2  205.18   19.20
  -3 -13  -2  192.28   19.00
   2  14   2  194.88   18.20
   2  14   2  201.98   18.20
  -2 -14  -2  200.48   18.10
  -2 -14  -2  167.28   18.10
   1  15   2   39.80    5.30
   1  15   2   26.10    4.70
  -1 -15  -2   38.80    5.20
  -1 -15  -2   44.80    5.30
   0  16   2    0.20    1.20
   0  16   2    1.20    1.20
   0 -16  -2   -0.60    1.00
   0 -16  -2    1.00    1.00
  -1  17   2   14.90    3.30
  -1  17   2   12.70    3.00
   1 -17  -2   14.90    3.30
   1 -17  -2   15.50    3.20
  -2  18   2   20.80    4.30
   2 -18  -2   18.20    4.00
  -3  19   2   65.19    7.80
  -3  19   2   70.09    7.90
   3 -19  -2   40.20    6.80
   3 -19  -2   69.59    7.80
  -4  20   2   23.30    4.50
  -4  20   2   19.80    4.40
   4 -20  -2   28.10    4.40
   4 -20  -2   25.40    4.80
  -5  21   2   54.49    9.20
  -5  21   2   71.49    8.60
   5 -21  -2   64.89    8.40
   5 -21  -2   83.89    9.50
  -6  22   2   34.90    5.70
  -6  22   2   28.20    5.60
   6 -22  -2   35.30    5.50
   6 -22  -2   37.10    6.00
  13   5   2   15.20    2.50
  12   6   2   44.70    6.50
  12   6   2   60.59    5.90
 -12  -6  -2   50.49    6.50
 -12  -6  -2   59.19    5.90
  11   7   2   17.10    3.40
  11   7   2   21.10    2.90
 -11  -7  -2   18.60    2.80
 -11  -7  -2   19.90    3.40
  10   8   2   50.89    5.90
  10   8   2   47.20    6.80
 -10  -8  -2   46.30    5.40
  -9  -9  -2 1155.78  100.39
   8  10   2   95.09    9.60
   8  10   2   71.89    9.80
  -8 -10  -2  104.09    9.80
  -8 -10  -2   93.09    9.50
   7  11   2   12.70    2.50
   7  11   2    7.40    2.00
  -7 -11  -2    7.60    2.10
  -7 -11  -2    7.70    2.00
   6  12   2  807.62   66.39
   6  12   2  692.93   66.09
  -6 -12  -2  742.93   66.19
  -6 -12  -2  786.72   66.29
   5  13   2   60.49    7.90
   5  13   2   85.99    8.50
  -5 -13  -2   70.29    8.00
  -5 -13  -2   68.69    8.10
   4  14   2  101.39   11.50
   4  14   2  112.59   11.70
  -4 -14  -2  110.19   11.60
  -4 -14  -2  122.69   11.60
   3  15   2 2364.36  204.48
   3  15   2 2458.55  204.48
  -3 -15  -2 2238.38  203.98
  -3 -15  -2 2423.16  204.38
   2  16   2   86.59    9.50
   2  16   2   71.99    9.00
  -2 -16  -2   82.89    9.00
  -2 -16  -2   82.89    9.00
   1  17   2   20.70    3.70
   1  17   2   16.20    3.60
  -1 -17  -2   16.60    3.30
  -1 -17  -2   16.60    3.40
   0  18   2 2846.52  248.18
   0  18   2 2865.91  248.18
   0 -18  -2 2766.42  248.08
   0 -18  -2 3043.80  248.28
  -1  19   2   15.80    3.40
  -1  19   2   10.10    4.40
   1 -19  -2   11.20    2.90
   1 -19  -2   17.20    3.60
  -2  20   2   66.99    8.70
  -2  20   2   67.69    8.60
   2 -20  -2   74.09    8.50
   2 -20  -2   70.69    8.70
  -3  21   2 1236.38  107.79
  -3  21   2 1212.68  107.39
   3 -21  -2 1244.08  107.39
   3 -21  -2 1227.58  107.29
  -4  22   2   14.70    3.60
  -4  22   2   18.50    3.80
   4 -22  -2   19.70    4.00
   4 -22  -2   13.10    3.30
  11   9   2    6.20    2.40
  11   9   2    6.80    1.70
 -11  -9  -2    8.90    2.40
 -11  -9  -2    7.90    1.90
  10  10   2   77.19    8.50
  10  10   2   82.09    9.70
 -10 -10  -2   92.49    9.60
 -10 -10  -2   83.59    8.80
   9  11   2   59.79    7.40
   9  11   2   71.79    8.30
  -9 -11  -2   67.19    8.10
  -9 -11  -2   76.39    7.80
   8  12   2  212.08   22.40
   8  12   2  230.58   21.50
  -8 -12  -2  229.28   21.60
  -8 -12  -2  238.28   21.60
   7  13   2    6.60    2.20
   7  13   2    8.80    2.40
  -7 -13  -2    7.00    2.20
  -7 -13  -2    7.70    2.30
   6  14   2   37.60    5.90
   6  14   2   46.10    6.20
  -6 -14  -2   43.80    5.90
  -6 -14  -2   46.90    5.90
   5  15   2   89.69   10.40
   5  15   2  106.49   10.90
  -5 -15  -2   90.29   10.50
  -5 -15  -2  100.99   10.50
   4  16   2   10.30    2.70
   4  16   2   12.00    2.90
  -4 -16  -2   10.40    2.90
   3  17   2  137.89   13.20
   3  17   2  124.39   13.00
  -3 -17  -2  144.49   13.10
  -3 -17  -2  100.59   12.80
   2  18   2   19.00    3.90
   2  18   2   21.50    4.00
  -2 -18  -2   26.20    4.20
  -2 -18  -2   26.30    4.20
   1  19   2   17.10    3.60
   1  19   2   11.50    3.10
  -1 -19  -2   17.20    3.50
  -1 -19  -2   19.70    3.50
   0  20   2   94.39   11.50
   0  20   2  112.39   11.30
   0 -20  -2  121.09   11.10
   0 -20  -2   74.79   10.80
  -1  21   2   23.60    4.90
  -1  21   2   28.60    5.10
   1 -21  -2   28.50    5.10
   1 -21  -2   31.70    4.90
  -2  22   2  119.39   14.90
  -2  22   2  149.49   14.90
   2 -22  -2  140.49   14.70
   2 -22  -2  152.48   14.70
  -3  23   2    2.40    1.80
  -3  23   2    4.20    2.00
   3 -23  -2    3.90    2.20
   3 -23  -2    3.70    1.90
  12  10   2   80.19    8.00
  12  10   2   75.49    9.00
 -12 -10  -2   72.79    8.20
 -12 -10  -2   55.79    8.80
  11  11   2   11.30    3.10
  11  11   2   11.20    2.40
 -11 -11  -2   11.00    2.40
 -11 -11  -2   10.80    2.80
  10  12   2    4.70    2.40
  10  12   2   10.40    2.30
 -10 -12  -2    8.50    2.10
 -10 -12  -2    4.90    2.30
   9  13   2   12.00    3.10
   9  13   2   12.60    2.70
  -9 -13  -2   11.10    2.90
  -9 -13  -2   12.90    2.80
   8  14   2  215.88   22.80
   8  14   2  252.47   22.70
  -8 -14  -2  229.78   22.30
  -8 -14  -2  241.58   22.40
   7  15   2   45.30    6.20
   7  15   2   37.40    6.00
  -7 -15  -2   44.30    6.10
  -7 -15  -2   40.60    5.90
   6  16   2   25.30    4.40
   6  16   2   27.80    4.50
  -6 -16  -2   21.70    4.00
  -6 -16  -2   22.30    4.10
   5  17   2    8.30    2.60
  -5 -17  -2    5.90    2.20
  -5 -17  -2    8.40    2.30
   4  18   2   10.20    3.00
  -4 -18  -2    7.80    2.50
   3  19   2   67.99    8.10
   3  19   2   61.49    8.00
  -3 -19  -2   57.49    7.60
  -3 -19  -2   68.19    7.90
   2  20   2   72.99   10.00
   2  20   2   87.99   10.00
  -2 -20  -2   95.59   10.30
  -2 -20  -2   91.69   10.00
   1  21   2   25.30    4.60
   1  21   2   19.80    4.40
  -1 -21  -2   22.30    4.40
  -1 -21  -2   31.80    4.60
   0  22   2    8.60    3.00
   0  22   2   14.90    3.20
   0 -22  -2    8.70    2.80
   0 -22  -2   16.50    3.40
  -1  23   2   16.40    3.50
  -1  23   2   11.40    3.40
   1 -23  -2   17.90    3.60
   1 -23  -2   17.10    3.70
  12  12   2    3.30    1.50
  12  12   2    0.40    1.90
  11  13   2   16.70    3.30
  11  13   2   14.00    3.70
 -11 -13  -2   16.30    3.80
 -11 -13  -2   21.20    3.50
  10  14   2   34.50    5.10
  10  14   2   31.40    5.50
 -10 -14  -2   40.40    5.40
 -10 -14  -2   33.10    5.50
   9  15   2  425.36   40.30
   9  15   2  452.75   40.90
  -9 -15  -2  429.76   40.40
  -9 -15  -2  481.75   40.60
   8  16   2   89.89   10.30
   8  16   2   80.19   10.10
  -8 -16  -2   89.69   10.20
  -8 -16  -2   93.19   10.50
   7  17   2   14.20    3.90
   7  17   2   27.30    4.50
  -7 -17  -2   21.00    4.00
   6  18   2 1353.06  120.69
  -6 -18  -2 1417.36  120.59
   5  19   2   38.60    6.10
  -5 -19  -2   51.09    6.50
  -5 -19  -2   37.20    6.00
   4  20   2   25.30    4.90
   4  20   2   29.10    5.00
  -4 -20  -2   31.10    4.90
  -4 -20  -2   26.30    4.70
   3  21   2 1285.27  109.69
   3  21   2 1126.99  109.29
  -3 -21  -2 1303.17  109.39
  -3 -21  -2 1305.47  109.39
   2  22   2  144.29   14.20
   2  22   2  112.99   14.00
  -2 -22  -2  114.29   13.80
  -2 -22  -2  145.29   13.80
   1  23   2   21.50    3.90
   1  23   2   10.40    3.60
  -1 -23  -2   20.60    3.90
  -1 -23  -2   19.00    4.00
  12  14   2    7.00    2.30
  11  15   2   51.79    7.80
  11  15   2   49.30    6.70
 -11 -15  -2   56.59    6.80
 -11 -15  -2   53.19    7.50
 -10 -16  -2   27.60    4.80
   9  17   2   99.49   10.90
   9  17   2  100.29   11.70
  -9 -17  -2   90.99   10.90
  -9 -17  -2   87.29   11.10
   8  18   2   60.49    7.90
   8  18   2   52.59    7.60
  -8 -18  -2   62.59    7.80
  -8 -18  -2   51.19    7.50
   7  19   2    8.90    2.90
   7  19   2    9.60    2.90
  -7 -19  -2    6.90    2.50
  -7 -19  -2    9.90    2.80
   6  20   2   43.50    6.50
   6  20   2   44.20    6.70
  -6 -20  -2   41.20    6.30
  -6 -20  -2   37.90    5.70
   5  21   2   71.09    9.40
   5  21   2   72.99    9.50
  -5 -21  -2   87.19    9.40
  -5 -21  -2   64.69    8.70
   4  22   2   15.80    3.70
   4  22   2   10.50    3.10
  -4 -22  -2   18.20    3.60
  -4 -22  -2   15.80    3.40
   3  23   2    3.50    2.00
   3  23   2    1.90    1.90
  -3 -23  -2    1.70    1.60
  -3 -23  -2    2.40    1.70
  11  17   2   21.70    4.10
  11  17   2   14.30    4.20
  10  18   2    4.70    2.40
  10  18   2    5.10    2.40
 -10 -18  -2    3.70    2.10
 -10 -18  -2    5.40    2.50
   9  19   2    2.10    2.00
   9  19   2    3.30    2.00
  -9 -19  -2   -1.00    1.60
  -9 -19  -2    3.20    1.90
   8  20   2  108.09   13.10
   8  20   2  128.59   13.50
  -8 -20  -2  114.09   13.40
  -8 -20  -2  122.99   13.20
   7  21   2   18.30    4.00
   7  21   2   19.90    4.20
  -7 -21  -2   18.30    4.10
  -7 -21  -2   21.70    4.30
   6  22   2   44.60    6.30
   6  22   2   35.20    6.10
  -6 -22  -2   37.70    6.00
  -6 -22  -2   40.70    6.00
   5  23   2   34.50    5.70
   5  23   2   34.30    5.50
  -5 -23  -2   24.40    4.80
  -5 -23  -2   31.80    5.60
  11  19   2    6.70    2.60
  10  20   2    4.90    2.40
  10  20   2    2.00    2.60
 -10 -20  -2    5.90    2.30
 -10 -20  -2    6.40    2.50
   9  21   2  108.89   13.60
   9  21   2  118.49   14.00
  -9 -21  -2  121.09   13.60
  -9 -21  -2  140.79   14.50
   8  22   2  122.59   15.40
   8  22   2  143.29   15.30
  -8 -22  -2  141.99   15.10
  -7 -21   3  287.07   28.10
   7  21  -3  306.27   28.40
  -8 -20   3   61.69    8.60
  -8 -20   3   82.09    8.90
   8  20  -3   70.39    8.90
   8  20  -3   66.59    9.30
  -9 -19   3   26.80    4.90
  -9 -19   3   25.30    4.70
   9  19  -3   39.50    5.60
   9  19  -3   24.10    4.80
 -10 -18   3  542.15   50.29
 -10 -18   3  574.74   50.59
  10  18  -3  574.04   50.39
  10  18  -3  557.54   50.59
 -11 -17   3   14.50    3.50
 -11 -17   3   15.20    3.70
  11  17  -3   17.40    3.70
  11  17  -3   15.40    3.60
 -12 -16   3   43.00    6.30
 -12 -16   3   41.70    5.90
  12  16  -3   51.59    6.30
  12  16  -3   30.90    5.90
  13  15  -3  877.11   77.59
  -3 -23   3    0.90    1.90
   3  23  -3    2.60    2.10
  -4 -22   3   18.00    4.10
  -4 -22   3   20.40    3.80
   4  22  -3   19.70    4.10
   4  22  -3   17.10    3.70
  -5 -21   3  101.59   10.10
  -5 -21   3   75.69   10.00
   5  21  -3   88.19   10.20
   5  21  -3   78.39   10.40
  -6 -20   3   40.70    6.40
  -6 -20   3   50.79    6.50
   6  20  -3   39.00    5.90
   6  20  -3   41.80    6.50
  -7 -19   3   23.70    4.70
  -7 -19   3   24.70    4.50
   7  19  -3   23.20    4.40
  -8 -18   3  129.09   13.50
  -8 -18   3  119.69   13.70
   8  18  -3  133.89   13.90
   8  18  -3  129.49   13.80
  -9 -17   3   -0.20    1.40
  -9 -17   3    1.90    1.40
   9  17  -3    2.00    5.70
   9  17  -3    1.40    1.50
 -10 -16   3    4.90    2.10
 -10 -16   3    6.70    2.30
  10  16  -3    6.60    2.30
  10  16  -3    5.20    2.20
 -11 -15   3   18.00    3.90
 -11 -15   3   24.30    4.20
  11  15  -3   19.40    3.70
  11  15  -3   24.20    4.10
 -12 -14   3   46.00    6.20
 -12 -14   3   36.00    6.00
  12  14  -3   49.50    6.20
  12  14  -3   40.60    6.10
  13  13  -3   15.10    3.30
  13  13  -3   17.50    3.40
  -1 -23   3   31.70    5.50
  -1 -23   3   37.50    5.50
   1  23  -3   34.40    5.50
   1  23  -3   36.60    6.00
  -2 -22   3   63.89   10.70
  -2 -22   3  104.99   11.30
   2  22  -3  118.59   12.20
   2  22  -3  121.69   11.50
  -3 -21   3  172.98   17.40
  -3 -21   3  185.98   17.20
   3  21  -3  181.48   17.40
   3  21  -3  146.29   17.50
  -4 -20   3  180.58   19.20
  -4 -20   3  208.58   18.80
   4  20  -3  179.78   19.40
   4  20  -3  198.48   19.10
  -5 -19   3   43.30    5.80
  -5 -19   3   34.00    5.50
   5  19  -3   36.40    5.50
   5  19  -3   41.80    6.30
  -6 -18   3   81.79   10.80
   6  18  -3   98.99   10.70
   6  18  -3  102.99   11.00
  -7 -17   3   34.20    5.50
  -7 -17   3   44.50    5.70
   7  17  -3   37.60    5.80
  -8 -16   3   75.49    9.20
  -8 -16   3   85.39    9.40
   8  16  -3   86.59    9.30
   8  16  -3   66.09    9.20
  -9 -15   3   52.79    6.80
  -9 -15   3   50.49    6.70
   9  15  -3   59.09    7.20
   9  15  -3   51.39    6.90
 -10 -14   3   98.79   11.10
 -10 -14   3  106.09   11.20
  10  14  -3   97.59   11.10
  10  14  -3  102.89   11.10
 -11 -13   3    3.80    2.00
 -11 -13   3    0.90    1.30
  11  13  -3    0.50    1.50
  11  13  -3   -0.10    1.30
 -12 -12   3   46.40    6.20
 -12 -12   3   45.10    6.30
  12  12  -3   47.60    6.50
  12  12  -3   48.00    6.10
 -13 -11   3   -1.50    1.30
 -13 -11   3    1.50    1.50
  13  11  -3    1.20    1.40
  13  11  -3    0.60    1.40
   1 -23   3   38.60    5.50
   1 -23   3   26.70    5.40
  -1  23  -3   35.70    5.90
  -1  23  -3   40.60    5.70
   0 -22   3   40.70    6.40
   0 -22   3   48.90    6.40
   0  22  -3   41.30    6.60
   0  22  -3   44.60    6.40
  -1 -21   3    0.60    1.40
  -1 -21   3    0.40    1.40
   1  21  -3    0.40    1.60
   1  21  -3    2.60    1.60
  -2 -20   3  144.39   13.20
  -2 -20   3  108.39   12.90
   2  20  -3  112.59   12.90
   2  20  -3  125.89   13.40
  -3 -19   3  103.09   12.30
  -3 -19   3  116.59   11.90
   3  19  -3  108.69   12.30
   3  19  -3  122.49   12.40
  -4 -18   3  160.58   15.00
  -4 -18   3  120.39   14.70
   4  18  -3  151.58   15.20
   4  18  -3  149.79   14.80
  -5 -17   3   12.00    3.00
  -5 -17   3   14.80    3.30
   5  17  -3   19.10    3.40
   5  17  -3   14.50    3.40
  -6 -16   3    2.80    1.80
  -8 -14   3   95.39   10.70
  -9 -13   3  220.98   19.40
   9  13  -3  174.68   19.80
 -10 -12   3  962.90   84.59
 -12 -10   3   14.70    3.20
  12  10  -3   13.50    3.30
  12  10  -3   17.30    3.50
 -13  -9   3 1272.47  107.29
 -13  -9   3 1190.38  107.29
  13   9  -3 1242.08  107.09
  13   9  -3 1219.98  107.49
   3 -23   3    2.10    1.70
   3 -23   3    3.80    1.90
  -3  23  -3    6.00    2.20
  -3  23  -3    2.80    2.00
   2 -22   3  121.39   12.70
   2 -22   3  115.49   12.60
  -2  22  -3   94.79   12.50
  -2  22  -3  122.39   12.60
   1 -21   3    0.40    1.30
   1 -21   3    0.30    1.30
  -1  21  -3    1.20    1.50
  -1  21  -3    0.50    1.10
   0 -20   3   73.59    8.50
   0 -20   3   72.09    8.50
   0  20  -3   58.59    8.60
   0  20  -3   74.99    8.70
  -1 -19   3   11.90    3.00
  -1 -19   3    8.90    2.50
   1  19  -3   11.70    3.10
   1  19  -3   12.70    2.90
  -2 -18   3  148.99   14.80
   2  18  -3  145.19   15.20
  -3 -17   3    6.80    2.40
  -3 -17   3    9.60    2.60
   3  17  -3    7.00    2.40
   3  17  -3    6.90    2.60
  -4 -16   3   19.90    3.40
  -4 -16   3   21.20    3.80
   4  16  -3   12.80    2.90
   4  16  -3   10.40    3.00
  -5 -15   3   93.09   10.70
  -5 -15   3   93.39   10.20
   5  15  -3  103.09   10.70
   5  15  -3   93.89   10.30
  -6 -14   3  202.78   18.90
  -6 -14   3  190.68   18.90
   6  14  -3  202.48   19.20
   6  14  -3  198.98   19.00
  -7 -13   3   38.50    5.30
  -7 -13   3   34.90    5.10
   7  13  -3   35.60    5.10
   7  13  -3   37.90    5.20
  -8 -12   3  209.58   18.50
  -8 -12   3  198.38   18.40
   8  12  -3  170.48   18.30
   8  12  -3  193.58   18.40
  -9 -11   3   78.69    8.80
  -9 -11   3   77.19    8.90
   9  11  -3   75.89    8.90
   9  11  -3   85.49    9.10
 -10 -10   3   14.50    3.00
 -10 -10   3   13.70    2.80
  10  10  -3   16.60    3.00
  10  10  -3   10.20    2.70
 -11  -9   3   12.60    2.90
 -11  -9   3   17.10    3.30
  11   9  -3   15.20    2.90
  11   9  -3   13.40    3.00
 -12  -8   3   10.70    2.60
 -12  -8   3   12.10    2.70
  12   8  -3    8.30    2.40
  12   8  -3   12.70    2.70
 -13  -7   3   19.40    3.20
  13   7  -3    9.60    2.60
  13   7  -3   14.60    2.80
   5 -23   3   34.50    6.00
   5 -23   3   42.50    6.20
  -5  23  -3   38.40    6.00
  -5  23  -3   36.30    6.40
   4 -22   3   13.10    3.60
   4 -22   3   18.90    3.90
  -4  22  -3   17.20    4.20
  -4  22  -3   22.60    4.20
   3 -21   3  196.58   17.30
   3 -21   3  149.99   17.00
  -3  21  -3  178.18   17.30
  -3  21  -3  158.58   17.70
   2 -20   3  128.99   12.80
   2 -20   3   92.39   12.50
  -2  20  -3  145.19   13.70
  -2  20  -3  128.39   13.20
   1 -19   3    7.70    2.40
   1 -19   3   11.10    2.90
  -1  19  -3   11.00    2.80
  -1  19  -3   10.10    2.90
   0 -18   3   46.80    6.10
   0  18  -3   42.70    6.50
  -1 -17   3   48.70    6.00
  -1 -17   3   41.70    5.90
   1  17  -3   45.50    5.80
   1  17  -3   29.10    5.40
  -2 -16   3  160.08   15.40
  -2 -16   3  143.09   15.50
   2  16  -3  162.48   15.50
   2  16  -3  158.68   15.60
  -3 -15   3   56.39    7.20
  -3 -15   3   53.19    6.70
   3  15  -3   60.99    7.40
   3  15  -3   59.09    6.90
  -4 -14   3  270.07   24.50
  -4 -14   3  249.68   24.10
   4  14  -3  266.97   24.30
   4  14  -3  259.57   24.30
  -5 -13   3   26.90    4.10
  -5 -13   3   23.50    4.20
   5  13  -3   33.10    4.50
   5  13  -3   37.80    4.80
  -6 -12   3  146.79   14.00
  -6 -12   3  150.48   13.80
   6  12  -3  130.79   14.10
   6  12  -3  137.89   13.80
  -7 -11   3   19.10    3.40
  -7 -11   3   18.60    3.50
   7  11  -3   20.60    3.70
   7  11  -3   26.80    3.80
  -8 -10   3  108.79   11.10
  -8 -10   3  118.69   11.50
   8  10  -3  113.79   11.30
   8  10  -3   90.09   10.70
  -9  -9   3  257.07   21.80
  -9  -9   3  231.38   21.40
   9   9  -3  231.98   21.50
   9   9  -3  206.08   21.30
 -10  -8   3   98.89   10.50
 -10  -8   3   95.89   10.40
  10   8  -3  101.89   10.60
  10   8  -3  104.49   10.50
 -11  -7   3    1.80    1.50
 -11  -7   3    5.00    1.80
  11   7  -3    1.80    1.30
  11   7  -3    2.30    1.40
 -12  -6   3   41.00    5.00
 -12  -6   3   33.80    4.80
  12   6  -3   33.80    4.60
  12   6  -3   27.00    4.50
 -13  -5   3   -0.80    1.20
 -13  -5   3    1.10    1.30
  13   5  -3    2.10    1.50
  13   5  -3   -1.10    1.20
  14   4  -3   57.59    6.50
  14   4  -3   42.80    6.30
   7 -23   3   12.90    4.60
  -7  23  -3   18.20    4.60
   6 -22   3   18.50    4.40
   6 -22   3   31.30    4.80
  -6  22  -3   17.80    4.50
  -6  22  -3   21.90    4.40
   5 -21   3   68.99    9.40
   5 -21   3   90.19    9.70
  -5  21  -3   75.49    9.90
  -5  21  -3   75.69    9.50
   4 -20   3  173.88   16.50
   4 -20   3  187.98   16.30
  -4  20  -3  105.39   15.70
  -4  20  -3  165.68   16.00
   3 -19   3   96.99   11.90
   3 -19   3  120.09   12.10
  -3  19  -3  118.79   21.70
   2 -18   3  106.89   12.20
   2 -18   3  132.29   12.40
  -2  18  -3  117.09   12.40
  -2  18  -3  101.89   12.50
   1 -17   3   39.90    5.30
   1 -17   3   43.60    5.60
  -1  17  -3   30.30    5.00
  -1  17  -3   36.40    5.50
   0 -16   3    4.80    1.90
   0 -16   3    7.20    2.10
   0  16  -3    6.80    2.30
   0  16  -3    7.20    2.20
  -1 -15   3   39.10    5.60
  -1 -15   3   40.50    5.40
   1  15  -3   38.10    5.60
   1  15  -3   48.50    5.90
  -2 -14   3  157.98   15.50
  -2 -14   3  160.28   15.70
   2  14  -3  148.69   15.80
   2  14  -3  178.68   15.70
  -3 -13   3  796.42   66.49
  -3 -13   3  774.02   66.59
   3  13  -3  705.23   66.39
   3  13  -3  754.22   66.39
  -4 -12   3  323.17   28.00
  -4 -12   3  300.77   27.60
   4  12  -3  296.87   27.50
   4  12  -3  298.37   27.80
  -5 -11   3    2.30    1.30
  -5 -11   3    0.00    1.00
   5  11  -3    2.50    1.30
   5  11  -3    2.20    1.40
  -6 -10   3   33.30    4.30
  -6 -10   3   31.60    4.30
   6  10  -3   28.60    4.20
   6  10  -3   25.10    4.10
  -7  -9   3  946.51   86.89
  -7  -9   3 1010.30   87.09
   7   9  -3 1044.30   87.29
   7   9  -3 1005.40   86.99
  -8  -8   3   54.59    6.30
  -8  -8   3   50.89    6.20
   8   8  -3   50.09    6.20
   8   8  -3   51.99    6.50
  -9  -7   3  152.78   15.60
  -9  -7   3  165.68   15.70
   9   7  -3  180.38   16.00
   9   7  -3  159.58   15.60
 -10  -6   3 1164.18  107.99
 -10  -6   3 1271.47  108.29
  10   6  -3 1239.48  108.19
  10   6  -3 1319.37  108.29
 -11  -5   3    5.90    1.90
 -11  -5   3    7.10    1.90
  11   5  -3    5.50    7.60
  11   5  -3    5.70    1.90
 -12  -4   3   64.59    8.10
 -12  -4   3   77.19    8.50
  12   4  -3   73.59    8.10
  12   4  -3   81.19    8.50
 -13  -3   3 1555.14  136.89
 -13  -3   3 1615.94  137.09
  13   3  -3 1641.04  137.09
  13   3  -3 1522.15  136.89
  14   2  -3   29.40    4.80
  14   2  -3   33.30    4.70
   8 -22   3   48.80    8.50
   8 -22   3   73.19    9.60
  -8  22  -3   72.79    9.80
  -8  22  -3   87.99   10.10
   7 -21   3  285.67   24.00
   7 -21   3  245.68   24.30
  -7  21  -3  192.08   24.10
  -7  21  -3  264.77   24.80
   6 -20   3   45.60    6.40
   6 -20   3   42.40    6.20
  -6  20  -3   46.10    6.70
  -6  20  -3   34.10    5.90
   5 -19   3   32.00    5.60
   5 -19   3   45.40    5.90
  -5  19  -3   32.40    5.60
  -5  19  -3   36.70    5.70
   4 -18   3  157.88   13.70
   4 -18   3  115.79   13.90
  -4  18  -3  139.59   13.50
  -4  18  -3  101.29   13.20
   3 -17   3    7.20    2.30
   3 -17   3    7.30    2.30
  -3  17  -3    8.00    2.20
   2 -16   3  151.98   15.10
   2 -16   3  157.58   15.40
  -2  16  -3  157.98   15.60
  -2  16  -3  152.38   15.30
   1 -15   3   41.80    5.50
   1 -15   3   44.00    5.60
  -1  15  -3   39.60    5.50
  -1  15  -3   39.40    5.70
   0 -14   3  278.07   25.80
   0 -14   3  264.47   25.70
   0  14  -3  283.87   25.80
   0  14  -3  299.37   25.90
  -1 -13   3   42.50    5.50
  -1 -13   3   39.60    5.30
   1  13  -3   38.90    5.40
   1  13  -3   46.30    5.70
  -2 -12   3  149.59   14.60
  -2 -12   3  143.89   14.40
   2  12  -3  151.38   14.60
   2  12  -3  166.38   15.10
  -3 -11   3  295.17   27.20
  -3 -11   3  301.57   27.20
   3  11  -3  292.47   27.10
   3  11  -3  310.47   27.30
  -4 -10   3    9.60    2.20
  -4 -10   3   11.30    2.30
   4  10  -3    9.00    2.20
   4  10  -3   11.50    2.20
  -5  -9   3   81.59    8.20
  -5  -9   3   73.89    8.20
   5   9  -3   81.09    8.50
   5   9  -3   76.19    8.20
  -6  -8   3    0.90    1.20
  -6  -8   3    2.00    1.20
   6   8  -3    2.10   18.20
   6   8  -3    3.00    1.30
  -7  -7   3   53.89    5.60
  -7  -7   3   38.60    5.30
   7   7  -3   45.50    5.30
   7   7  -3   39.90    5.20
  -8  -6   3  216.48   20.40
  -8  -6   3  209.28   20.40
   8   6  -3  241.58   20.60
  -9  -5   3   65.69    7.50
  -9  -5   3   73.09    7.80
   9   5  -3   63.79    7.40
   9   5  -3   71.19    7.70
 -10  -4   3   24.20    3.60
 -10  -4   3   24.40    3.70
  10   4  -3   24.30    3.60
  10   4  -3   22.60    3.50
 -11  -3   3   10.80    2.40
 -11  -3   3   12.10    2.50
  11   3  -3   10.40    2.40
  11   3  -3   15.60    2.70
 -12  -2   3    6.00    1.90
 -12  -2   3    6.50    1.90
  12   2  -3    6.70    1.90
  12   2  -3    4.40    1.60
 -13  -1   3    1.80    1.30
 -13  -1   3    0.30    1.20
  13   1  -3   -1.10    1.00
  13   1  -3    1.00    1.40
  14   0  -3   13.80    2.80
  14   0  -3   12.00    2.70
   9 -21   3   56.29    9.10
   9 -21   3   67.19    9.00
  -9  21  -3   58.99    9.00
  -9  21  -3   74.59    9.30
   8 -20   3   83.29    9.40
   8 -20   3   52.59    8.70
  -8  20  -3   77.09    9.40
  -8  20  -3   49.30    8.20
   7 -19   3   22.30    4.50
   7 -19   3   23.00    4.30
  -7  19  -3   23.20    4.60
  -7  19  -3   21.70    4.50
   6 -18   3   53.19    8.40
  -6  18  -3   80.49    8.80
   5 -17   3   16.10    3.30
   5 -17   3   14.10    3.00
  -5  17  -3   14.30    3.30
  -5  17  -3   13.70    3.30
   4 -16   3   15.80    3.30
   4 -16   3   18.30    3.60
  -4  16  -3   17.60    3.50
  -4  16  -3   19.50    3.60
   3 -15   3   44.90    6.30
   3 -15   3   56.09    6.40
  -3  15  -3   42.10    6.20
  -3  15  -3   54.89    6.40
   2 -14   3  139.09   14.70
   2 -14   3  157.38   15.00
  -2  14  -3  170.28   15.30
  -2  14  -3  149.69   14.80
   1 -13   3   40.20    5.20
   1 -13   3   39.90    5.10
  -1  13  -3   39.90    5.20
  -1  13  -3   39.20    5.50
   0 -12   3  125.39   11.40
   0 -12   3  123.49   11.40
   0  12  -3  128.49   11.50
   0  12  -3   88.29   11.20
  -1 -11   3    4.20    1.60
  -1 -11   3   10.10    2.20
   1  11  -3    7.70    1.90
   1  11  -3    5.20    1.80
  -2 -10   3  143.39   13.50
  -2 -10   3  141.39   13.60
   2  10  -3  136.19   13.30
   2  10  -3  140.09   13.50
  -3  -9   3  491.15   41.60
  -3  -9   3  460.25   41.50
   3   9  -3  447.76   41.50
   3   9  -3  475.05   41.60
  -4  -8   3  207.78   19.80
  -4  -8   3  215.18   19.60
   4   8  -3  221.68   19.70
   4   8  -3  209.98   19.70
  -5  -7   3   22.80    3.40
  -5  -7   3   23.50    3.30
   5   7  -3   21.30    3.20
   5   7  -3   18.80    3.10
  -6  -6   3  120.49   11.40
  -6  -6   3  120.39   11.30
   6   6  -3  113.39   11.20
   6   6  -3  107.59   11.20
  -7  -5   3   32.90    4.00
  -7  -5   3   28.30    3.80
   7   5  -3   22.10    3.50
   7   5  -3   25.80    3.60
  -8  -4   3  113.19   10.60
  -8  -4   3   98.09   10.50
  -9  -3   3  108.19   10.90
  -9  -3   3  109.09   11.00
   9   3  -3  108.19   10.90
   9   3  -3  112.69   11.10
 -10  -2   3   97.29   10.30
 -10  -2   3  109.69   10.50
  10   2  -3  103.89   10.60
  10   2  -3   98.29   10.40
 -11  -1   3   10.90    2.40
 -11  -1   3   14.30    2.70
  11   1  -3   15.20    2.70
  11   1  -3    9.90    2.40
 -12   0   3   19.40    3.20
 -12   0   3   17.30    3.30
  12   0  -3   20.80    3.40
  12   0  -3   20.80    3.30
 -13   1   3    0.70    1.20
 -13   1   3   -0.20    1.20
  13  -1  -3   -0.10    1.10
  13  -1  -3    0.70    1.30
  14  -2  -3   32.30    5.00
  10 -20   3   46.60    7.50
  10 -20   3   61.19    8.30
   9 -19   3   23.80    4.90
   9 -19   3   29.20    5.00
  -9  19  -3   33.00    5.40
  -9  19  -3   23.80    5.10
  -8  18  -3  122.39   13.80
   7 -17   3   41.30    5.90
   7 -17   3   28.80    5.30
  -7  17  -3   35.80    5.60
  -7  17  -3   39.70    6.00
   6 -16   3    7.70    2.40
   6 -16   3    2.90    1.80
  -6  16  -3    1.80    1.80
  -6  16  -3    7.90    2.40
   5 -15   3  105.19   10.50
   5 -15   3   76.39    9.80
  -5  15  -3   94.09   10.30
  -5  15  -3   93.39   10.10
   4 -14   3  229.98   21.60
   4 -14   3  241.08   21.70
  -4  14  -3  237.18   21.70
  -4  14  -3  222.18   21.90
   3 -13   3  690.03   65.29
   3 -13   3  766.22   65.29
  -3  13  -3  807.82   65.59
  -3  13  -3  724.43   65.29
   2 -12   3  147.89   13.70
   2 -12   3  131.19   13.60
  -2  12  -3  146.79   13.70
  -2  12  -3  138.89   13.70
   1 -11   3    5.70    1.70
   1 -11   3    5.50    1.80
  -1  11  -3    4.40    1.80
  -1  11  -3    5.60    1.80
  -1  -9   3   27.50    4.10
   1   9  -3   37.80    4.40
  -2  -8   3   84.19    7.90
  -2  -8   3   74.79    7.70
   2   8  -3   70.59    7.70
   2   8  -3   74.29    7.80
  -3  -7   3  695.73   61.69
  -3  -7   3  747.63   61.79
   3   7  -3  691.43   61.69
   3   7  -3  701.03   61.79
  -4  -6   3  394.66   35.20
  -4  -6   3  405.66   35.20
   4   6  -3  398.36   35.20
   4   6  -3  392.36   35.30
  -5  -5   3    8.40    1.90
  -5  -5   3   10.50    2.00
   5   5  -3   11.10    2.10
   5   5  -3    6.70    1.80
  -6  -4   3   36.10    4.50
  -7  -3   3 1715.73  147.09
   7   3  -3 1697.33  147.19
  -8  -2   3   57.49    6.10
  -8  -2   3   47.60    5.80
  -9  -1   3  342.57   32.10
  -9  -1   3  362.46   32.20
   9   1  -3  380.36   32.30
   9   1  -3  355.96   32.20
 -10   0   3 1054.29   95.09
 -10   0   3 1180.78   95.49
  10   0  -3 1091.09   95.09
  10   0  -3 1065.29   95.09
 -11   1   3   14.80    2.80
 -11   1   3    9.40    2.20
  11  -1  -3   15.10    2.70
  11  -1  -3   13.80    2.60
 -12   2   3    7.00    1.80
 -12   2   3    7.60    2.00
  12  -2  -3    2.90    1.50
  12  -2  -3    4.30    1.60
 -13   3   3 1599.54  140.29
 -13   3   3 1645.54  140.69
  13  -3  -3 1664.93  140.49
  13  -3  -3 1582.64  140.59
  14  -4  -3   53.59    6.40
  14  -4  -3   49.99    6.70
  10 -18   3  629.24   49.90
  10 -18   3  532.15   49.50
 -10  18  -3  492.85   49.30
 -10  18  -3  542.85   50.09
   9 -17   3    3.20    2.00
   9 -17   3    1.60    1.70
  -9  17  -3    0.20    1.40
  -9  17  -3    2.10    1.90
   8 -16   3   99.19   10.40
   8 -16   3   94.29   10.50
  -8  16  -3   90.99   10.70
  -8  16  -3   71.49   10.00
   7 -15   3  795.52   71.59
   7 -15   3  842.72   71.89
  -7  15  -3  794.42   71.79
  -7  15  -3  821.42   71.79
   6 -14   3  191.88   18.60
   6 -14   3  195.28   18.30
  -6  14  -3  174.08   18.60
  -6  14  -3  203.18   18.50
   5 -13   3   30.50    4.60
   5 -13   3   32.60    4.80
  -5  13  -3   31.90    4.70
  -5  13  -3   31.30    4.70
   4 -12   3  256.77   24.40
   4 -12   3  294.67   24.50
  -4  12  -3  274.47   24.50
  -4  12  -3  243.58   24.30
   3 -11   3  259.67   25.20
   3 -11   3  291.87   25.50
  -3  11  -3  292.17   25.60
   2 -10   3  146.49   13.40
  -2  10  -3  131.49   13.30
   1  -9   3   28.30    4.00
   1  -9   3   36.30    4.30
  -1   9  -3   34.60    4.20
  -1   9  -3   35.30    4.10
   0  -8   3    1.40    1.10
   0  -8   3    4.40    1.40
   0   8  -3    5.50    1.80
   0   8  -3    1.50    1.10
  -1  -7   3   32.90    4.20
  -1  -7   3   34.80    4.20
   1   7  -3   34.40    4.30
   1   7  -3   40.60    4.30
  -2  -6   3  121.69   11.60
  -2  -6   3  133.89   11.60
   2   6  -3  119.29   11.60
   2   6  -3  117.89   11.50
  -3  -5   3  121.49   11.50
  -3  -5   3  117.09   11.50
   3   5  -3  126.49   11.60
   3   5  -3  127.09   11.50
  -4  -4   3    1.70    1.10
  -4  -4   3    2.40    1.10
   4   4  -3    2.30    1.10
   4   4  -3    2.80    1.10
  -5  -3   3   59.49    6.60
  -5  -3   3   64.29    6.60
   5   3  -3   64.99    6.70
   5   3  -3   68.69    6.70
  -6  -2   3   79.59    8.10
  -6  -2   3   73.49    7.90
   6   2  -3   89.39    8.30
   6   2  -3   83.79    8.10
  -8   0   3  214.88   19.70
  -8   0   3  212.78   19.70
  -9   1   3  368.56   33.10
  -9   1   3  380.16   33.10
   9  -1  -3  358.26   33.00
   9  -1  -3  371.46   33.00
 -10   2   3  108.19   10.30
 -10   2   3   88.29    9.90
  10  -2  -3  101.89   10.20
  10  -2  -3   99.99   10.10
 -11   3   3   14.20    2.70
 -11   3   3   14.40    2.60
  11  -3  -3   11.20    2.40
  11  -3  -3    9.50    2.30
 -12   4   3   69.89    8.20
 -12   4   3   77.19    8.10
  12  -4  -3   61.59    8.10
  12  -4  -3   76.89    8.10
 -13   5   3    1.10    1.40
 -13   5   3    1.80    1.30
  13  -5  -3    1.50    1.30
  13  -5  -3    1.80    1.40
  14  -6  -3   17.70    4.30
  10 -16   3    3.10    2.20
  10 -16   3    7.70    2.50
 -10  16  -3    3.40    1.90
 -10  16  -3    5.10    2.50
   9 -15   3   44.70    6.00
   9 -15   3   52.29    6.70
  -9  15  -3   48.50    6.30
  -9  15  -3   25.30    5.40
   8 -14   3   80.99    9.40
   8 -14   3   81.59    9.30
  -8  14  -3   77.59    9.20
  -8  14  -3   86.39    9.70
   7 -13   3   43.60    5.30
   7 -13   3   30.30    4.80
  -7  13  -3   32.20    4.90
  -7  13  -3   33.60    4.90
   6 -12   3  110.89   12.70
   6 -12   3  125.09   13.10
  -6  12  -3  140.19   13.30
  -6  12  -3  152.68   13.10
  -5  11  -3    0.30    1.00
   4 -10   3   10.10    2.10
   4 -10   3    9.40    2.10
  -4  10  -3    9.00    2.10
  -4  10  -3    8.90    2.10
   3  -9   3  441.86   37.70
   3  -9   3  407.16   37.70
  -3   9  -3  446.56   37.80
  -3   9  -3  414.16   37.80
   2  -8   3   72.19    7.60
   2  -8   3   68.79    7.50
  -2   8  -3   75.89    7.50
  -2   8  -3   83.39    7.70
   1  -7   3   29.40    3.60
   1  -7   3   38.80    3.80
  -1   7  -3   27.70    3.60
  -1   7  -3   28.40    3.60
   0  -6   3   49.50    6.00
   0  -6   3   61.39    6.00
   0   6  -3   57.09    6.00
   0   6  -3   63.49    6.10
  -1  -5   3   36.20    4.20
  -1  -5   3   43.50    4.40
   1   5  -3   45.30    4.40
   1   5  -3   38.10    4.40
  -2  -4   3   70.39    6.80
  -2  -4   3   64.39    6.70
   2   4  -3   75.19    6.90
   2   4  -3   66.09    6.80
  -3  -3   3   60.49    6.40
  -3  -3   3   62.49    6.30
   3   3  -3   61.29    6.30
   3   3  -3   63.89    6.30
  -4  -2   3   96.99    9.20
  -4  -2   3   97.29    9.30
   4   2  -3   98.99    9.20
   4   2  -3  100.09    9.30
  -5  -1   3   82.69    7.60
  -5  -1   3   69.19    7.30
   5   1  -3   67.29    7.40
   5   1  -3   78.19    7.50
  -6   0   3  106.79   11.00
  -6   0   3  124.09   11.20
   6   0  -3  111.09   11.10
   6   0  -3  125.49   11.10
  -8   2   3   51.19    5.70
  -8   2   3   58.79    6.10
   8  -2  -3   44.90    6.00
  -9   3   3  108.19   11.00
  -9   3   3  114.59   10.90
   9  -3  -3  110.69   11.00
   9  -3  -3  102.09   10.90
 -10   4   3   25.00    4.00
 -10   4   3   29.00    4.00
  10  -4  -3   27.50    4.10
  10  -4  -3   35.40    4.30
 -11   5   3    4.60    1.80
 -11   5   3   10.70    2.20
  11  -5  -3    5.20    1.90
  11  -5  -3    7.70    2.00
 -12   6   3   35.80    4.90
 -12   6   3   33.90    4.70
  12  -6  -3   42.00    5.30
  12  -6  -3   32.60    4.60
 -13   7   3   14.80    3.40
 -13   7   3   19.10    3.10
  13  -7  -3   19.40    3.70
  13  -7  -3   20.20    3.40
  11 -15   3   27.50    4.20
  11 -15   3   16.60    4.10
  10 -14   3   94.09   10.60
  10 -14   3  102.39   10.10
 -10  14  -3   59.89    9.60
 -10  14  -3   92.49    9.70
   9 -13   3  239.08   19.40
   9 -13   3  175.28   19.20
  -9  13  -3  186.68   18.70
   8 -12   3  189.08   19.00
   8 -12   3  214.38   19.10
  -8  12  -3  172.28   18.70
  -8  12  -3  233.38   19.40
   7 -11   3   19.40    3.20
   7 -11   3   18.60    3.30
  -7  11  -3   19.00    3.30
  -7  11  -3   18.70    4.40
   6 -10   3   19.70    3.40
   6 -10   3   23.50    3.50
  -6  10  -3   28.10    3.80
   5  -9   3   63.89    7.00
   5  -9   3   78.29    7.50
  -5   9  -3   67.19    7.30
  -5   9  -3   64.89    7.00
   4  -8   3  208.88   19.40
   4  -8   3  221.58   19.50
   3  -7   3  655.73   61.59
   3  -7   3  676.13   61.59
  -3   7  -3  766.12   61.79
  -3   7  -3  749.13   61.69
   2  -6   3  121.39   11.40
   2  -6   3  111.59   11.30
  -2   6  -3  131.39   11.50
  -2   6  -3  130.59   11.40
   1  -5   3   31.80    3.90
   1  -5   3   40.70    4.00
  -1   5  -3   40.70    4.10
  -1   5  -3   35.00    3.90
   0  -4   3    4.70    1.30
   0  -4   3    7.90    1.40
   0   4  -3    6.50    1.30
   0   4  -3    7.00    1.40
  -1  -3   3  171.28   16.40
  -1  -3   3  187.08   16.40
   1   3  -3  187.78   16.50
   1   3  -3  190.28   16.40
  -2  -2   3   46.60    4.60
  -2  -2   3   44.50    4.60
   2   2  -3   46.00    4.70
   2   2  -3   44.80    4.60
  -3  -1   3 1052.39   94.69
  -3  -1   3 1105.19   94.79
   3   1  -3 1120.89   94.79
   3   1  -3 1121.59   94.79
  -4   0   3   60.99    6.50
  -4   0   3   72.19    6.60
   4   0  -3   65.19    6.60
   4   0  -3   66.89    6.60
  -5   1   3   60.99    6.80
  -5   1   3   72.59    7.10
   5  -1  -3   71.19    7.00
   5  -1  -3   73.79    7.10
  -6   2   3   77.69    8.20
  -6   2   3   79.49    8.10
   6  -2  -3   97.69    8.50
   6  -2  -3   78.59    8.20
  -7   3   3 1659.23  143.09
  -8   4   3  107.89   10.80
  -8   4   3  112.79   11.10
   8  -4  -3  109.99   11.00
  -9   5   3   74.69    7.60
  -9   5   3   72.59    7.50
   9  -5  -3   66.79    7.50
   9  -5  -3   55.99    7.10
 -10   6   3 1311.27  111.79
 -10   6   3 1259.37  111.49
  10  -6  -3 1297.47  111.79
  10  -6  -3 1283.27  111.69
 -11   7   3    2.50    1.40
 -11   7   3    3.30    1.50
  11  -7  -3    2.40    1.60
  11  -7  -3    1.60    1.40
 -12   8   3   11.70    2.50
 -12   8   3    5.80    2.10
  12  -8  -3   11.30    2.60
  12  -8  -3   15.20    2.80
 -13   9   3 1260.47  109.49
  11 -13   3    1.20    1.70
  11 -13   3    1.90    1.40
 -11  13  -3    2.40    1.50
 -11  13  -3    3.40    2.10
  10 -12   3 1094.19   91.39
  10 -12   3 1009.40   90.99
 -10  12  -3  924.91   90.69
 -10  12  -3 1191.88   91.69
   9 -11   3   77.79    8.70
   9 -11   3   71.49    8.00
  -9  11  -3   66.49    8.40
  -9  11  -3   91.09    8.60
  -8  10  -3  104.99   10.80
   7  -9   3  947.31   82.69
   7  -9   3 1051.59   82.89
  -7   9  -3  970.50   82.79
  -7   9  -3  853.71   82.59
   6  -8   3    3.40    1.20
   6  -8   3    5.50    1.40
  -6   8  -3    3.60    1.40
  -6   8  -3    1.30    1.10
   5  -7   3   18.10    2.70
   5  -7   3   23.90    2.90
  -5   7  -3   25.40    3.00
  -5   7  -3   15.00    2.60
   4  -6   3  360.86   31.60
   4  -6   3  360.86   31.70
   3  -5   3  121.99   11.00
   3  -5   3  126.89   11.00
  -3   5  -3  122.09   11.10
  -3   5  -3  110.89   11.00
   2  -4   3   72.49    6.70
   2  -4   3   65.29    6.60
  -2   4  -3   64.99    6.60
  -2   4  -3   78.89    6.70
   1  -3   3  165.48   15.60
   1  -3   3  184.08   15.70
  -1   3  -3  163.08   15.60
  -1   3  -3  197.18   15.70
   0  -2   3  379.76   28.40
   0  -2   3  314.87   28.30
   0   2  -3  306.27   28.30
   0   2  -3  303.47   28.30
  -1  -1   3   77.79    6.70
  -1  -1   3   71.19    6.70
   1   1  -3   59.89    6.60
   1   1  -3   78.19    6.70
  -2   0   3  280.07   24.10
  -2   0   3  266.07   24.00
   2   0  -3  290.87   24.10
   2   0  -3  260.77   24.00
  -3   1   3 1088.39   95.79
  -3   1   3 1059.79   95.79
   3  -1  -3 1149.58   95.89
   3  -1  -3 1158.08   95.99
  -4   2   3  102.09    9.40
  -4   2   3   95.79    9.30
   4  -2  -3   91.19    9.20
   4  -2  -3  106.59    9.50
  -5   3   3   58.49    6.10
  -5   3   3   61.69    6.10
   5  -3  -3   55.89    6.00
   5  -3  -3   56.29    6.20
  -6   4   3   38.30    4.40
   6  -4  -3   35.50    4.40
  -7   5   3   31.70    4.00
  -7   5   3   29.20    3.80
   7  -5  -3   24.90    3.70
   7  -5  -3   33.80    4.10
  -8   6   3  221.68   20.30
  -8   6   3  233.08   20.50
   8  -6  -3  205.98   20.30
   8  -6  -3  221.48   20.40
  -9   7   3  171.98   16.20
  -9   7   3  174.98   16.40
   9  -7  -3  157.68   16.10
   9  -7  -3  180.18   16.60
 -10   8   3  124.19   11.60
 -10   8   3  103.19   11.40
  10  -8  -3  116.69   11.50
  10  -8  -3  100.79   11.40
 -11   9   3   17.20    3.10
 -11   9   3   11.20    2.90
  11  -9  -3   17.30    3.20
  11  -9  -3   14.90    3.30
  13 -11  -3    1.60    1.70
  13 -11  -3    0.10    1.30
  11 -11   3    4.80    2.00
  11 -11   3    6.00    1.70
 -11  11  -3    4.90    2.10
 -11  11  -3    5.00    1.60
 -10  10  -3   12.40    2.90
   9  -9   3  199.88   19.90
   9  -9   3  217.68   20.20
  -9   9  -3  241.78   20.50
  -9   9  -3  225.98   20.10
   8  -8   3   49.90    5.10
   8  -8   3   47.70    5.40
  -8   8  -3   40.90    4.80
  -8   8  -3   39.20    5.10
   7  -7   3   37.30    4.60
   7  -7   3   37.60    4.40
  -7   7  -3   39.10    4.40
  -7   7  -3   45.50    4.70
   6  -6   3  102.09    9.80
   6  -6   3  104.99    9.80
  -6   6  -3  108.29    9.90
  -6   6  -3  106.39    9.90
   5  -5   3    7.50    1.40
   5  -5   3    8.60    1.50
  -5   5  -3    7.70    1.40
  -5   5  -3    8.80    1.60
   4  -4   3    3.80    0.90
   4  -4   3    3.90    0.90
  -4   4  -3    1.60    0.90
  -4   4  -3    2.20    0.80
   3  -3   3   57.49    5.90
   3  -3   3   64.29    5.90
  -3   3  -3   61.19    5.80
  -3   3  -3   64.09    5.90
   2  -2   3   48.20    4.50
   2  -2   3   45.50    4.40
  -2   2  -3   46.90    4.50
  -2   2  -3   47.70    4.40
   1  -1   3   75.39    7.30
   1  -1   3   85.19    7.30
  -1   1  -3   86.69    7.40
  -1   1  -3   77.69    7.30
   0   0   3   -1.30    0.60
   0   0   3   -1.90    0.50
   0   0  -3   -1.90    0.50
   0   0  -3   -1.90    0.50
  -1   1   3   81.19    7.00
  -1   1   3   72.99    7.00
   1  -1  -3   75.19    7.00
   1  -1  -3   71.69    7.00
  -2   2   3   44.50    4.90
  -2   2   3   46.10    4.80
   2  -2  -3   47.20    4.90
   2  -2  -3   54.19    4.90
  -3   3   3   60.29    6.30
  -3   3   3   70.09    6.40
   3  -3  -3   58.99    6.30
   3  -3  -3   55.49    6.30
  -4   4   3    0.90    0.90
  -4   4   3    1.90    1.00
   4  -4  -3    0.30    0.90
   4  -4  -3    3.90    1.10
  -5   5   3   10.50    2.10
  -5   5   3   11.90    2.20
   5  -5  -3    9.90    2.10
   5  -5  -3    9.50    2.00
  -6   6   3  106.89   11.00
  -6   6   3  100.19   10.80
   6  -6  -3  109.39   10.90
   6  -6  -3  133.59   11.20
  -7   7   3   45.60    5.50
  -7   7   3   47.80    5.50
   7  -7  -3   45.40    5.40
   7  -7  -3   39.20    5.20
  -8   8   3   51.89    6.00
  -8   8   3   47.60    5.90
   8  -8  -3   53.09    6.10
   8  -8  -3   45.40    5.80
  -9   9   3  236.08   21.80
  -9   9   3  240.18   22.00
   9  -9  -3  223.48   21.70
   9  -9  -3  236.28   21.80
 -10  10   3   17.10    3.00
 -10  10   3   11.40    2.70
  10 -10  -3   13.50    2.90
  10 -10  -3   14.10    2.90
 -11  11   3    6.50    2.10
  11 -11  -3    3.20    1.70
  11 -11  -3    4.50    2.00
 -12  12   3   39.50    6.30
 -12  12   3   51.39    6.20
  12 -12  -3   54.39    6.60
  12 -12  -3   41.50    6.10
  13 -13  -3   12.60    3.00
  13 -13  -3   11.90    3.20
  12 -10   3   15.30    3.10
  12 -10   3   18.50    2.80
  11  -9   3   17.90    2.60
  11  -9   3   13.60    2.80
 -11   9  -3    9.10    2.60
 -11   9  -3   18.60    2.50
  10  -8   3   85.79    9.20
  10  -8   3   89.89    8.80
 -10   8  -3   90.99    9.40
 -10   8  -3   97.39    8.80
   9  -7   3  152.68   13.80
   9  -7   3  156.68   14.10
  -9   7  -3  139.69   13.60
  -9   7  -3  155.78   14.20
   8  -6   3  231.98   20.20
   8  -6   3  219.48   20.00
  -8   6  -3  240.38   20.20
  -8   6  -3  211.58   19.90
   7  -5   3   27.60    3.00
   7  -5   3   25.60    3.10
  -7   5  -3   25.90    3.10
  -7   5  -3   25.70    2.90
   6  -4   3   34.90    3.40
   6  -4   3   34.10    3.40
  -6   4  -3   31.10    3.40
  -6   4  -3   33.00    3.30
   5  -3   3   58.99    5.60
   5  -3   3   64.99    5.70
  -5   3  -3   61.09    5.70
  -5   3  -3   61.89    5.60
   4  -2   3  100.99    8.60
   4  -2   3  103.09    8.60
  -4   2  -3   91.99    8.60
  -4   2  -3   97.19    8.60
   3  -1   3 1140.49   93.59
   3  -1   3 1056.79   93.49
  -3   1  -3 1077.39   93.49
  -3   1  -3 1095.59   93.49
   2   0   3  294.27   24.70
   2   0   3  281.97   24.70
  -2   0  -3  299.97   24.80
  -2   0  -3  271.37   24.70
   1   1   3   85.39    7.70
   1   1   3   88.29    7.70
  -1  -1  -3   84.49    7.60
  -1  -1  -3   80.79    7.60
   0   2   3  297.77   24.20
   0   2   3  245.58   24.10
   0  -2  -3  288.67   24.20
   0  -2  -3  272.07   24.10
  -1   3   3  172.78   16.40
  -1   3   3  181.48   16.50
   1  -3  -3  206.88   16.60
   1  -3  -3  177.98   16.40
  -2   4   3   67.39    6.90
  -2   4   3   72.09    6.90
   2  -4  -3   67.49    6.80
   2  -4  -3   69.49    6.80
  -3   5   3  126.49   11.80
  -3   5   3  124.59   11.90
   3  -5  -3  126.69   11.80
   3  -5  -3  126.69   11.80
  -4   6   3  368.16   32.10
  -4   6   3  349.67   32.10
   4  -6  -3  360.46   32.20
   4  -6  -3  371.56   32.20
  -5   7   3   20.20    3.10
   5  -7  -3   19.30    3.00
  -6   8   3    3.10    1.20
  -6   8   3    1.50    1.10
   6  -8  -3    1.90    1.10
   6  -8  -3    1.60    1.20
  -7   9   3 1002.00   88.49
  -7   9   3 1006.10   88.49
   7  -9  -3 1031.00   88.69
   7  -9  -3 1034.20   88.69
  -8  10   3  109.89   11.40
  -8  10   3  111.49   11.50
   8 -10  -3  115.69   11.60
   8 -10  -3  111.89   11.60
  -9  11   3   65.49    8.30
  -9  11   3   68.39    8.20
   9 -11  -3   79.49    8.30
   9 -11  -3   77.39    8.30
 -10  12   3 1028.70   85.89
 -10  12   3  973.60   85.89
  10 -12  -3  986.70   85.69
  10 -12  -3  931.91   85.69
 -11  13   3    2.10    1.40
 -11  13   3    0.60    1.30
  11 -13  -3    4.50    1.80
  11 -13  -3   -0.80    1.60
 -12  14   3   35.50    5.60
 -12  14   3   38.00    5.40
  12 -14  -3   47.70    6.20
  12 -14  -3   30.30    5.10
  12  -8   3    9.10    2.00
  12  -8   3   10.80    1.80
  11  -7   3    2.40    1.20
  11  -7   3    1.30    2.90
 -11   7  -3    2.50    1.30
 -11   7  -3    0.90    0.80
  10  -6   3 1224.38  106.29
  10  -6   3 1294.27  106.59
 -10   6  -3 1155.68  106.09
 -10   6  -3 1280.17  106.49
   9  -5   3   56.89    5.50
   9  -5   3   52.69    5.70
  -9   5  -3   61.69    6.00
  -9   5  -3   57.59    5.50
   8  -4   3   96.99    8.90
   8  -4   3   94.79    8.80
  -8   4  -3  108.39    9.10
  -8   4  -3   93.29    8.80
   7  -3   3 1721.53  138.39
   7  -3   3 1559.14  138.19
  -7   3  -3 1578.34  138.19
  -7   3  -3 1601.84  138.29
   3   1   3 1123.09   97.59
   3   1   3 1149.98   97.69
  -3  -1  -3 1176.58   97.69
  -3  -1  -3 1113.79   97.59
   2   2   3   51.19    4.40
   2   2   3   45.20    4.50
  -2  -2  -3   44.90    4.50
  -2  -2  -3   45.10    4.40
   1   3   3  158.88   15.00
   1   3   3  174.98   15.00
  -1  -3  -3  159.48   14.90
  -1  -3  -3  181.28   15.00
   0   4   3    7.10    1.50
   0   4   3    7.40    1.50
   0  -4  -3    2.40    1.20
   0  -4  -3   10.20    1.60
  -1   5   3   51.99    5.00
  -1   5   3   38.40    4.80
   1  -5  -3   47.90    4.90
   1  -5  -3   46.30    4.90
  -2   6   3  115.79   11.40
  -2   6   3  126.39   11.60
   2  -6  -3  120.19   11.40
   2  -6  -3  125.99   11.50
  -3   7   3  668.73   63.19
  -3   7   3  765.32   63.49
   3  -7  -3  751.52   63.39
   3  -7  -3  727.03   63.29
  -4   8   3  245.58   21.70
   4  -8  -3  228.08   21.60
  -5   9   3   73.49    8.10
  -5   9   3   74.09    8.00
   5  -9  -3   78.29    8.10
   5  -9  -3   75.59    8.00
  -6  10   3   21.80    3.60
  -6  10   3   33.30    4.10
   6 -10  -3   26.10    3.80
   6 -10  -3   22.20    3.70
  -7  11   3   19.20    3.20
  -7  11   3   21.90    3.50
   7 -11  -3   16.50    3.10
   7 -11  -3   16.80    3.10
  -8  12   3  192.58   18.50
  -8  12   3  194.38   18.50
   8 -12  -3  195.88   18.40
   8 -12  -3  192.18   18.60
  -9  13   3  217.28   20.60
  -9  13   3  237.48   21.00
   9 -13  -3  225.48   20.90
   9 -13  -3  199.08   20.80
 -10  14   3   91.09   10.80
 -10  14   3  112.99   11.10
  10 -14  -3   92.49   10.80
  10 -14  -3  101.79   10.80
 -11  15   3   19.10    3.90
 -11  15   3   29.80    4.30
  11 -15  -3   19.40    3.70
  11 -15  -3   15.10    3.40
 -12  16   3   30.90    5.70
 -12  16   3   44.60    6.00
  12 -16  -3   53.99    6.70
  12 -16  -3   35.80    5.90
  11  -5   3    4.50    1.10
  11  -5   3    7.50    1.10
 -11   5  -3    6.50    1.10
 -11   5  -3    5.80    1.20
  10  -4   3   25.80    2.50
  10  -4   3   20.30    2.60
 -10   4  -3   25.00    2.50
 -10   4  -3   21.60    2.60
   9  -3   3  100.69    8.60
  -9   3  -3   92.69    8.60
  -9   3  -3   95.99    8.50
   4   2   3   95.89    8.70
   4   2   3  101.29    8.70
  -4  -2  -3   93.99    8.60
  -4  -2  -3  102.29    8.70
   3   3   3   64.09    6.00
   3   3   3   59.69    6.00
  -3  -3  -3   69.39    6.10
  -3  -3  -3   59.69    6.00
   2   4   3   56.39    6.00
   2   4   3   67.99    6.20
  -2  -4  -3   70.29    6.10
  -2  -4  -3   59.89    6.10
   1   5   3   42.50    4.60
   1   5   3   47.90    4.70
  -1  -5  -3   35.90    4.40
  -1  -5  -3   50.49    4.70
   0   6   3   59.39    6.00
   0   6   3   51.29    5.90
   0  -6  -3   58.39    6.00
   0  -6  -3   55.59    5.90
  -1   7   3   33.70    4.00
  -1   7   3   35.10    4.20
   1  -7  -3   32.30    4.10
   1  -7  -3   30.10    3.90
  -2   8   3   72.99    7.70
  -2   8   3   85.29    7.90
   2  -8  -3   69.39    7.70
   2  -8  -3   76.69    7.80
  -3   9   3  441.06   38.80
  -3   9   3  470.55   39.00
   3  -9  -3  431.56   38.80
   3  -9  -3  404.16   38.80
  -4  10   3   14.60    2.60
  -4  10   3    6.60    1.80
   4 -10  -3    7.90    2.10
   4 -10  -3    9.80    2.10
  -5  11   3   -0.40    0.80
  -5  11   3    1.80    1.10
   5 -11  -3    2.30    1.30
   5 -11  -3    0.80    1.30
  -6  12   3  132.39   13.50
  -6  12   3  136.49   13.70
   6 -12  -3  135.09   13.50
   6 -12  -3  146.59   13.80
  -7  13   3   34.40    4.80
  -7  13   3   31.70    4.90
   7 -13  -3   34.30    5.00
   7 -13  -3   39.20    5.20
  -8  14   3  100.19    9.50
  -8  14   3   68.49    9.20
   8 -14  -3   81.09    9.10
   8 -14  -3   73.49    9.10
  -9  15   3   57.69    7.00
  -9  15   3   50.69    6.70
   9 -15  -3   44.60    6.50
   9 -15  -3   50.99    6.70
 -10  16   3    3.70    2.10
 -10  16   3    8.40    2.60
  10 -16  -3    7.00    2.40
  10 -16  -3    4.50    2.00
 -11  17   3   15.90    3.70
 -11  17   3   20.60    3.90
  11 -17  -3   13.90    3.50
   6   2   3   80.99    7.20
   6   2   3   78.29    7.20
  -6  -2  -3   83.19    7.20
  -6  -2  -3   82.79    7.20
   5   3   3   56.99    5.70
   5   3   3   68.69    5.80
  -5  -3  -3   58.59    5.70
  -5  -3  -3   65.09    5.80
   4   4   3    0.60    0.70
   4   4   3    3.10    0.90
  -4  -4  -3    2.20    0.80
  -4  -4  -3    4.00    1.00
   3   5   3  134.99   11.50
   3   5   3  122.99   11.40
  -3  -5  -3  124.69   11.50
  -3  -5  -3  115.99   11.30
   2   6   3  145.59   11.80
   2   6   3  132.19   11.70
  -2  -6  -3  105.19   11.50
  -2  -6  -3  125.99   11.70
   1   7   3   31.20    3.70
   1   7   3   36.50    3.90
  -1  -7  -3   27.10    3.60
  -1  -7  -3   26.30    3.60
   0   8   3    3.90    1.60
   0   8   3    0.80    1.10
   0  -8  -3    2.60    1.30
   0  -8  -3   14.00    1.90
  -1   9   3   34.30    4.10
   1  -9  -3   30.80    4.10
  -2  10   3  134.09   13.40
  -2  10   3  143.49   13.50
   2 -10  -3  147.79   13.40
   2 -10  -3  128.49   13.10
  -3  11   3  348.07   29.20
  -3  11   3  314.67   29.00
   3 -11  -3  319.27   29.10
   3 -11  -3  305.57   28.80
  -4  12   3  274.37   26.30
  -4  12   3  278.47   26.50
   4 -12  -3  296.57   26.20
   4 -12  -3  307.57   26.70
  -5  13   3   36.20    4.70
  -5  13   3   32.70    4.90
   5 -13  -3   28.20    4.40
   5 -13  -3   33.10    4.80
  -6  14   3  177.68   17.70
   6 -14  -3  193.48   17.70
   6 -14  -3  175.28   17.30
  -7  15   3  878.01   74.89
   7 -15  -3  827.42   75.09
  -8  16   3   73.99    9.20
  -8  16   3   80.09    9.40
   8 -16  -3   94.09    9.90
   8 -16  -3   75.89    9.30
  -9  17   3   -0.60    1.30
  -9  17   3   -0.60    1.30
   9 -17  -3   -0.10    0.90
   9 -17  -3   -1.20    1.20
 -10  18   3  563.04   49.10
 -10  18   3  576.74   49.40
  10 -18  -3  529.15   49.00
  10 -18  -3  512.35   48.90
   8   2   3   56.39    4.90
   8   2   3   47.50    5.00
  -8  -2  -3   56.09    4.90
  -8  -2  -3   53.19    4.90
   7   3   3 1663.03  140.19
   7   3   3 1644.44  140.09
  -7  -3  -3 1577.04  140.09
  -7  -3  -3 1656.53  140.19
   6   4   3   36.10    3.70
   6   4   3   31.80    3.60
  -6  -4  -3   34.30    3.50
  -6  -4  -3   36.80    3.60
   5   5   3    8.50    1.60
   5   5   3   11.40    1.70
  -5  -5  -3    8.80    1.60
  -5  -5  -3    7.40    1.50
   4   6   3  381.16   33.70
   4   6   3  356.56   33.60
  -4  -6  -3  386.06   33.70
  -4  -6  -3  410.26   33.70
   3   7   3  781.72   63.29
   3   7   3  729.33   63.19
  -3  -7  -3  716.43   63.19
  -3  -7  -3  686.73   63.09
   2   8   3   58.19    6.90
   2   8   3   67.99    6.90
  -2  -8  -3   73.69    7.00
  -2  -8  -3   68.89    6.90
   1   9   3   35.80    4.40
   1   9   3   36.60    4.40
  -1  -9  -3   30.20    4.20
  -1  -9  -3   38.00    4.40
  -1  11   3    1.70    1.30
  -1  11   3    4.00    1.40
   1 -11  -3    4.00    1.50
   1 -11  -3    5.30   25.60
  -2  12   3  133.99   13.80
  -2  12   3  139.39   13.60
   2 -12  -3  155.08   13.90
   2 -12  -3  135.99   13.60
  -3  13   3  732.73   64.19
  -3  13   3  765.42   64.49
   3 -13  -3  712.23   64.29
   3 -13  -3  717.73   64.19
  -4  14   3  267.17   22.90
  -4  14   3  237.18   22.90
   4 -14  -3  264.37   23.10
   4 -14  -3  220.18   22.50
  -5  15   3   89.39    9.70
  -5  15   3   73.29    9.60
   5 -15  -3  104.59   10.40
   5 -15  -3   89.29    9.70
  -7  17   3   43.70    5.60
  -7  17   3   36.40    5.60
   7 -17  -3   30.10    5.00
   7 -17  -3   33.50    5.40
  -8  18   3  138.89   15.00
  -8  18   3  139.69   14.70
   8 -18  -3  148.89   14.70
   8 -18  -3  129.99   14.60
  -9  19   3   21.80    4.30
  -9  19   3   22.90    4.60
   9 -19  -3   23.00    4.60
   9 -19  -3   19.20    4.20
   9   3   3   99.69    9.40
   9   3   3  111.99    9.20
  -9  -3  -3   94.09    9.10
  -9  -3  -3  103.59    9.40
   8   4   3   95.39    9.60
   8   4   3   99.69    9.30
  -8  -4  -3  105.99    9.50
  -8  -4  -3  106.49    9.40
   7   5   3   25.90    3.20
   7   5   3   25.40    2.90
  -7  -5  -3   29.40    3.00
  -7  -5  -3   24.60    3.20
   6   6   3  117.29   10.00
   6   6   3  104.39   10.00
  -6  -6  -3   96.79    9.70
  -6  -6  -3  104.69    9.90
   5   7   3   22.80    3.00
   5   7   3   22.90    3.10
  -5  -7  -3   20.40    2.90
  -5  -7  -3   22.40    3.10
   4   8   3  205.68   19.10
   4   8   3  201.28   19.10
  -4  -8  -3  226.18   19.10
  -4  -8  -3  203.38   19.10
   3   9   3  397.66   34.20
   3   9   3  400.36   34.30
  -3  -9  -3  357.56   34.00
  -3  -9  -3  384.06   34.10
   1  11   3    3.20    1.50
   1  11   3    4.00    1.50
  -1 -11  -3    4.50    1.60
  -1 -11  -3    5.30    1.70
   0  12   3  113.19   11.90
   0  12   3  129.49   11.90
   0 -12  -3  122.59   11.70
   0 -12  -3  110.59   11.70
  -1  13   3   36.10    5.30
  -1  13   3   43.70    5.80
   1 -13  -3   43.90    5.60
   1 -13  -3   51.99    6.10
  -2  14   3  178.58   16.60
  -2  14   3  159.58   16.20
   2 -14  -3  166.68   16.30
   2 -14  -3  175.28   16.60
  -3  15   3   58.19    7.20
  -3  15   3   54.29    7.40
   3 -15  -3   66.69    7.60
   3 -15  -3   61.19    7.20
  -4  16   3   22.30    3.70
  -4  16   3   16.10    3.50
   4 -16  -3   20.80    3.90
   4 -16  -3   16.40    3.30
  -5  17   3   15.30    3.50
   5 -17  -3   13.30    3.20
   5 -17  -3   12.90    3.50
  -6  18   3   76.29   10.20
  -6  18   3   98.59   10.40
   6 -18  -3   87.49   10.50
   6 -18  -3   98.69   10.40
  -7  19   3   26.50    4.20
  -7  19   3   21.50    4.30
   7 -19  -3   15.40    3.90
   7 -19  -3   20.70    4.20
  -8  20   3   79.09    9.10
  -8  20   3   58.09    8.80
   8 -20  -3   74.59    9.50
   8 -20  -3   77.29    9.10
  10   4   3   23.20    2.50
  10   4   3   20.30    2.70
 -10  -4  -3   19.20    2.60
 -10  -4  -3   22.60    2.50
   9   5   3   63.19    5.90
   9   5   3   63.59    6.40
  -9  -5  -3   52.69    6.10
  -9  -5  -3   56.19    5.70
   8   6   3  195.98   18.40
   8   6   3  216.08   19.00
  -8  -6  -3  200.08   18.40
  -8  -6  -3  218.38   18.80
   7   7   3   39.20    4.70
   7   7   3   33.70    4.30
  -7  -7  -3   45.30    4.50
  -7  -7  -3   37.90    4.60
   6   8   3    2.10    1.10
   6   8   3    2.50    1.30
  -6  -8  -3    2.30    1.10
  -6  -8  -3    3.30    1.30
   5   9   3   72.19    8.10
   5   9   3   84.79    8.30
  -5  -9  -3   77.59    8.20
  -5  -9  -3   77.49    7.90
   3  11   3  285.07   26.00
   3  11   3  286.17   26.00
  -3 -11  -3  279.07   26.10
  -3 -11  -3  296.07   25.90
   2  12   3  145.79   14.00
   2  12   3  141.69   14.00
  -2 -12  -3  146.29   13.90
  -2 -12  -3  145.69   13.90
   1  13   3   44.50    5.60
   1  13   3   40.20    5.30
  -1 -13  -3   40.90    5.20
  -1 -13  -3   38.40    5.20
   0  14   3  313.37   26.70
   0  14   3  277.67   26.50
   0 -14  -3  300.77   26.80
   0 -14  -3  270.17   26.40
  -1  15   3   44.80    6.00
  -1  15   3   40.40    5.70
   1 -15  -3   43.10    5.80
   1 -15  -3   48.70    5.90
  -2  16   3  132.99   14.20
  -2  16   3  147.69   14.50
   2 -16  -3  127.39   13.80
   2 -16  -3  153.88   14.10
  -3  17   3    7.40    2.30
  -3  17   3    8.40    2.50
   3 -17  -3    8.30    2.50
   3 -17  -3    6.70    2.10
  -4  18   3  152.88   13.80
  -4  18   3  105.29   13.90
   4 -18  -3  125.69   13.30
   4 -18  -3  140.59   14.10
  -5  19   3   33.60    5.70
  -5  19   3   43.00    6.30
   5 -19  -3   50.19    6.70
   5 -19  -3   40.30    5.70
  -6  20   3   33.80    5.90
  -6  20   3   43.30    6.00
   6 -20  -3   25.60    5.50
   6 -20  -3   40.90    5.70
  -7  21   3  280.47   26.10
  -7  21   3  260.57   26.30
   7 -21  -3  272.97   25.70
   7 -21  -3  281.17   26.40
  11   5   3    6.60    1.20
  11   5   3    3.40    1.30
 -11  -5  -3    7.40    1.50
 -11  -5  -3    7.00    1.30
  10   6   3 1255.47  110.39
  10   6   3 1406.56  110.89
 -10  -6  -3 1159.28  110.19
 -10  -6  -3 1334.67  110.79
   9   7   3  166.68   15.30
   9   7   3  184.98   15.90
  -9  -7  -3  163.28   15.60
  -9  -7  -3  156.38   15.20
   8   8   3   53.49    6.10
   8   8   3   50.59    5.70
  -8  -8  -3   49.20    5.50
  -8  -8  -3   49.00    5.90
   7   9   3  986.90   89.59
   7   9   3 1081.99   89.79
  -7  -9  -3  993.70   89.59
  -7  -9  -3 1079.29   89.89
   5  11   3    0.40    1.10
   5  11   3    2.40    1.40
  -5 -11  -3    2.80    1.30
  -5 -11  -3    0.80    1.10
   4  12   3  315.57   27.40
   4  12   3  295.37   27.40
  -4 -12  -3  291.77   27.40
   3  13   3  706.43   63.79
   3  13   3  738.03   63.69
  -3 -13  -3  750.92   63.79
  -3 -13  -3  705.03   63.59
   2  14   3  165.78   16.30
   2  14   3  171.48   16.40
  -2 -14  -3  170.08   16.20
  -2 -14  -3  169.08   16.30
   1  15   3   38.70    5.60
   1  15   3   43.30    5.40
  -1 -15  -3   40.60    5.20
  -1 -15  -3   32.50    5.00
   0  16   3    4.40    1.80
   0  16   3    3.40    1.80
   0 -16  -3    7.90    2.20
   0 -16  -3    5.60    2.00
  -1  17   3   36.70    5.70
  -1  17   3   42.20    5.70
   1 -17  -3   42.50    5.60
   1 -17  -3   38.40    5.60
  -2  18   3  110.49   12.80
   2 -18  -3  103.89   13.20
  -3  19   3   99.79   12.60
  -3  19   3  134.59   12.70
   3 -19  -3  117.29   12.80
   3 -19  -3  120.39   12.40
  -4  20   3  169.68   19.00
  -4  20   3  210.08   18.50
   4 -20  -3  171.68   18.80
   4 -20  -3  190.68   18.30
  -5  21   3   75.79    9.40
  -5  21   3   83.29   10.20
   5 -21  -3   77.59    9.40
   5 -21  -3   85.49   10.10
  12   6   3   26.70    3.80
  12   6   3   33.90    3.50
 -12  -6  -3   36.00    3.60
 -12  -6  -3   23.80    3.80
  11   7   3    1.80    1.00
  11   7   3    1.60    1.20
 -11  -7  -3    2.60    1.40
 -11  -7  -3    2.00    2.20
  10   8   3   89.19    9.50
  10   8   3  104.09    9.00
 -10  -8  -3   76.39    9.20
 -10  -8  -3   87.79    8.80
   9   9   3  211.08   20.00
   9   9   3  223.08   19.70
  -9  -9  -3  207.48   19.50
   8  10   3   82.29   10.50
  -8 -10  -3  107.39   10.30
   7  11   3   16.60    3.30
   7  11   3   20.90    3.40
  -7 -11  -3   18.50    3.30
  -7 -11  -3   23.80    3.60
   6  12   3  115.59   13.10
   6  12   3  120.59   13.20
  -6 -12  -3  120.99   12.90
  -6 -12  -3  171.28   13.20
   5  13   3   29.40    4.90
  -5 -13  -3   32.70    4.80
  -5 -13  -3   40.40    5.00
   4  14   3  261.87   23.90
   4  14   3  254.47   23.80
  -4 -14  -3  264.07   23.70
  -4 -14  -3  242.28   23.50
   3  15   3   56.39    7.00
   3  15   3   48.40    7.00
  -3 -15  -3   66.29    7.20
  -3 -15  -3   64.89    7.30
   2  16   3  138.29   15.00
   2  16   3  153.88   15.20
  -2 -16  -3  159.98   14.90
  -2 -16  -3  152.88   15.10
   1  17   3   44.10    5.90
   1  17   3   40.00    6.10
  -1 -17  -3   46.10    5.80
  -1 -17  -3   35.80    5.60
   0  18   3   46.30    6.40
   0 -18  -3   47.60    6.50
  -1  19   3   14.30    3.40
  -1  19   3   15.80    3.30
   1 -19  -3    9.10    2.70
   1 -19  -3   11.00    3.00
  -2  20   3  107.19   13.40
  -2  20   3  148.99   13.70
   2 -20  -3  118.39   13.20
   2 -20  -3  125.59   12.90
  -3  21   3  164.68   19.40
  -3  21   3  211.98   19.30
   3 -21  -3  204.08   19.70
   3 -21  -3  204.18   19.00
  -4  22   3   21.40    4.80
  -4  22   3   26.10    4.40
   4 -22  -3   16.60    3.60
   4 -22  -3   26.00    4.80
  12   8   3   13.60    2.10
  12   8   3    8.20    2.40
  11   9   3   11.80    2.90
  11   9   3   12.20    2.20
 -11  -9  -3   14.80    2.40
  10  10   3   11.40    2.30
  10  10   3   16.20    3.30
 -10 -10  -3   13.80    2.40
 -10 -10  -3   14.20    3.00
   9  11   3   62.29    8.80
   9  11   3   79.19    8.60
  -9 -11  -3   87.19    9.00
  -9 -11  -3   86.39    8.60
   8  12   3  204.88   18.60
   8  12   3  180.88   18.20
  -8 -12  -3  189.98   18.40
  -8 -12  -3  186.48   18.00
   7  13   3   35.80    5.40
   7  13   3   36.70    5.30
  -7 -13  -3   34.80    5.10
  -7 -13  -3   43.00    5.40
   6  14   3  168.88   17.10
   6  14   3  190.68   17.30
  -6 -14  -3  199.98   17.30
  -6 -14  -3  151.78   17.10
   5  15   3   91.49   10.40
  -5 -15  -3   94.49   10.50
  -5 -15  -3   96.89   10.20
   4  16   3   16.00    3.40
   4  16   3   16.10    3.30
  -4 -16  -3   21.80    3.50
  -4 -16  -3   15.70    3.40
   3  17   3    8.60    2.30
   3  17   3    4.10    1.90
  -3 -17  -3    7.40    2.20
  -3 -17  -3    5.40    2.20
   2  18   3   84.09   12.30
   2  18   3  121.39   12.00
  -2 -18  -3  116.69   11.60
   1  19   3   10.90    2.90
   1  19   3   12.30    3.00
  -1 -19  -3   10.20    2.70
  -1 -19  -3   11.10    2.70
   0  20   3   87.59   10.70
   0  20   3   88.49   10.60
   0 -20  -3   87.89   10.30
   0 -20  -3  108.99   10.80
  -1  21   3    2.20    1.50
  -1  21   3   -1.20    1.10
   1 -21  -3   -0.90    1.20
   1 -21  -3    0.90    1.30
  -2  22   3   92.19   12.20
  -2  22   3  133.69   12.30
   2 -22  -3  100.69   11.60
   2 -22  -3   99.89   12.20
  -3  23   3    4.60    2.00
   3 -23  -3    5.00    2.50
   3 -23  -3    2.50    1.60
  12  10   3   19.80    3.00
  12  10   3   16.50    3.60
  11  11   3    3.10    2.10
  11  11   3    4.50    1.60
 -11 -11  -3    4.40    2.00
 -11 -11  -3    3.20    1.60
  10  12   3  961.40   87.29
  10  12   3 1073.19   88.09
 -10 -12  -3 1006.20   87.39
 -10 -12  -3  982.50   87.69
   9  13   3  219.18   20.60
   9  13   3  190.88   21.00
  -9 -13  -3  223.48   20.80
  -9 -13  -3  230.98   20.80
   8  14   3   80.19    9.40
   8  14   3   89.89    9.90
  -8 -14  -3   71.59    9.30
  -8 -14  -3   87.69    9.80
   7  15   3  834.12   75.79
   7  15   3  864.81   75.89
  -7 -15  -3  903.01   75.69
  -7 -15  -3  845.92   75.89
   6  16   3    8.70    2.40
   6  16   3    4.10    2.00
  -6 -16  -3    3.40    2.00
  -6 -16  -3    7.90    2.40
   5  17   3   15.90    3.50
   5  17   3   18.20    3.60
  -5 -17  -3   18.60    3.60
  -5 -17  -3   13.90    3.30
   4  18   3  117.49   14.20
  -4 -18  -3  137.89   13.50
   3  19   3  116.49   13.50
   3  19   3  121.09   13.70
  -3 -19  -3  133.89   13.30
  -3 -19  -3  145.79   13.70
   2  20   3  109.19   12.80
   2  20   3  124.89   12.80
  -2 -20  -3  124.79   12.60
  -2 -20  -3  115.59   12.60
   1  21   3    1.90    1.70
   1  21   3    1.80    1.50
  -1 -21  -3    0.90    1.30
  -1 -21  -3    1.10   10.60
   0  22   3   39.50    6.00
   0  22   3   42.10    6.40
   0 -22  -3   36.70    5.70
   0 -22  -3   49.80    6.50
  -1  23   3   44.30    6.40
  -1  23   3   37.90    6.20
   1 -23  -3   29.40    5.50
   1 -23  -3   42.60    5.90
  12  12   3   46.50    5.80
  11  13   3    2.90    1.60
  11  13   3    1.30    1.80
 -11 -13  -3    1.50    1.70
 -11 -13  -3    1.00    1.50
  10  14   3   86.59    9.90
  10  14   3   92.19   10.80
 -10 -14  -3   97.29   10.00
 -10 -14  -3   78.89   10.20
   9  15   3   46.00    6.80
   9  15   3   48.70    6.50
  -9 -15  -3   50.69    6.70
  -9 -15  -3   45.00    6.30
   8  16   3   78.99   10.00
   8  16   3   84.69   10.10
  -8 -16  -3   91.39   10.10
  -8 -16  -3   76.79    9.70
   7  17   3   37.30    6.10
   7  17   3   33.80    5.80
  -7 -17  -3   41.30    5.90
  -7 -17  -3   40.80    5.80
  -6 -18  -3   89.99   10.60
   5  19   3   42.20    6.10
   5  19   3   34.30    5.80
  -5 -19  -3   38.80    5.80
  -5 -19  -3   37.40    5.70
   4  20   3  133.39   16.50
   4  20   3  166.88   17.00
  -4 -20  -3  175.28   16.80
  -4 -20  -3  184.48   16.70
   3  21   3  191.08   18.10
   3  21   3  157.28   18.00
  -3 -21  -3  197.38   18.00
   2  22   3  103.29   12.80
   2  22   3  122.19   13.10
  -2 -22  -3  121.89   13.00
  -2 -22  -3  124.09   12.70
   1  23   3   42.90    6.00
   1  23   3   29.10    5.80
  -1 -23  -3   46.60    6.00
  -1 -23  -3   34.40    5.90
  11  15   3   21.40    3.80
  11  15   3   20.80    4.60
  10  16   3    4.20    2.30
  10  16   3    3.00    2.00
 -10 -16  -3    2.50    1.80
 -10 -16  -3    1.00    2.10
  -9 -17  -3    0.70    1.50
   8  18   3  106.69   13.00
   8  18   3  119.99   13.40
  -8 -18  -3  119.99   13.10
  -8 -18  -3  119.29   12.90
   7  19   3   16.10    4.10
   7  19   3   24.80    4.60
  -7 -19  -3   21.50    4.10
  -7 -19  -3   24.80    4.40
   6  20   3   38.60    6.10
   6  20   3   35.50    5.90
  -6 -20  -3   35.10    5.60
  -6 -20  -3   39.80    6.00
   5  21   3   54.89    8.20
   5  21   3   65.39    8.40
  -5 -21  -3   65.29    8.10
  -5 -21  -3   67.39    8.30
   4  22   3   15.40    3.90
  -4 -22  -3   12.30    3.20
  -4 -22  -3   18.30    4.00
   3  23   3    3.00    1.80
   3  23   3    2.40    1.90
  -3 -23  -3    7.40    2.60
  -3 -23  -3    3.10    1.70
  11  17   3   17.40    3.50
  11  17   3   11.70    3.80
  10  18   3  568.94   50.19
  10  18   3  537.55   50.79
 -10 -18  -3  551.34   50.19
 -10 -18  -3  556.24   50.39
   9  19   3   22.70    4.80
   9  19   3   27.80    4.80
  -9 -19  -3   20.40    4.50
  -9 -19  -3   22.10    4.50
   8  20   3   79.69    9.60
   8  20   3   80.99    9.60
  -8 -20  -3   60.89    8.90
  -8 -20  -3   65.29    8.90
   7  21   3  210.28   24.90
   7  21   3  244.28   24.90
  -7 -21  -3  249.88   24.80
  -7 -21  -3  325.07   25.70
   6  22   3   15.60    4.10
   6  22   3   19.20    4.20
  -6 -22  -3   19.80    4.10
  -6 -22  -3   27.10    4.60
   5  23   3   34.70    5.70
   5  23   3   27.80    5.00
  -5 -23  -3   34.40    5.40
  -5 -23  -3   19.70    5.50
  10  20   3   74.19    9.20
  10  20   3   58.39    9.50
   9  21   3   80.39    9.80
   9  21   3   73.89    9.90
  -9 -21  -3   51.99    9.00
  -9 -21  -3   71.19    9.20
   8  22   3   62.79    8.30
   8  22   3   67.89    8.70
  -8 -22  -3   37.60    8.00
  -8 -22  -3   58.99    8.10
  -9 -19   4    8.30    3.20
 -10 -18   4   24.50    4.90
  -4 -22   4    3.70    1.80
  -4 -22   4    2.10    1.60
   4  22  -4    3.80    2.00
   4  22  -4    2.10    1.90
  -5 -21   4   53.89    7.30
  -5 -21   4   54.19    7.00
   5  21  -4   62.39    7.30
   5  21  -4   41.20    7.10
  -6 -20   4   45.80    6.30
  -6 -20   4   45.40    6.40
   6  20  -4   50.19    6.60
   6  20  -4   31.10    6.30
  -7 -19   4   25.50    4.70
  -7 -19   4   18.50    4.00
   7  19  -4   22.70    4.70
   7  19  -4   32.60    4.70
  -8 -18   4   86.09    9.50
  -8 -18   4   75.89    9.10
   8  18  -4   73.69    9.30
   8  18  -4   74.29    9.50
  -9 -17   4   49.10    6.80
  -9 -17   4   39.00    6.50
   9  17  -4   57.99    7.10
   9  17  -4   55.79    6.80
 -10 -16   4   17.60    3.40
 -10 -16   4   18.70    3.60
  10  16  -4   15.80    3.30
  10  16  -4   15.30    3.40
 -11 -15   4   33.90    5.50
 -11 -15   4   42.60    5.70
  11  15  -4   35.30    5.60
  11  15  -4   39.30    5.60
 -12 -14   4   46.50    7.20
 -12 -14   4   70.49    8.00
  12  14  -4   73.19    7.90
  12  14  -4   57.29    7.60
 -13 -13   4   82.59   11.60
  13  13  -4  150.18   12.50
  13  13  -4   95.49   11.70
  -1 -23   4   40.70    6.10
  -1 -23   4   40.40    5.90
   1  23  -4   32.90    6.20
   1  23  -4   33.10    5.70
  -2 -22   4   29.50    5.60
  -2 -22   4   32.90    5.20
   2  22  -4   26.90    5.30
   2  22  -4   49.50    6.00
  -3 -21   4  957.30   97.29
  -3 -21   4 1119.69   97.29
   3  21  -4 1156.38   97.49
   3  21  -4 1231.88   97.79
  -4 -20   4   43.20    6.50
  -4 -20   4   59.39    6.90
   4  20  -4   40.60    6.40
   4  20  -4   54.59    7.50
  -5 -19   4  175.18   17.60
  -5 -19   4  171.88   17.30
   5  19  -4  179.78   17.40
   5  19  -4  166.88   17.70
  -6 -18   4  659.53   58.89
  -6 -18   4  693.73   58.69
   6  18  -4  633.54   58.89
   6  18  -4  654.03   58.59
  -7 -17   4   39.40    6.00
  -7 -17   4   48.70    6.40
   7  17  -4   52.19    6.30
   7  17  -4   37.70    6.30
  -8 -16   4   75.39    8.30
  -8 -16   4   73.39    8.30
   8  16  -4   56.49    8.40
   8  16  -4   60.39    7.90
  -9 -15   4  224.08   19.00
  -9 -15   4  174.68   18.80
   9  15  -4  184.18   19.10
   9  15  -4  189.38   18.80
 -10 -14   4   59.69    7.90
 -10 -14   4   64.39    8.00
  10  14  -4   59.29    7.80
  10  14  -4   70.79    7.80
 -11 -13   4   34.80    5.60
 -11 -13   4   41.70    5.70
  11  13  -4   49.40    6.10
  11  13  -4   37.10    5.60
 -12 -12   4  149.69   17.10
 -12 -12   4  173.68   17.30
  12  12  -4  199.88   17.50
  12  12  -4  174.18   17.40
 -13 -11   4   90.49    9.60
 -13 -11   4   63.49    8.90
  13  11  -4   83.29    9.30
  13  11  -4   84.39    9.30
   1 -23   4   32.10    5.30
   1 -23   4   36.80    5.40
  -1  23  -4   30.10    5.60
  -1  23  -4   39.70    5.70
   0 -22   4  308.07   27.80
   0 -22   4  313.57   76.09
   0  22  -4  277.37   27.90
   0  22  -4  301.57   27.80
  -1 -21   4    3.70    1.80
  -1 -21   4    1.00    1.30
   1  21  -4    2.30    1.70
   1  21  -4    5.20    2.00
  -2 -20   4   25.30    4.70
  -2 -20   4   22.90    4.30
   2  20  -4   29.90    4.70
   2  20  -4   21.10    4.60
  -3 -19   4   10.60    3.10
  -3 -19   4   13.40    3.00
   3  19  -4   12.90    3.00
   3  19  -4    9.40    2.90
  -4 -18   4   85.89    9.20
  -4 -18   4   67.39    9.10
   4  18  -4   82.39    9.80
   4  18  -4   81.29    9.30
  -5 -17   4  106.09   11.20
  -5 -17   4   80.29   10.50
   5  17  -4  107.29   11.00
   5  17  -4  105.29   11.40
  -6 -16   4   22.50    3.70
  -6 -16   4   20.70    3.90
   6  16  -4   22.60    3.80
   6  16  -4   17.60    3.90
  -7 -15   4   27.50    4.20
  -7 -15   4   20.50    3.80
   7  15  -4   18.60    3.90
   7  15  -4   19.90    3.70
  -8 -14   4    4.10    1.80
  -8 -14   4    3.60    1.70
   8  14  -4    5.90    1.90
   8  14  -4    4.00    1.70
  -9 -13   4  103.29   11.30
  -9 -13   4  104.59   11.40
   9  13  -4  114.39   11.70
   9  13  -4  103.49   11.20
 -10 -12   4   42.80    6.00
 -10 -12   4   49.20    6.10
  10  12  -4   47.90    6.30
  10  12  -4   39.30    5.80
 -11 -11   4  113.19   11.20
 -11 -11   4  103.49   11.20
  11  11  -4  107.29   11.00
  11  11  -4   86.09   11.00
 -12 -10   4    1.50    1.50
 -12 -10   4    3.20    1.80
  12  10  -4    1.30    1.60
  12  10  -4    2.70    1.70
 -13  -9   4   12.60    2.80
 -13  -9   4   13.90    2.80
  13   9  -4    9.90    2.80
  13   9  -4   13.70    2.90
  14   8  -4    6.30    2.80
  14   8  -4   13.50    2.80
   3 -23   4   14.00    3.60
   3 -23   4   25.10    4.30
  -3  23  -4   19.10    4.40
  -3  23  -4   27.80    4.60
   2 -22   4   30.50    5.20
   2 -22   4   40.00    5.50
  -2  22  -4   23.60    5.20
   1 -21   4    4.10    1.80
   1 -21   4    4.00    1.80
  -1  21  -4    4.00    2.00
  -1  21  -4    4.60    1.90
   0 -20   4   14.10    3.40
   0 -20   4   14.20    3.20
   0  20  -4   13.30    3.20
   0  20  -4   15.60    3.40
  -1 -19   4   38.40    5.60
  -1 -19   4   39.40    5.60
   1  19  -4   37.20    6.00
   1  19  -4   43.80    6.10
  -2 -18   4   95.29   10.90
  -2 -18   4  112.19   10.80
   2  18  -4  108.99   11.00
   2  18  -4   76.39   10.60
  -4 -16   4    9.20    2.50
   4  16  -4    5.70    2.40
   4  16  -4    4.00    2.20
  -5 -15   4   83.89    8.80
  -5 -15   4   67.79    8.90
   5  15  -4   84.29    8.90
   5  15  -4   73.59    9.00
  -6 -14   4   52.29    6.10
  -6 -14   4   46.40    6.00
   6  14  -4   47.80    6.10
   6  14  -4   31.00    5.80
  -7 -13   4  110.89   11.40
  -7 -13   4  104.89   11.20
   7  13  -4  111.49   11.70
   7  13  -4  103.99   11.10
  -8 -12   4   78.49    8.40
  -8 -12   4   70.29    8.20
   8  12  -4   64.39    8.00
  -9 -11   4   21.10    3.70
  -9 -11   4   18.70    3.60
   9  11  -4   21.90    3.80
   9  11  -4   19.40    3.50
 -10 -10   4   14.10    3.00
 -10 -10   4   13.60    2.90
  10  10  -4   10.60    2.60
  10  10  -4   15.30    3.00
 -11  -9   4   77.29    9.10
 -12  -8   4  105.79   11.00
  12   8  -4  115.89   11.40
  12   8  -4   83.49   10.60
 -13  -7   4  187.18   16.90
 -13  -7   4  156.08   16.80
  13   7  -4  187.48   16.90
  13   7  -4  150.38   16.70
  14   6  -4    8.20    2.20
  14   6  -4    4.90    1.90
   5 -23   4   62.39    8.20
   5 -23   4   66.99    8.40
  -5  23  -4   53.39    8.00
  -5  23  -4   57.09    8.20
   4 -22   4    1.20    1.70
   4 -22   4    4.10    1.90
  -4  22  -4    2.00    1.80
  -4  22  -4    0.70    1.70
   3 -21   4 1163.18   89.19
   3 -21   4 1036.40   89.49
  -3  21  -4 1069.99   89.39
  -3  21  -4  816.72   88.69
   2 -20   4   26.70    4.50
   2 -20   4   24.10    4.30
  -2  20  -4   22.30    4.60
  -2  20  -4   27.40    4.70
   1 -19   4   47.80    6.30
   1 -19   4   47.50    6.10
  -1  19  -4   36.20    5.70
  -1  19  -4   36.70    6.10
  -1 -17   4   93.89    9.50
  -1 -17   4   82.59    9.30
   1  17  -4   70.59    9.50
   1  17  -4   89.09    9.50
  -2 -16   4   99.29   10.40
  -2 -16   4  100.79   10.50
   2  16  -4   89.49   10.10
   2  16  -4   86.99   10.20
  -3 -15   4 1717.53  149.29
  -3 -15   4 1673.93  149.19
   3  15  -4 1668.43  148.89
   3  15  -4 1842.82  149.49
  -4 -14   4   40.10    5.50
  -4 -14   4   37.70    5.40
   4  14  -4   37.10    5.20
   4  14  -4   47.10    5.90
  -5 -13   4  119.69   12.30
  -5 -13   4  110.69   12.00
   5  13  -4  128.69   12.70
   5  13  -4  127.79   12.40
  -6 -12   4 2306.07  198.08
  -6 -12   4 2343.17  198.18
   6  12  -4 2241.38  197.88
   6  12  -4 2297.27  198.18
  -7 -11   4  120.09   12.00
   7  11  -4  112.39   12.00
   7  11  -4  119.29   12.00
  -8 -10   4   77.59    9.60
  -8 -10   4  106.29   10.10
   8  10  -4   93.69    9.90
  -9  -9   4  256.97   22.70
  -9  -9   4  219.78   22.30
   9   9  -4  241.88   22.50
   9   9  -4  249.78   22.50
 -10  -8   4   75.09    8.50
 -10  -8   4   73.49    8.50
  10   8  -4   76.79    8.30
  10   8  -4   72.49    8.40
 -11  -7   4    6.20    2.10
 -11  -7   4    4.50    1.90
  11   7  -4    4.00    1.80
  11   7  -4    5.30    1.70
 -12  -6   4  135.29   12.00
 -12  -6   4  115.79   11.50
  12   6  -4   83.79   10.90
  12   6  -4  108.39   11.30
 -13  -5   4  128.09   13.90
  14   4  -4   16.70    3.20
  14   4  -4   18.70    3.40
   7 -23   4    8.30    3.60
  -7  23  -4   12.80    3.60
   6 -22   4   74.59    9.60
   6 -22   4   92.99   10.50
  -6  22  -4   96.89   11.10
  -6  22  -4   56.79    9.40
   5 -21   4   51.59    7.40
   5 -21   4   53.49    7.30
  -5  21  -4   47.70    7.30
  -5  21  -4   61.59    8.00
   4 -20   4   48.00    6.10
   4 -20   4   40.70    6.20
  -4  20  -4   27.10    5.70
  -4  20  -4   54.69    6.50
   3 -19   4   10.10    2.60
   3 -19   4   11.40    3.10
  -3  19  -4    8.50    2.70
  -3  19  -4    8.60    2.50
   2 -18   4   85.89   10.60
  -2  18  -4  121.39   11.60
   1 -17   4   89.29    8.90
   1 -17   4   67.19    8.60
  -1  17  -4   69.19    8.80
  -1  17  -4   73.99    8.90
   0 -16   4  140.39   12.00
   0 -16   4  115.29   11.70
   0  16  -4   80.79   11.50
   0  16  -4  131.69   11.90
  -1 -15   4    1.60    2.50
  -1 -15   4    1.60    1.20
   1  15  -4    0.00    1.50
   1  15  -4   -1.10    1.10
  -2 -14   4    3.00    1.60
  -2 -14   4    2.20    1.60
   2  14  -4    1.60    1.20
   2  14  -4    1.00    1.40
  -3 -13   4   17.90    3.20
  -3 -13   4   15.70    3.20
   3  13  -4   20.70    3.30
   3  13  -4   19.10    3.50
  -4 -12   4  151.98   14.20
  -4 -12   4  146.49   14.40
   4  12  -4  158.48   14.50
   4  12  -4  130.09   13.90
  -5 -11   4  100.09   11.00
  -5 -11   4  114.09   11.10
   5  11  -4  103.79   11.10
   5  11  -4  114.89   11.30
  -6 -10   4   62.29    7.00
  -6 -10   4   59.99    7.00
   6  10  -4   57.19    7.10
   6  10  -4   67.59    7.30
  -7  -9   4    5.10    1.90
   7   9  -4    5.90    1.90
   7   9  -4   10.00    2.30
  -8  -8   4   12.10    2.50
  -8  -8   4    9.90    2.30
   8   8  -4   10.30    2.40
   8   8  -4   14.60    2.80
  -9  -7   4   28.30    4.30
  -9  -7   4   24.80    4.00
   9   7  -4   32.50    4.50
   9   7  -4   34.00    4.50
 -10  -6   4   27.50    4.20
 -10  -6   4   30.10    4.40
  10   6  -4   27.10    4.20
  10   6  -4   28.80    4.40
 -11  -5   4   94.89   10.60
 -11  -5   4   95.69   10.70
  11   5  -4  109.99   10.80
  11   5  -4  104.99   10.80
 -12  -4   4   69.19    8.10
 -12  -4   4   73.49    8.30
  12   4  -4   71.49    8.50
  12   4  -4   75.19    8.20
 -13  -3   4   11.00    2.70
 -13  -3   4    9.60    2.40
  13   3  -4   11.20    2.50
  13   3  -4    7.50    2.20
  14   2  -4   14.00    2.90
  14   2  -4   11.70    2.90
   8 -22   4   37.60    6.20
   8 -22   4   36.70    6.10
  -8  22  -4   34.40    5.90
  -8  22  -4   31.60    6.20
   7 -21   4    9.50    2.90
   7 -21   4   11.20    2.80
  -7  21  -4    6.10    3.00
  -7  21  -4   10.90    3.10
   6 -20   4   33.00    5.60
   6 -20   4   45.10    6.40
  -6  20  -4   23.70    5.40
  -6  20  -4   38.90    5.80
   5 -19   4  159.28   14.60
   5 -19   4  129.69   14.30
  -5  19  -4  119.09   14.60
  -5  19  -4  135.09   14.40
   4 -18   4   85.59    9.60
   4 -18   4   96.99   10.20
  -4  18  -4   75.29   10.10
   3 -17   4  249.38   21.60
   3 -17   4  207.28   21.10
  -3  17  -4  226.48   21.60
  -3  17  -4  221.28   21.40
   2 -16   4   94.49   10.50
   2 -16   4  102.59   10.60
  -2  16  -4  103.19   10.60
  -2  16  -4   95.29   10.50
   1 -15   4   -0.20    1.00
   1 -15   4    1.40    1.40
  -1  15  -4   -0.90    1.10
  -1  15  -4    0.30    1.30
   0 -14   4    4.30    1.80
   0 -14   4    3.70    1.60
   0  14  -4    3.80    1.70
   0  14  -4    1.40    1.30
  -1 -13   4   46.60    5.60
  -1 -13   4   30.50    5.10
   1  13  -4   45.30    5.20
   1  13  -4   41.50    5.40
  -2 -12   4  115.59   12.00
  -2 -12   4  126.89   12.20
   2  12  -4  126.39   12.20
   2  12  -4  120.59   12.10
  -3 -11   4   80.19    8.30
  -3 -11   4   75.69    8.20
   3  11  -4   76.39    8.30
   3  11  -4   77.29    8.40
  -4 -10   4   26.20    3.80
  -4 -10   4   28.20    3.80
   4  10  -4   22.10    3.50
   4  10  -4   19.60    3.50
  -5  -9   4  229.38   21.50
  -5  -9   4  218.38   21.40
   5   9  -4  238.38   21.40
   5   9  -4  244.98   21.60
  -6  -8   4  143.99   13.90
  -6  -8   4  128.89   13.80
   6   8  -4  164.68   14.00
   6   8  -4  145.09   14.20
  -7  -7   4  128.69   13.10
  -7  -7   4  129.39   12.40
   7   7  -4  121.09   12.30
   7   7  -4  130.89   12.50
  -8  -6   4   43.10    5.40
  -8  -6   4   39.90    5.10
   8   6  -4   43.50    5.30
   8   6  -4   39.60    5.30
  -9  -5   4   90.99    8.40
  -9  -5   4   71.39    8.00
   9   5  -4   64.59    7.80
   9   5  -4   67.59    7.80
 -10  -4   4   37.30    4.70
 -10  -4   4   29.80    4.40
  10   4  -4   36.30    4.80
  10   4  -4   32.90    4.70
 -11  -3   4  153.98   15.20
 -11  -3   4  174.08   15.50
  11   3  -4  136.39   14.90
  11   3  -4  156.28   15.10
 -12  -2   4   55.09    6.70
 -12  -2   4   55.09    6.60
  12   2  -4   53.29    6.60
  12   2  -4   56.09    6.60
 -13  -1   4  235.58   21.70
 -13  -1   4  231.88   21.90
  13   1  -4  205.48   21.60
  13   1  -4  257.07   22.20
   9 -21   4  118.79   13.30
   9 -21   4  107.29   13.20
   8 -20   4   20.70    4.50
   8 -20   4   18.60    4.30
  -8  20  -4   29.40    5.10
  -8  20  -4   20.90    4.90
   7 -19   4   19.70    3.90
   7 -19   4   12.20    3.60
  -7  19  -4   16.30    4.20
  -7  19  -4   19.90    4.00
   6 -18   4  494.35   50.79
  -6  18  -4  646.64   51.29
   5 -17   4   93.29   10.70
   5 -17   4  107.49   10.70
  -5  17  -4   69.89   10.10
  -5  17  -4   96.39   10.60
   4 -16   4    6.30    2.10
  -4  16  -4    7.60    2.50
  -4  16  -4    6.10    2.10
   3 -15   4 1558.24  138.99
   3 -15   4 1659.63  139.29
  -3  15  -4 1455.75  139.19
  -3  15  -4 1758.02  139.39
   2 -14   4    0.50    0.90
   2 -14   4    1.40    1.40
  -2  14  -4    0.10    1.10
  -2  14  -4    2.00    1.60
   1 -13   4   38.20    5.10
   1 -13   4   46.00    5.40
  -1  13  -4   33.50    5.10
  -1  13  -4   34.80    5.10
   0 -12   4 5337.47  435.76
   0 -12   4 4824.32  435.26
   0  12  -4 5310.57  435.96
   0  12  -4 4865.91  435.36
  -1 -11   4  122.89   11.60
  -1 -11   4  108.29   11.50
   1  11  -4  115.09   11.60
   1  11  -4  124.69   11.60
  -2 -10   4  147.09   13.80
  -2 -10   4  144.89   13.60
   2  10  -4  139.49   13.80
   2  10  -4  139.89   13.60
  -3  -9   4 2569.24  215.78
  -3  -9   4 2584.34  215.98
   3   9  -4 2431.56  215.68
   3   9  -4 2452.45  215.78
  -4  -8   4   21.50    3.20
  -4  -8   4   18.60    3.30
   4   8  -4   27.40    3.60
   4   8  -4   23.70    3.30
  -5  -7   4   33.10    4.30
  -5  -7   4   31.30    4.30
   5   7  -4   33.00    4.50
   5   7  -4   41.20    4.60
  -6  -6   4 1700.53  153.08
  -6  -6   4 1738.13  153.18
   6   6  -4 1895.01  153.28
   6   6  -4 1777.22  153.28
  -7  -5   4  192.28   17.90
  -7  -5   4  197.48   17.90
   7   5  -4  192.38   18.00
   7   5  -4  190.08   17.80
  -8  -4   4   86.49    9.70
  -8  -4   4   95.59    9.80
   8   4  -4   94.79    9.70
   8   4  -4  107.99   10.10
  -9  -3   4  168.58   16.20
  -9  -3   4  162.78   16.10
   9   3  -4  174.58   16.30
   9   3  -4  177.28   16.20
 -10  -2   4   19.30    3.40
 -10  -2   4   22.50    3.60
  10   2  -4   23.50    3.60
  10   2  -4   25.60    3.60
 -11  -1   4    9.30    2.30
 -11  -1   4    7.30    2.00
  11   1  -4    9.40    2.20
  11   1  -4    6.30    2.00
 -12   0   4  534.15   47.30
 -12   0   4  526.55   47.20
  12   0  -4  563.64   47.50
  12   0  -4  505.75   47.30
 -13   1   4  247.48   22.00
 -13   1   4  228.88   21.80
  13  -1  -4  241.78   21.60
  13  -1  -4  204.18   21.60
   9 -19   4   16.00    4.20
   9 -19   4   26.00    4.50
  -9  19  -4   12.20    4.00
  -9  19  -4   24.60    4.50
   7 -17   4   44.80    6.30
   7 -17   4   42.50    6.70
  -7  17  -4   54.09    7.00
  -7  17  -4   41.30    6.60
   6 -16   4   26.10    4.40
   6 -16   4   18.10    4.10
  -6  16  -4   22.50    4.30
  -6  16  -4   26.90    4.60
   5 -15   4   84.79    8.70
   5 -15   4   81.59    8.90
  -5  15  -4   67.69    8.20
  -5  15  -4   56.89    8.40
   4 -14   4   40.40    5.20
   4 -14   4   34.30    5.00
  -4  14  -4   32.50    4.70
  -4  14  -4   29.10    5.00
   3 -13   4   16.60    3.10
   3 -13   4   16.20    3.00
  -3  13  -4   15.50    3.50
   2 -12   4  105.69   11.50
   2 -12   4  100.69   11.30
  -2  12  -4  117.19   11.60
  -2  12  -4  145.69   11.90
   1 -11   4  123.19   11.60
   1 -11   4  120.29   11.70
  -1  11  -4  106.19   11.40
  -1  11  -4  123.49   11.80
   0 -10   4  148.09   17.20
   0 -10   4  210.18   17.80
   0  10  -4  202.98   17.60
   0  10  -4  206.48   17.60
  -1  -9   4   28.80    4.30
   1   9  -4   23.40    3.70
  -5  -5   4   69.69    7.10
   5   5  -4   66.39    7.10
  -6  -4   4   42.10    5.00
  -6  -4   4   49.99    5.20
   6   4  -4   41.10    5.00
   6   4  -4   41.20    5.10
  -7  -3   4    5.00    1.60
  -7  -3   4    4.90    1.50
   7   3  -4    6.40    1.80
   7   3  -4    1.80    1.40
  -8  -2   4   58.89    6.40
  -8  -2   4   59.59    6.50
   8   2  -4   54.99    6.30
   8   2  -4   49.70    6.20
  -9  -1   4   31.80    4.30
  -9  -1   4   37.70    4.60
   9   1  -4   28.70    4.20
   9   1  -4   32.20    4.30
 -10   0   4   16.40    2.90
 -10   0   4   15.70    3.10
  10   0  -4   14.20    2.90
  10   0  -4   18.60    3.00
 -11   1   4    8.00    1.90
 -11   1   4    4.50    1.80
  11  -1  -4    4.60    1.80
  11  -1  -4    6.70    1.90
 -12   2   4   55.59    6.50
 -12   2   4   60.99    6.90
  12  -2  -4   54.29    6.80
  12  -2  -4   52.09    6.50
 -13   3   4   16.50    2.90
 -13   3   4   13.30    2.80
  13  -3  -4   10.90    2.60
  13  -3  -4    8.20    2.20
  14  -4  -4    6.70    2.50
  14  -4  -4   15.30    2.90
  10 -18   4   21.50    4.00
  10 -18   4   14.10    4.00
   9 -17   4   56.09    7.50
   9 -17   4   52.39    6.80
  -9  17  -4   41.80    6.40
  -9  17  -4   36.10    6.80
   8 -16   4   64.59    8.60
   8 -16   4   74.39    8.60
  -8  16  -4   70.49    9.00
  -8  16  -4   61.29    8.40
   7 -15   4   10.20    3.10
   7 -15   4   18.80    3.50
  -7  15  -4   22.80    3.90
  -7  15  -4   15.70    3.60
   6 -14   4   31.80    5.40
   6 -14   4   42.10    5.70
  -6  14  -4   42.50    5.70
  -6  14  -4   42.60    5.80
   5 -13   4  115.89   12.40
   5 -13   4  131.99   12.70
  -5  13  -4  122.89   12.40
  -5  13  -4  118.59   12.40
   4 -12   4  157.78   13.70
   4 -12   4  127.09   13.40
  -4  12  -4  144.19   13.80
  -4  12  -4  127.79   13.70
   3 -11   4   89.89    8.70
   3 -11   4   84.39    8.60
  -3  11  -4   83.59    8.80
  -3  11  -4   76.59    8.60
   1  -9   4   23.10    3.60
   1  -9   4   32.60    3.90
  -1   9  -4   31.50    4.00
  -1   9  -4   29.50    3.70
   0  -8   4   54.19    7.80
   0  -8   4   86.19    8.10
   0   8  -4  107.09    8.40
   0   8  -4   87.29    8.10
  -1  -7   4   13.10    2.40
  -1  -7   4   13.60    2.30
   1   7  -4   14.50    2.30
   1   7  -4   15.60    2.50
  -2  -6   4   18.30    2.70
  -2  -6   4   22.90    2.90
   2   6  -4   13.40    2.50
   2   6  -4   15.80    2.60
  -3  -5   4  332.87   28.40
  -3  -5   4  304.97   28.40
   3   5  -4  311.67   28.40
   3   5  -4  329.17   28.40
  -4  -4   4    1.50    1.00
  -4  -4   4    1.80    1.10
   4   4  -4   -1.10    0.70
   4   4  -4   -0.30    0.80
  -5  -3   4  285.27   25.40
   5   3  -4  281.27   25.30
  -6  -2   4   39.90    4.60
   6   2  -4   40.40    4.70
  -7  -1   4  260.67   23.90
  -7  -1   4  259.67   24.00
   7   1  -4  276.77   24.00
   7   1  -4  261.07   23.80
  -8   0   4    1.80    1.20
  -8   0   4    3.40    1.40
   8   0  -4    2.00    1.40
   8   0  -4    1.80    1.10
  -9   1   4   36.10    4.70
  -9   1   4   32.80    4.60
   9  -1  -4   38.80    4.90
   9  -1  -4   40.70    4.90
 -10   2   4   25.90    3.70
 -10   2   4   22.20    3.60
  10  -2  -4   23.40    3.70
  10  -2  -4   22.10    3.60
 -11   3   4  154.08   14.90
 -11   3   4  150.18   15.10
  11  -3  -4  148.09   14.90
  11  -3  -4  155.78   15.10
 -12   4   4   64.09    7.70
 -12   4   4   66.39    7.90
  12  -4  -4   69.39    8.10
  12  -4  -4   80.69    8.20
 -13   5   4  118.49   12.70
  14  -6  -4    5.00    1.90
  14  -6  -4    4.20    1.90
   9 -15   4  152.78   16.90
   9 -15   4  201.68   16.90
  -9  15  -4  145.69   16.10
  -9  15  -4  150.28   17.00
   8 -14   4    7.40    2.20
   8 -14   4    4.90    2.10
  -8  14  -4    3.50    2.20
  -8  14  -4    3.30    1.90
   7 -13   4  108.59   10.60
   7 -13   4   90.79   10.60
  -7  13  -4   94.79   10.70
  -7  13  -4  108.19   10.90
   6 -12   4 2781.82  212.28
   6 -12   4 2411.56  212.08
  -6  12  -4 2424.06  211.98
  -6  12  -4 2243.58  211.98
   5 -11   4   90.99   11.00
   5 -11   4  101.09   10.40
  -5  11  -4  108.89   10.60
   4 -10   4   15.50    3.00
   4 -10   4   18.30    3.00
  -4  10  -4   20.50    3.20
   3  -9   4 2181.58  188.68
   3  -9   4 2234.38  188.58
  -3   9  -4 2172.58  188.68
  -3   9  -4 2185.38  188.78
   2  -8   4    6.10    1.60
   2  -8   4    3.40    1.40
  -2   8  -4    4.20    1.30
  -2   8  -4    3.30    1.30
   1  -7   4   13.40    2.20
   1  -7   4   12.70    2.20
  -1   7  -4   14.00    2.20
  -1   7  -4   18.00    2.50
   0  -6   4 3495.55  304.17
   0  -6   4 3514.75  304.17
   0   6  -4 3382.46  304.07
   0   6  -4 3803.62  304.47
  -1  -5   4  122.09   11.00
  -1  -5   4  110.19   10.90
   1   5  -4  108.69   11.00
   1   5  -4  125.59   11.10
  -2  -4   4   82.99    9.00
  -2  -4   4   96.09    9.10
   2   4  -4  106.09    9.20
   2   4  -4   95.49    9.00
  -3  -3   4 1307.37  114.09
  -3  -3   4 1350.26  113.99
   3   3  -4 1297.87  113.99
   3   3  -4 1333.77  113.99
  -4  -2   4   13.70    2.10
  -4  -2   4   14.90    2.30
   4   2  -4   12.60    2.10
   4   2  -4   11.90    2.10
  -5  -1   4    6.90    1.60
  -5  -1   4    4.90    1.40
   5   1  -4    6.10    1.50
   5   1  -4    4.70    1.30
  -7   1   4  253.57   22.40
  -7   1   4  236.88   22.40
   7  -1  -4  243.38   22.30
   7  -1  -4  251.97   22.50
  -8   2   4   51.39    6.10
  -8   2   4   50.19    5.90
   8  -2  -4   59.39    6.30
   8  -2  -4   50.99    6.10
  -9   3   4  158.08   16.20
  -9   3   4  171.78   16.50
   9  -3  -4  174.28   16.40
   9  -3  -4  190.98   16.60
 -10   4   4   36.70    4.70
 -10   4   4   34.80    5.00
  10  -4  -4   39.70    5.00
  10  -4  -4   30.60    4.60
 -11   5   4  107.89   10.40
 -11   5   4   92.49   10.50
  11  -5  -4   86.69   10.40
  11  -5  -4  109.19   10.60
 -12   6   4  101.79   11.20
 -12   6   4  105.09   10.90
  12  -6  -4  105.29   10.90
  12  -6  -4  102.69   11.30
 -13   7   4  194.18   17.30
 -13   7   4  147.29   17.00
  13  -7  -4  162.78   17.30
  13  -7  -4  195.98   17.30
  10 -14   4   66.19    7.40
  10 -14   4   54.99    8.10
 -10  14  -4   46.80    8.00
 -10  14  -4   68.49    7.50
   9 -13   4   84.79   10.10
   9 -13   4   84.69    9.60
  -9  13  -4   96.59   10.50
  -9  13  -4   88.49    9.70
   8 -12   4   69.99    8.00
   8 -12   4   77.39    8.40
  -8  12  -4   69.29    8.00
  -8  12  -4   68.39    8.10
  -7  11  -4  120.19   12.10
   6 -10   4   63.39    6.20
   6 -10   4   52.89    6.10
  -6  10  -4   35.10    5.60
  -6  10  -4   57.19    6.20
   5  -9   4  226.08   20.60
   5  -9   4  216.28   20.60
  -5   9  -4  237.58   20.60
  -5   9  -4  222.08   20.70
   4  -8   4   31.20    3.60
   4  -8   4   23.40    3.30
  -4   8  -4   21.90    3.20
  -4   8  -4   24.40    3.30
   3  -7   4  139.09   13.20
   3  -7   4  144.79   13.20
  -3   7  -4  140.29   13.20
  -3   7  -4  144.79   13.30
   2  -6   4   22.70    2.80
   2  -6   4   19.30    2.60
  -2   6  -4   19.80    2.70
  -2   6  -4   19.70    2.70
   1  -5   4  107.89    9.90
   1  -5   4   93.39    9.80
  -1   5  -4  110.59    9.90
  -1   5  -4  110.49    9.90
   0  -4   4    6.70    1.30
   0  -4   4    5.10    1.20
   0   4  -4    2.00    1.00
   0   4  -4    4.60    1.20
  -1  -3   4   26.00    3.20
  -1  -3   4   29.10    3.20
   1   3  -4   30.20    3.30
   1   3  -4   25.50    3.20
  -2  -2   4  105.49    8.30
  -2  -2   4   70.39    8.10
   2   2  -4   93.69    8.20
   2   2  -4   78.29    8.10
  -3  -1   4   13.10    2.10
  -3  -1   4   10.50    1.90
   3   1  -4   14.10    2.10
   3   1  -4    9.20    1.70
  -4   0   4   81.49    8.20
  -4   0   4   75.29    8.10
   4   0  -4   99.69    8.30
   4   0  -4   81.19    8.20
  -5   1   4    7.70    1.60
  -5   1   4    5.80    1.60
   5  -1  -4    4.80    1.40
   5  -1  -4    7.90    1.60
  -6   2   4   38.50    4.50
   6  -2  -4   40.40    5.00
  -7   3   4    7.30    1.80
  -7   3   4    6.80    1.80
   7  -3  -4    4.20    1.50
   7  -3  -4    5.30    1.50
  -8   4   4   92.39    9.40
  -8   4   4   90.49    9.40
   8  -4  -4   89.79    9.40
   8  -4  -4   90.89    9.60
  -9   5   4   85.39    8.60
  -9   5   4   90.49    8.90
   9  -5  -4   67.59    8.30
   9  -5  -4   73.89    8.40
 -10   6   4   38.90    5.30
 -10   6   4   38.30    5.00
  10  -6  -4   31.60    5.00
  10  -6  -4   38.10    5.10
 -11   7   4    7.80    2.00
 -11   7   4    4.80    1.90
  11  -7  -4    6.40    2.00
  11  -7  -4    6.40    2.10
 -13   9   4   13.50    3.00
 -13   9   4   19.00    3.30
  13  -9  -4   10.50    2.90
  13  -9  -4   12.60    2.90
  11 -13   4   25.60    5.30
  11 -13   4   41.40    5.00
  10 -12   4   39.80    4.90
  10 -12   4   31.70    5.50
 -10  12  -4   46.70    5.20
 -10  12  -4   28.90    5.30
  -9  11  -4   17.80    3.20
   8 -10   4   78.39    8.50
   8 -10   4   72.79    8.00
  -8  10  -4   83.59    8.40
  -8  10  -4   77.29    8.30
   7  -9   4    8.00    1.70
   7  -9   4    5.10    1.50
  -7   9  -4    4.30    1.50
  -7   9  -4    4.50    1.60
   6  -8   4  141.89   13.40
   6  -8   4  153.68   13.50
  -6   8  -4  157.38   13.60
  -6   8  -4  123.59   13.30
   5  -7   4   35.20    4.10
   5  -7   4   33.20    4.10
  -5   7  -4   35.00    4.10
  -5   7  -4   35.30    4.10
   4  -6   4  154.88   15.10
   4  -6   4  166.68   15.10
  -4   6  -4  181.08   15.30
   3  -5   4  326.07   30.50
   3  -5   4  389.96   30.70
  -3   5  -4  340.97   30.70
  -3   5  -4  345.57   30.60
   2  -4   4   81.39    8.30
   2  -4   4   84.59    8.20
  -2   4  -4   92.49    8.30
  -2   4  -4   97.39    8.30
   1  -3   4   26.10    2.90
   1  -3   4   27.80    3.00
  -1   3  -4   28.40    2.90
  -1   3  -4   22.10    2.80
   0  -2   4    3.80    1.00
   0  -2   4    2.20    0.90
   0   2  -4    3.60    0.90
   0   2  -4    2.20    0.80
  -1  -1   4   79.69    6.90
  -1  -1   4   64.89    6.70
   1   1  -4   65.39    6.70
   1   1  -4   71.49    6.70
  -2   0   4    7.70    1.50
  -2   0   4    4.70    1.30
   2   0  -4    8.20    1.40
   2   0  -4    7.60    1.40
  -3   1   4   11.70    1.90
  -3   1   4   13.30    2.10
   3  -1  -4   12.30    2.00
   3  -1  -4   13.70    2.10
  -4   2   4   12.30    2.10
  -4   2   4   10.00    2.00
   4  -2  -4   11.90    2.10
   4  -2  -4   14.70    2.20
  -5   3   4  287.07   27.70
   5  -3  -4  336.27   27.90
  -6   4   4   47.10    5.20
  -6   4   4   42.80    5.20
   6  -4  -4   45.20    5.30
   6  -4  -4   42.80    5.20
  -7   5   4  194.98   18.90
   7  -5  -4  192.58   18.80
   7  -5  -4  227.18   19.20
  -8   6   4   44.30    5.40
  -8   6   4   47.30    5.60
   8  -6  -4   42.20    5.70
   8  -6  -4   43.50    5.50
  -9   7   4   22.50    3.90
  -9   7   4   38.10    4.80
   9  -7  -4   34.10    4.70
   9  -7  -4   33.50    4.60
 -10   8   4   76.39    8.80
 -10   8   4   88.09    8.90
  10  -8  -4   81.49    8.90
  10  -8  -4   71.39    8.70
 -11   9   4   85.89   10.20
  11  -9  -4   90.49   10.10
  11  -9  -4   95.69   10.00
 -12  10   4    6.00    2.10
 -12  10   4    1.50    1.50
  12 -10  -4    3.10    1.60
  12 -10  -4    1.00    1.60
 -13  11   4   94.69    9.60
 -13  11   4   77.19    9.70
  13 -11  -4   72.39    9.50
  13 -11  -4   89.19    9.70
  11 -11   4   80.59    9.80
  11 -11   4  106.09    9.40
 -11  11  -4   82.49   10.10
  10 -10   4   14.10    2.30
  10 -10   4   13.10    2.80
 -10  10  -4   11.70    2.90
 -10  10  -4   13.70    2.30
   9  -9   4  194.98   19.30
   9  -9   4  213.38   18.90
  -9   9  -4  201.98   18.80
  -9   9  -4  219.48   19.40
   8  -8   4   12.50    2.00
   8  -8   4   11.10    2.30
  -8   8  -4   11.60    2.30
  -8   8  -4   10.40    1.80
   7  -7   4  133.39   11.30
   7  -7   4  119.09   11.00
  -7   7  -4   99.99   10.90
  -7   7  -4  128.79   11.20
   6  -6   4 1839.12  151.58
   6  -6   4 1701.13  151.38
  -6   6  -4 1793.82  151.48
  -6   6  -4 1723.63  151.48
  -5   5  -4   63.89    6.10
  -5   5  -4   59.99    6.00
   4  -4   4    0.60    8.70
   4  -4   4    1.30    0.60
  -4   4  -4    0.70    0.70
  -4   4  -4    1.00    2.00
   3  -3   4 1413.16  119.69
   3  -3   4 1362.86  119.69
  -3   3  -4 1447.36  119.79
  -3   3  -4 1357.76  119.69
   2  -2   4  101.09    8.90
   2  -2   4   98.19    8.80
  -2   2  -4   95.39    8.80
  -2   2  -4   96.29    8.80
   1  -1   4   73.89    7.20
   1  -1   4   70.99    7.20
  -1   1  -4   77.09    7.20
  -1   1  -4   86.99    7.20
   0   0   4 9999.00  809.22
   0   0   4 9195.88  808.42
   0   0  -4 9103.29  808.32
   0   0  -4 9536.45  808.72
  -1   1   4   88.89    7.50
  -1   1   4   65.59    7.20
   1  -1  -4   72.19    7.30
   1  -1  -4   83.59    7.40
  -2   2   4  100.29    9.20
  -2   2   4  103.89    9.20
   2  -2  -4   95.29    9.10
   2  -2  -4   87.69    9.10
  -3   3   4 1388.96  118.69
  -3   3   4 1353.76  118.69
   3  -3  -4 1402.96  118.69
   3  -3  -4 1360.16  118.59
  -4   4   4    0.60    0.90
  -4   4   4    0.90    0.90
   4  -4  -4    1.30    0.90
   4  -4  -4    0.60    0.90
  -5   5   4   58.49    6.30
   5  -5  -4   58.29    6.40
  -6   6   4 1699.03  152.78
  -6   6   4 1840.72  152.98
   6  -6  -4 1799.82  152.98
   6  -6  -4 1755.22  152.88
  -7   7   4  121.29   13.50
   7  -7  -4  120.39   12.80
   7  -7  -4  154.08   13.10
  -8   8   4   12.50    2.60
  -8   8   4   12.10    2.50
   8  -8  -4   11.60    2.80
  -9   9   4  227.68   21.20
  -9   9   4  251.07   21.50
   9  -9  -4  221.08   21.30
   9  -9  -4  211.18   21.10
 -10  10   4   13.70    2.90
 -10  10   4   13.20    2.80
  10 -10  -4   14.50    3.10
  10 -10  -4   16.00    3.00
 -11  11   4  117.99   12.10
 -11  11   4  114.49   12.40
  11 -11  -4  111.19   11.90
  11 -11  -4  111.69   12.40
 -12  12   4  219.88   18.40
 -12  12   4  160.68   18.00
  12 -12  -4  179.38   18.10
  12 -12  -4  172.58   18.10
  13 -13  -4  117.39   11.80
  13 -13  -4   94.59   11.40
  11  -9   4   62.79   12.50
  11  -9   4   78.89    7.40
 -11   9  -4   90.59    7.60
 -11   9  -4   53.19    7.60
  10  -8   4   66.89    6.00
  10  -8   4   55.29   10.00
 -10   8  -4   69.39    5.90
 -10   8  -4   38.10    6.10
   9  -7   4   29.80    3.10
   9  -7   4   24.00    3.30
  -9   7  -4   23.50    3.40
  -9   7  -4   28.20    3.00
   8  -6   4   40.30    4.20
   8  -6   4   37.00    3.90
  -8   6  -4   38.60    3.90
  -8   6  -4   36.50    4.10
   7  -5   4  199.38   16.90
   7  -5   4  199.38   16.90
  -7   5  -4  195.68   16.90
  -7   5  -4  174.18   16.80
   6  -4   4   46.80    4.30
   6  -4   4   40.80    4.20
  -6   4  -4   44.10    4.20
  -6   4  -4   46.80    4.30
  -5   3  -4  292.47   25.50
  -5   3  -4  297.77   25.50
   4  -2   4   12.60    1.30
   4  -2   4   10.00    1.40
  -4   2  -4   12.40    1.40
  -4   2  -4   12.30    1.30
   3  -1   4   12.80    1.40
   3  -1   4   11.30    1.40
  -3   1  -4   12.50    1.40
  -3   1  -4   12.60    1.40
   2   0   4    7.00    1.10
   2   0   4    6.80    1.10
  -2   0  -4    7.80    1.10
  -2   0  -4    7.30    1.10
   1   1   4   72.39    6.30
   1   1   4   65.29    6.30
  -1  -1  -4   63.89    6.20
  -1  -1  -4   66.19    6.30
   0   2   4    3.60    1.00
   0   2   4    2.40    0.90
   0  -2  -4    2.20    0.90
   0  -2  -4    3.70    1.00
  -1   3   4   24.90    3.00
  -1   3   4   20.10    2.90
   1  -3  -4   28.30    3.00
   1  -3  -4   29.30    3.10
  -2   4   4   85.29    8.60
  -2   4   4   91.39    8.70
   2  -4  -4   86.29    8.60
   2  -4  -4   95.19    8.70
  -3   5   4  316.37   29.00
  -3   5   4  340.87   29.20
   3  -5  -4  337.17   29.10
   3  -5  -4  315.67   29.00
  -5   7   4   35.80    4.40
  -5   7   4   35.00    4.40
   5  -7  -4   29.70    4.30
   5  -7  -4   35.80    4.50
  -6   8   4  154.08   14.10
  -6   8   4  134.19   13.80
   6  -8  -4  150.28   14.00
   6  -8  -4  139.39   13.80
  -7   9   4    7.50    1.90
  -7   9   4   10.60    2.30
   7  -9  -4    5.70    1.80
   7  -9  -4    9.90    2.30
  -8  10   4   84.19    9.00
  -8  10   4   84.79    9.00
   8 -10  -4   71.79    9.50
   8 -10  -4   81.19    8.90
  -9  11   4   16.20    3.20
  -9  11   4   20.40    3.40
   9 -11  -4   13.20    3.10
   9 -11  -4   24.40    3.80
 -10  12   4   37.40    5.10
 -10  12   4   34.90    5.30
  10 -12  -4   28.50    5.10
  10 -12  -4   50.99    5.70
 -11  13   4   44.60    5.90
 -11  13   4   36.80    5.50
  11 -13  -4   32.70    5.40
  11 -13  -4   44.00    5.80
 -12  14   4   53.19    6.60
 -12  14   4   37.60    6.30
  12 -14  -4   51.89    6.80
  12 -14  -4   53.79    6.70
   3   1   4   14.70    1.60
   3   1   4   13.70    1.70
  -3  -1  -4   15.10    1.60
  -3  -1  -4   14.50    1.70
   2   2   4   95.39    8.60
   2   2   4   99.59    8.70
  -2  -2  -4   88.89    8.60
  -2  -2  -4   97.59    8.70
   1   3   4   26.20    3.00
   1   3   4   27.00    3.10
  -1  -3  -4   29.70    3.10
  -1  -3  -4   28.20    3.10
   0   4   4    6.20    1.40
   0   4   4    6.80    1.50
   0  -4  -4    6.90    1.40
   0  -4  -4    5.20    1.30
  -1   5   4   85.49    9.60
  -1   5   4  101.99    9.70
   1  -5  -4  108.09    9.80
   1  -5  -4  108.79    9.70
  -2   6   4   16.30    2.70
  -2   6   4   14.00    2.60
   2  -6  -4   18.20    2.70
   2  -6  -4   24.60    3.00
  -4   8   4   22.70    3.50
  -4   8   4   23.00    3.50
   4  -8  -4   23.90    3.70
   4  -8  -4   28.80    3.70
  -5   9   4  263.37   21.60
  -5   9   4  221.58   21.20
   5  -9  -4  213.98   21.20
   5  -9  -4  230.08   21.20
  -6  10   4   60.89    7.20
  -6  10   4   61.59    7.20
   6 -10  -4   64.59    7.10
   6 -10  -4   65.09    7.30
  -7  11   4  105.79   11.40
  -7  11   4  107.09   11.40
   7 -11  -4  121.99   11.70
   7 -11  -4  114.69   11.60
  -8  12   4   70.99    8.20
  -8  12   4   77.79    8.30
   8 -12  -4   72.59    8.30
   8 -12  -4   66.09    8.20
  -9  13   4  106.49   10.90
   9 -13  -4   91.19   10.80
   9 -13  -4  101.49   10.90
 -10  14   4   64.99    8.10
 -10  14   4   82.39    8.90
  10 -14  -4   74.39    8.60
  10 -14  -4   63.09    8.40
 -11  15   4   47.60    6.10
 -11  15   4   29.10    5.30
  11 -15  -4   41.40    5.80
  11 -15  -4   34.80    5.40
 -12  16   4    8.60    2.60
  12 -16  -4   11.60    2.90
  12 -16  -4   10.40    2.80
   4   2   4   14.40    1.50
   4   2   4   13.30    1.60
  -4  -2  -4   12.10    1.40
  -4  -2  -4   13.20    1.60
   3   3   4 1139.39  111.39
   3   3   4 1334.97  111.49
  -3  -3  -4 1372.76  111.59
  -3  -3  -4 1354.66  111.59
   2   4   4   90.39    8.20
   2   4   4   83.89    8.20
  -2  -4  -4   88.19    8.30
  -2  -4  -4   88.09    8.20
   1   5   4   98.89    9.40
   1   5   4   93.59    9.30
  -1  -5  -4   97.49    9.30
  -1  -5  -4  103.69    9.40
   0   6   4 3723.53  344.17
   0   6   4 4204.78  344.67
   0  -6  -4 4056.89  344.47
   0  -6  -4 4091.89  344.57
  -1   7   4   13.80    2.50
  -1   7   4   16.00    2.70
   1  -7  -4   15.30    2.60
   1  -7  -4   21.50    2.80
  -3   9   4 2549.34  211.28
  -3   9   4 2471.15  211.18
   3  -9  -4 2304.27  210.98
   3  -9  -4 2497.25  211.18
  -4  10   4   23.50    3.50
  -4  10   4   21.30    3.60
   4 -10  -4   23.00    3.60
   4 -10  -4   20.70    3.50
  -5  11   4  105.49   10.50
  -5  11   4   90.19   10.00
   5 -11  -4   91.99   10.20
   5 -11  -4  102.09   10.20
  -6  12   4 2214.78  198.38
  -6  12   4 2352.26  198.88
   6 -12  -4 2338.57  198.58
   6 -12  -4 2314.87  198.78
  -7  13   4  101.39   10.80
  -7  13   4   99.09   10.70
   7 -13  -4  111.99   10.70
   7 -13  -4   89.99   10.60
  -8  14   4    4.60    1.80
   8 -14  -4    1.40    1.50
   8 -14  -4    4.30    2.00
  -9  15   4  206.88   19.30
  -9  15   4  184.78   19.00
   9 -15  -4  198.88   19.30
   9 -15  -4  191.78   18.90
 -10  16   4   12.20    3.00
 -10  16   4   15.10    3.20
  10 -16  -4   16.20    3.40
  10 -16  -4   13.00    3.10
 -11  17   4  115.39   14.40
 -11  17   4  125.29   13.90
  11 -17  -4  131.09   14.00
  11 -17  -4  137.49   14.10
   5   3   4  275.07   24.70
   5   3   4  282.77   24.60
  -5  -3  -4  304.07   24.60
  -5  -3  -4  272.97   24.60
   4   4   4    0.40    0.70
   4   4   4    0.60    0.60
  -4  -4  -4    0.60    0.80
  -4  -4  -4   -0.40    0.70
   3   5   4  337.67   27.00
   3   5   4  308.47   27.00
  -3  -5  -4  305.17   26.90
  -3  -5  -4  274.07   26.90
   2   6   4   21.20    2.70
   2   6   4   16.70    2.60
  -2  -6  -4   19.40    2.60
  -2  -6  -4   18.50    2.70
   1   7   4   17.60    2.60
   1   7   4   16.10    2.40
  -1  -7  -4   13.90    2.40
  -1  -7  -4   13.20    2.30
   0   8   4   91.89    9.20
   0   8   4   93.29    9.40
   0  -8  -4   97.29    9.40
   0  -8  -4   91.59    9.20
  -1   9   4   34.10    4.50
   1  -9  -4   30.10    4.20
  -2  10   4  173.28   14.30
  -2  10   4  128.59   14.00
   2 -10  -4  154.38   14.30
   2 -10  -4  138.19   14.00
  -3  11   4   71.99    8.40
  -3  11   4   80.69    8.10
   3 -11  -4   76.19    8.20
   3 -11  -4   73.29    8.10
  -4  12   4  139.89   14.10
  -4  12   4  126.69   13.70
   4 -12  -4  160.08   14.30
   4 -12  -4  145.99   13.80
  -5  13   4  107.09   12.40
  -5  13   4  142.69   12.60
   5 -13  -4  120.39   12.90
   5 -13  -4  124.99   12.40
  -6  14   4   39.00    5.30
  -6  14   4   41.40    5.80
   6 -14  -4   45.60    6.00
   6 -14  -4   39.60    5.60
  -7  15   4   24.70    4.00
  -7  15   4    9.90    3.10
   7 -15  -4   14.60    3.30
   7 -15  -4   17.40    3.40
  -8  16   4   68.19    8.30
  -8  16   4   57.09    8.30
   8 -16  -4   72.89    8.40
   8 -16  -4   74.59    8.50
  -9  17   4   46.40    6.60
  -9  17   4   46.60    6.60
   9 -17  -4   58.19    7.00
   9 -17  -4   44.40    6.50
 -10  18   4   16.40    4.20
 -10  18   4   18.80    3.90
  10 -18  -4   21.00    3.90
  10 -18  -4   27.80    4.50
   7   3   4    3.60    0.50
   6   4   4   42.70    4.10
   6   4   4   44.50    4.30
  -6  -4  -4   39.70    4.10
  -6  -4  -4   41.00    4.10
  -5  -5  -4   58.09    5.70
  -5  -5  -4   57.39    5.80
   4   6   4  147.69   14.00
   4   6   4  154.68   14.10
  -4  -6  -4  153.28   14.00
  -4  -6  -4  157.58   14.10
   3   7   4  150.28   12.70
   3   7   4  142.69   12.50
  -3  -7  -4  110.49   12.50
  -3  -7  -4  135.69   12.50
   2   8   4    3.40    1.30
   2   8   4    3.60    1.30
  -2  -8  -4    7.60    1.80
  -2  -8  -4    4.60    1.50
   1   9   4   27.00    3.80
   1   9   4   30.50    4.10
  -1  -9  -4   29.50    3.90
  -1  -9  -4   29.00    4.60
   0  10   4  235.58   21.80
   0  10   4  246.28   21.70
   0 -10  -4  226.38   21.70
   0 -10  -4  243.08   21.90
  -1  11   4  121.39   11.90
  -1  11   4  112.29   11.50
   1 -11  -4  111.99   11.60
   1 -11  -4  121.29   11.40
  -2  12   4  107.59   12.00
  -2  12   4  128.59   11.90
   2 -12  -4  129.89   12.10
   2 -12  -4  111.19   11.70
  -3  13   4   13.70    2.80
  -3  13   4   16.50    3.20
   3 -13  -4   17.30    3.30
   3 -13  -4   13.90    2.70
  -4  14   4   29.70    4.70
  -4  14   4   33.20    5.40
   4 -14  -4   40.80    5.10
   4 -14  -4   36.50    5.20
  -5  15   4   59.79    8.40
  -5  15   4   76.29    8.40
   5 -15  -4   86.99    8.90
   5 -15  -4   70.29    8.30
  -6  16   4   17.20    3.40
  -6  16   4   18.20    3.70
   6 -16  -4   27.80    4.30
   6 -16  -4   17.80    3.50
  -7  17   4   48.70    6.40
  -7  17   4   45.50    6.60
   7 -17  -4   46.10    6.30
  -8  18   4   89.09   10.10
  -8  18   4   85.39    9.60
   8 -18  -4   72.19    9.00
   8 -18  -4   74.29    9.60
  -9  19   4   17.10    3.60
  -9  19   4   13.10    3.90
   9 -19  -4   16.70    3.80
   9 -19  -4   16.80    3.60
   8   4   4   88.49    7.90
   8   4   4   80.69    7.60
  -8  -4  -4   97.19    7.90
  -8  -4  -4   79.59    7.60
   7   5   4  197.08   17.80
   7   5   4  194.08   17.60
  -7  -5  -4  191.08   17.60
  -7  -5  -4  218.28   17.80
   6   6   4 1717.73  151.28
   6   6   4 1828.12  151.48
  -6  -6  -4 1780.22  151.28
  -6  -6  -4 1721.63  151.28
  -5  -7  -4   27.70    3.70
  -5  -7  -4   33.60    3.90
   4   8   4   21.60    3.40
   4   8   4   28.60    3.50
  -4  -8  -4   22.20    3.20
  -4  -8  -4   22.00    3.30
   3   9   4 2165.18  196.38
   3   9   4 2486.95  196.78
  -3  -9  -4 2215.58  196.28
   1  11   4  115.19   11.20
   1  11   4  101.19   11.30
  -1 -11  -4  117.39   11.20
  -1 -11  -4  119.39   11.30
   0  12   4 5011.50  441.46
   0  12   4 5023.30  441.66
   0 -12  -4 4998.50  441.56
   0 -12  -4 5585.04  442.16
  -1  13   4   38.00    5.40
  -1  13   4   40.40    5.20
   1 -13  -4   43.30    5.30
   1 -13  -4   33.80    5.20
  -2  14   4    2.90    1.50
  -2  14   4    1.50    1.40
   2 -14  -4    1.80    1.50
   2 -14  -4    5.80    1.70
  -3  15   4 1606.74  138.19
  -3  15   4 1597.24  138.49
   3 -15  -4 1549.84  138.09
   3 -15  -4 1627.54  138.29
  -4  16   4    6.30    2.40
  -4  16   4    5.20    2.10
   4 -16  -4   10.10    2.70
   4 -16  -4    8.70    2.30
  -5  17   4   76.79   10.20
  -5  17   4   94.99   10.20
   5 -17  -4  104.09   10.60
   5 -17  -4   81.79   10.20
  -6  18   4  468.95   46.50
   6 -18  -4  470.75   45.60
   6 -18  -4  566.94   45.50
  -7  19   4   23.10    4.10
  -7  19   4   18.70    4.00
   7 -19  -4   19.30    4.40
   7 -19  -4   21.30    4.20
  -8  20   4   26.30    4.80
   8 -20  -4   16.60   41.40
   9   5   4   75.29    7.30
   9   5   4   74.39    7.00
  -9  -5  -4   81.59    7.30
  -9  -5  -4   74.09    7.00
   8   6   4   35.90    4.00
   8   6   4   37.10    4.40
  -8  -6  -4   41.70    4.40
  -8  -6  -4   39.20    4.00
   7   7   4  132.39   12.40
   7   7   4  119.19   12.10
  -7  -7  -4  131.19   12.10
  -7  -7  -4  143.79   12.30
   6   8   4  125.59   13.30
   6   8   4  154.48   13.50
  -6  -8  -4  150.88   13.40
  -6  -8  -4  141.29   13.50
   5   9   4  209.48   19.90
   5   9   4  212.88   19.30
  -5  -9  -4  210.48   19.20
  -5  -9  -4  203.58   19.20
   3  11   4   65.69    8.30
   3  11   4   83.79    8.50
  -3 -11  -4   97.29    8.50
  -3 -11  -4   71.89    8.20
   2  12   4  119.39   11.60
   2  12   4  110.79   11.50
  -2 -12  -4  103.39   11.20
  -2 -12  -4  123.09   11.50
   1  13   4   37.00    5.40
   1  13   4   49.50    5.90
  -1 -13  -4   41.10    5.50
  -1 -13  -4   45.70    5.50
   0  14   4    3.80    1.70
   0  14   4    2.90    1.40
   0 -14  -4    4.10    1.70
   0 -14  -4    2.00    1.30
  -1  15   4    1.80    1.50
  -1  15   4    0.50    1.10
   1 -15  -4    1.90    1.50
   1 -15  -4    0.60    1.10
  -2  16   4   50.89    8.70
  -2  16   4   76.69    8.90
   2 -16  -4  103.09    9.60
   2 -16  -4   91.19    9.50
  -4  18   4   67.39    9.80
  -4  18   4   86.89    9.90
   4 -18  -4   97.29   10.60
   4 -18  -4  102.69   10.10
  -5  19   4  187.98   17.20
  -5  19   4  160.38   16.60
   5 -19  -4  146.49   16.70
   5 -19  -4  163.08   16.40
  -6  20   4   39.80    6.00
  -6  20   4   40.90    6.40
   6 -20  -4   42.70    6.40
   6 -20  -4   42.80    6.40
  10   6   4   24.60    3.40
  10   6   4   27.70    2.90
 -10  -6  -4   29.10    3.00
 -10  -6  -4   25.50    3.30
   9   7   4   23.40    3.50
   9   7   4   26.20    3.10
  -9  -7  -4   25.40    3.50
  -9  -7  -4   26.60    3.10
   8   8   4    9.80    1.90
   8   8   4   14.20    2.60
  -8  -8  -4   10.70    1.90
  -8  -8  -4   13.10    2.40
   7   9   4    5.30    1.70
   7   9   4    7.30    1.80
  -7  -9  -4    5.00    1.50
  -7  -9  -4    3.40    1.70
   5  11   4   88.99   10.10
   5  11   4  105.29   10.40
  -5 -11  -4  102.79   10.10
  -5 -11  -4  100.19   10.30
   4  12   4  146.09   14.50
   4  12   4  151.38   14.60
  -4 -12  -4  154.58   14.50
  -4 -12  -4  146.89   14.50
   3  13   4   18.40    3.50
   3  13   4   15.00    3.00
  -3 -13  -4   14.60    2.80
  -3 -13  -4   14.90    3.10
   2  14   4    0.40    1.30
   2  14   4    1.00    1.50
  -2 -14  -4    3.80    1.60
  -2 -14  -4    4.90    1.90
   1  15   4   -0.80    1.30
   1  15   4    0.20    4.70
  -1 -15  -4    1.10    1.20
  -1 -15  -4   -1.00    0.90
   0  16   4  121.49   12.70
   0  16   4  123.29   12.50
   0 -16  -4  119.39   12.30
   0 -16  -4  122.79   12.40
  -1  17   4   75.19    8.70
  -1  17   4   59.29    8.70
   1 -17  -4   88.39    9.10
   1 -17  -4   70.79    8.40
  -2  18   4   86.19   10.60
  -2  18   4   98.89   10.50
   2 -18  -4   80.29   10.30
   2 -18  -4   99.79   10.20
  -3  19   4    8.70    2.90
  -3  19   4   10.50    2.80
   3 -19  -4   13.20    2.80
   3 -19  -4    4.40    2.30
  -4  20   4   53.69    6.70
  -4  20   4   38.60    6.60
   4 -20  -4   53.19    7.20
   4 -20  -4   47.80    6.60
  -5  21   4   45.10    6.80
  -5  21   4   56.09    7.70
   5 -21  -4   47.10    6.70
   5 -21  -4   51.19    7.10
  11   7   4    5.30    1.10
  11   7   4    6.10    1.50
 -11  -7  -4    3.40    1.00
 -11  -7  -4    6.90    1.50
  10   8   4   65.49    6.40
  10   8   4   60.69    7.20
 -10  -8  -4   65.79    6.40
 -10  -8  -4   53.19    7.00
   9   9   4  219.78   20.30
   9   9   4  226.28   20.80
  -9  -9  -4  258.47   20.70
  -9  -9  -4  194.88   20.10
   7  11   4  100.99   10.90
   7  11   4  129.19   11.30
  -7 -11  -4   99.59   10.60
  -7 -11  -4   97.19   10.60
   6  12   4 2518.05  202.48
   6  12   4 2219.28  202.08
  -6 -12  -4 2336.37  202.08
  -6 -12  -4 2314.87  202.18
   5  13   4  127.49   11.50
   5  13   4   90.89   11.30
  -5 -13  -4   95.59   11.00
  -5 -13  -4  123.99   11.60
   4  14   4   44.40    5.60
   4  14   4   33.70    5.40
  -4 -14  -4   44.10    5.60
  -4 -14  -4   37.60    5.30
   3  15   4 1576.44  135.19
   3  15   4 1447.46  135.09
  -3 -15  -4 1702.23  135.29
  -3 -15  -4 1512.75  134.99
   2  16   4   81.89    9.70
   2  16   4   98.29    9.90
  -2 -16  -4   84.99    9.60
  -2 -16  -4   84.59    9.90
   1  17   4   67.59    8.80
   1  17   4   75.09    8.60
  -1 -17  -4   76.29    8.60
  -1 -17  -4   69.89    8.30
  -1  19   4   35.50    6.00
  -1  19   4   37.40    5.70
   1 -19  -4   32.90    5.60
   1 -19  -4   49.30    6.00
  -2  20   4   27.60    4.80
  -2  20   4   28.80    4.50
   2 -20  -4   17.40    4.10
   2 -20  -4   22.70    4.20
  -3  21   4 1223.58  104.49
  -3  21   4 1123.39  104.79
   3 -21  -4 1254.97  104.89
   3 -21  -4 1179.68  104.39
  -4  22   4    4.80    2.20
  -4  22   4    5.00    2.10
   4 -22  -4    2.90    1.70
   4 -22  -4    5.50    2.30
  12   8   4   65.59   24.70
  12   8   4  110.69   10.10
  11   9   4   75.09    7.10
  11   9   4   52.09    7.80
 -11  -9  -4   59.79    7.70
 -11  -9  -4   81.09    7.20
 -10 -10  -4   13.20    2.40
   9  11   4   22.60    3.40
   9  11   4   11.60    3.10
  -9 -11  -4   18.70    3.00
  -9 -11  -4   16.00    3.50
   8  12   4   82.49    8.60
   8  12   4   69.69    8.00
  -8 -12  -4   62.89    7.60
  -8 -12  -4   62.69    7.90
   7  13   4   98.59   10.80
   7  13   4   96.99   10.70
  -7 -13  -4  104.39   10.80
  -7 -13  -4   94.19   10.60
   6  14   4   41.40    6.10
   6  14   4   41.60    6.20
  -6 -14  -4   39.40    5.90
  -6 -14  -4   54.89    6.40
   5  15   4   69.59    8.30
   5  15   4   82.29    8.80
  -5 -15  -4   68.39    8.30
  -5 -15  -4   64.29    7.90
   4  16   4    5.30    2.10
   4  16   4    7.00    2.40
  -4 -16  -4    7.30    2.10
  -4 -16  -4    9.30    2.60
   3  17   4  198.38   19.70
   3  17   4  223.18   20.30
  -3 -17  -4  202.28   20.40
   1  19   4   38.90    5.70
   1  19   4   31.80    5.50
  -1 -19  -4   38.40    5.40
  -1 -19  -4   38.40    5.50
   0  20   4   16.40    3.70
   0  20   4   15.50    3.40
   0 -20  -4   14.40    3.30
   0 -20  -4   15.30    3.30
  -1  21   4    0.90    1.80
  -1  21   4    0.10    1.50
   1 -21  -4    1.80    1.40
   1 -21  -4    5.30    2.20
  -2  22   4   30.80    5.20
  -2  22   4   27.00    5.30
   2 -22  -4   36.30    5.40
   2 -22  -4   31.00    5.50
  11  11   4   81.99   10.90
  11  11   4  105.89   10.10
 -11 -11  -4  101.29   11.10
 -11 -11  -4   95.99    9.90
  10  12   4   35.00    5.80
  10  12   4   36.50    5.00
 -10 -12  -4   37.60    4.90
 -10 -12  -4   37.00    5.70
   9  13   4   91.39   11.10
   9  13   4   93.69   10.30
  -9 -13  -4  102.89   10.50
  -9 -13  -4  100.09   10.90
   8  14   4    2.80    2.00
   8  14   4    3.30    1.90
  -8 -14  -4    2.80    2.00
  -8 -14  -4    3.20    2.60
   7  15   4   26.50    4.30
   7  15   4   24.60    4.60
  -7 -15  -4   19.40    4.00
  -7 -15  -4   23.20    4.20
   6  16   4   19.40    4.00
   6  16   4   17.80    4.00
  -6 -16  -4   23.70    4.10
  -6 -16  -4   20.70    3.80
   5  17   4  109.09   11.10
   5  17   4   83.79   10.90
  -5 -17  -4  102.79   11.10
  -5 -17  -4   93.89   10.80
   3  19   4    8.30    2.80
   3  19   4    9.90    2.70
  -3 -19  -4    9.20    2.40
  -3 -19  -4   11.20    3.20
   2  20   4   17.90    4.30
   2  20   4   22.20    4.20
  -2 -20  -4   29.80    4.40
  -2 -20  -4   27.20    4.60
   1  21   4    7.60    2.50
   1  21   4    1.80    6.90
  -1 -21  -4    1.90    1.70
  -1 -21  -4    4.90    2.00
   0  22   4  290.87   27.20
   0  22   4  247.38   26.80
   0 -22  -4  347.77   27.20
   0 -22  -4  265.87   26.80
  -1  23   4   39.50    6.40
  -1  23   4   40.20    6.10
   1 -23  -4   38.80    6.30
   1 -23  -4   41.40    6.10
  11  13   4   31.10    5.70
  11  13   4   36.90    4.90
  10  14   4   62.59    8.50
  10  14   4   58.79    7.50
 -10 -14  -4   55.69    8.20
 -10 -14  -4   78.59    8.00
   9  15   4  190.48   19.70
   9  15   4  181.88   20.30
  -9 -15  -4  268.27   20.80
  -9 -15  -4  182.08   19.50
   8  16   4   70.29    8.00
   8  16   4   58.59    7.80
  -8 -16  -4   67.09    7.90
  -8 -16  -4   38.30    7.00
   7  17   4   37.10    6.00
   7  17   4   42.50    6.40
  -7 -17  -4   48.90    6.50
  -7 -17  -4   41.10    6.10
  -6 -18  -4  468.45   42.60
   5  19   4  121.59   15.60
   5  19   4  141.49   15.50
  -5 -19  -4  179.88   15.60
  -5 -19  -4  153.58   15.30
   4  20   4   47.40    6.20
   4  20   4   37.70    6.50
  -4 -20  -4   47.70    6.10
  -4 -20  -4   33.40    5.90
   3  21   4 1122.29  101.39
   3  21   4 1227.98  101.59
  -3 -21  -4 1214.68  101.49
  -3 -21  -4 1079.99  101.19
   2  22   4   30.10    5.50
   2  22   4   33.90    5.20
  -2 -22  -4   26.10    4.70
  -2 -22  -4   32.30    5.20
   1  23   4   32.00    5.60
   1  23   4   32.50    5.90
  -1 -23  -4   41.00    6.10
  -1 -23  -4   41.00    5.90
  11  15   4   27.10    5.60
  11  15   4   36.60    5.10
  10  16   4   15.00    3.20
  10  16   4   10.90    3.60
 -10 -16  -4    7.40    3.10
 -10 -16  -4   15.80    3.30
  -9 -17  -4   45.70    7.20
   8  18   4   71.09    9.50
   8  18   4   70.89    9.50
  -8 -18  -4   82.09    9.80
  -8 -18  -4   66.49    8.90
   7  19   4   13.90    4.00
   7  19   4   18.20    4.10
  -7 -19  -4   21.00    4.30
  -7 -19  -4   25.00    4.40
   6  20   4   33.90    5.80
   6  20   4   28.90    5.80
  -6 -20  -4   42.80    5.80
  -6 -20  -4   36.20    5.90
   5  21   4   47.70    7.30
   5  21   4   42.20    6.90
  -5 -21  -4   49.40    7.10
  -5 -21  -4   44.10    6.60
   4  22   4    3.80    2.00
   4  22   4    3.30    1.90
  -4 -22  -4    5.00    2.10
  -4 -22  -4    3.80    2.10
   3  23   4   16.90    4.10
   3  23   4   18.30    3.80
  -3 -23  -4   17.00    3.60
  -3 -23  -4   18.80    4.10
  10  18   4   15.20    4.10
  10  18   4   20.90    3.90
 -10 -18  -4   13.30    4.80
   9  19   4   17.50    4.20
   9  19   4   19.80    4.10
  -9 -19  -4   13.70    4.00
  -9 -19  -4   13.90    3.40
   8  20   4   24.90    5.00
   8  20   4   30.30    5.30
  -8 -20  -4   25.20    4.70
  -8 -20  -4   22.90    4.70
   7  21   4   10.40    3.30
   7  21   4   12.70    3.20
  -7 -21  -4    6.20    2.50
  -7 -21  -4   12.30    3.00
   6  22   4   99.59   11.00
   6  22   4   91.29   11.50
  -6 -22  -4   90.19   11.00
  -6 -22  -4   87.29   10.70
   5  23   4   54.49    8.60
   5  23   4   45.30    7.50
  -5 -23  -4   65.29    7.50
  10  20   4   55.19    7.30
  10  20   4   37.90    8.30
   9  21   4  100.49   13.90
   9  21   4  130.59   15.20
  -9 -21  -4  120.89   13.90
  -9 -21  -4  156.38   15.40
   8  22   4   31.20    5.50
   8  22   4   33.10    6.40
  -8 -22  -4   32.50    5.70
  -8 -22  -4   31.60    6.20
  -5 -21   5   93.09   12.00
  -5 -21   5   99.29   12.00
   5  21  -5  113.89   12.50
   5  21  -5  123.39   12.50
  -6 -20   5   78.99    9.40
  -6 -20   5   71.79    9.50
   6  20  -5   76.09    9.70
   6  20  -5   81.69    9.30
  -7 -19   5   -0.60    1.30
  -7 -19   5    1.40    1.40
   7  19  -5   -0.30    1.20
   7  19  -5   -0.50    1.40
  -8 -18   5   49.20    6.10
  -8 -18   5   45.60    6.10
   8  18  -5   37.20    5.60
   8  18  -5   25.70    5.50
  -9 -17   5   89.49   10.20
  -9 -17   5   88.59   10.10
   9  17  -5   73.09   10.00
   9  17  -5  100.49   10.20
 -10 -16   5   88.89    9.50
 -10 -16   5   80.19    9.30
  10  16  -5   85.89    9.20
  10  16  -5   56.39    8.80
 -11 -15   5   97.59   10.70
 -11 -15   5   81.99   10.40
  11  15  -5   87.59   10.50
  11  15  -5  107.99   10.90
 -12 -14   5    3.20    1.70
 -12 -14   5    0.70    1.40
  12  14  -5    5.70    2.10
  12  14  -5    4.40    1.90
 -13 -13   5    1.60    1.60
  -2 -22   5   19.00    3.60
  -2 -22   5   13.40    3.10
   2  22  -5   11.20    3.10
   2  22  -5   12.20    3.50
  -3 -21   5   75.19   10.00
  -3 -21   5   94.79   10.00
   3  21  -5   84.59   10.40
   3  21  -5   87.79    9.90
  -4 -20   5   18.70    4.00
  -4 -20   5   22.70    4.00
   4  20  -5   18.10    4.10
   4  20  -5   22.90    4.00
  -5 -19   5  173.48   19.40
  -5 -19   5  211.38   19.30
   5  19  -5  201.48   19.40
   5  19  -5  207.28   19.80
  -6 -18   5   51.79    7.20
  -6 -18   5   48.40    6.80
   6  18  -5   57.39    7.80
   6  18  -5   56.49    7.10
  -7 -17   5  174.18   17.10
  -7 -17   5  179.98   18.00
   7  17  -5  154.38   17.30
   7  17  -5  177.58   17.00
  -8 -16   5   18.60    3.40
  -8 -16   5   17.30    3.40
   8  16  -5   12.20    3.00
  -9 -15   5   44.00    5.90
  -9 -15   5   39.70    5.50
   9  15  -5   36.80    5.30
   9  15  -5   26.60    5.00
 -10 -14   5    3.60    1.80
 -10 -14   5   -0.10    1.40
  10  14  -5    2.90    1.60
  10  14  -5    4.00    1.70
 -11 -13   5  121.89   12.90
 -11 -13   5  131.19   13.10
  11  13  -5  122.79   12.90
  11  13  -5  108.69   12.70
 -12 -12   5   28.50    4.80
 -12 -12   5   33.80    4.90
  12  12  -5   31.80    4.90
  12  12  -5   32.90    5.00
 -13 -11   5   71.49   23.60
 -13 -11   5  101.59   10.50
  13  11  -5   76.99    9.90
  13  11  -5   99.49   10.40
  14  10  -5   -0.10    1.60
   1 -23   5  130.29   13.70
   1 -23   5  133.19   13.90
  -1  23  -5  115.19   13.60
  -1  23  -5  148.59   15.20
   0 -22   5  126.89   12.50
   0 -22   5  108.09   12.40
   0  22  -5   96.99   58.99
   0  22  -5  101.29   12.90
  -1 -21   5   21.40    4.30
  -1 -21   5   33.10    4.70
   1  21  -5   19.80    4.80
   1  21  -5   21.70    4.40
  -2 -20   5    1.10    1.50
  -2 -20   5    2.10    1.50
   2  20  -5    4.10    1.70
   2  20  -5    4.90    2.10
  -3 -19   5  152.48   15.00
  -3 -19   5  162.68   15.20
   3  19  -5  134.19   14.80
   3  19  -5  140.89   15.30
  -4 -18   5  158.38   14.00
  -4 -18   5  124.89   13.90
   4  18  -5  144.89   14.30
   4  18  -5  117.39   13.80
  -5 -17   5   78.89    9.90
  -5 -17   5   87.99    9.70
   5  17  -5   78.89    9.50
   5  17  -5   96.69   10.50
  -6 -16   5  527.65   45.00
  -6 -16   5  461.45   44.50
   6  16  -5  500.05   44.50
   6  16  -5  509.65   44.90
  -7 -15   5  531.25   48.60
   7  15  -5  545.85   48.60
   7  15  -5  545.05   48.30
  -8 -14   5    3.40    1.70
  -8 -14   5    7.00    2.00
   8  14  -5    9.30    2.60
  -9 -13   5    6.90    2.20
  -9 -13   5    8.10    2.50
   9  13  -5    7.90    2.30
   9  13  -5   10.20    2.50
 -10 -12   5 1159.08  100.89
 -10 -12   5 1138.59  100.69
  10  12  -5 1113.29  100.79
  10  12  -5 1208.68  100.79
 -11 -11   5   71.89    8.50
 -11 -11   5   57.79    7.80
  11  11  -5   76.89    8.40
  11  11  -5   74.39    8.60
 -12 -10   5   44.10    6.00
 -12 -10   5   40.30    6.10
  12  10  -5   48.00    6.20
  12  10  -5   52.59    6.30
 -13  -9   5  661.93   53.69
 -13  -9   5  552.84   53.39
  13   9  -5  620.34   53.59
  13   9  -5  577.04   53.59
  14   8  -5    4.60    1.80
  14   8  -5    2.50    1.70
   3 -23   5  147.39   13.10
   3 -23   5  115.89   12.90
  -3  23  -5  110.89   12.90
  -3  23  -5  100.89   13.40
   2 -22   5   13.10    3.20
   2 -22   5   18.10    3.50
  -2  22  -5   10.40    3.20
  -2  22  -5   11.00    3.00
   1 -21   5   28.80    4.70
   1 -21   5   29.00    4.90
  -1  21  -5   31.20    4.90
  -1  21  -5   24.50    5.00
   0 -20   5  194.88   19.30
   0 -20   5  196.08   19.40
   0  20  -5  186.48   19.60
   0  20  -5  220.48   19.70
  -1 -19   5   99.39   10.20
  -1 -19   5   72.79   10.00
   1  19  -5   83.99   10.40
   1  19  -5  102.39   10.20
  -2 -18   5   21.00    3.90
  -2 -18   5   23.40    4.20
   2  18  -5   30.50    4.40
   2  18  -5   18.20    4.00
  -3 -17   5  359.76   33.40
   3  17  -5  341.27   33.20
   3  17  -5  399.86   33.80
  -4 -16   5   20.90    3.70
   4  16  -5   19.50    3.60
  -7 -13   5    0.00    1.40
  -9 -11   5   47.50    6.40
 -10 -10   5   65.79    8.00
 -10 -10   5   66.89    8.10
  10  10  -5   67.79    8.20
  10  10  -5   76.39    8.20
 -11  -9   5  120.79   12.00
 -11  -9   5  104.89   11.60
  11   9  -5   97.59   11.50
  11   9  -5  116.59   11.80
 -12  -8   5  119.59   12.00
 -12  -8   5  108.89   11.90
  12   8  -5  117.09   11.90
  12   8  -5  104.79   11.90
 -13  -7   5   17.70    3.70
 -13  -7   5   25.40    4.00
  13   7  -5   28.40    4.20
  13   7  -5   21.40    3.80
  14   6  -5    0.00    1.20
  14   6  -5    1.40    1.40
   5 -23   5   68.99    8.90
   5 -23   5   55.19    8.80
  -5  23  -5   59.79    8.70
  -5  23  -5  113.69   11.10
   4 -22   5   11.10    3.30
   4 -22   5   19.00    3.60
  -4  22  -5   14.70    3.30
  -4  22  -5   16.90    4.20
   3 -21   5   74.09    8.90
   3 -21   5   84.19    8.80
  -3  21  -5   46.40    8.60
  -3  21  -5   81.69    9.10
   2 -20   5    4.60    2.20
   2 -20   5    3.30    2.00
  -2  20  -5    5.70    2.00
  -2  20  -5    0.40    1.80
   1 -19   5   92.59   10.30
   1 -19   5  102.09   10.60
  -1  19  -5   90.99   10.80
  -1  19  -5   89.89   10.40
   0 -18   5   30.40    5.40
   0 -18   5   37.20    5.40
   0  18  -5   27.10   12.80
   0  18  -5   39.80    5.60
  -1 -17   5  162.68   15.10
   1  17  -5  130.09   15.10
  -2 -16   5   25.90    3.70
  -2 -16   5   16.70    3.40
   2  16  -5   13.90    3.20
   2  16  -5   16.90    3.60
  -3 -15   5   27.30    4.10
  -3 -15   5   24.10    3.90
   3  15  -5   18.30    3.70
   3  15  -5   22.10    4.00
  -4 -14   5   11.70    2.70
  -4 -14   5   11.10    2.60
   4  14  -5   10.80    2.50
   4  14  -5   10.10    2.70
  -5 -13   5  261.27   23.90
  -5 -13   5  249.78   23.90
   5  13  -5  267.87   24.00
   5  13  -5  247.48   23.80
  -6 -12   5  135.19   12.80
  -6 -12   5  107.99   12.50
   6  12  -5  113.19   12.50
   6  12  -5  139.99   12.80
  -7 -11   5  305.27   28.10
  -7 -11   5  313.67   28.20
   7  11  -5  301.57   28.20
   7  11  -5  309.47   28.40
  -8 -10   5   10.00    2.50
  -8 -10   5   11.00    2.50
   8  10  -5    9.90    2.50
   8  10  -5    9.20    2.40
  -9  -9   5  174.98   16.30
  -9  -9   5  173.28   16.20
   9   9  -5  167.88   15.90
   9   9  -5  140.59   15.70
 -10  -8   5    1.80    1.60
 -10  -8   5   -0.30    1.20
  10   8  -5    1.30    1.40
  10   8  -5    2.40    1.30
 -12  -6   5   27.20    4.20
 -12  -6   5   28.20    4.30
  12   6  -5   27.20    4.10
  12   6  -5   20.80    4.00
 -13  -5   5   56.69    6.80
 -13  -5   5   48.70    6.70
  13   5  -5   47.10    6.50
  13   5  -5   64.39    7.00
  14   4  -5    9.40    2.30
  14   4  -5    7.20    2.30
  -7  23  -5   42.10    8.60
   6 -22   5   35.90    6.40
   6 -22   5   50.39    6.70
  -6  22  -5   47.90    6.60
  -6  22  -5   34.70    6.50
   5 -21   5  136.19   12.60
   5 -21   5   80.69   11.30
  -5  21  -5  101.59   12.20
  -5  21  -5  101.59   11.60
   4 -20   5   10.40    3.20
   4 -20   5   24.90    3.80
  -4  20  -5   15.00    3.70
  -4  20  -5   16.00    3.60
   3 -19   5  132.69   15.00
  -3  19  -5  180.88   16.20
  -3  19  -5  130.89   14.50
   1 -17   5  172.98   16.20
   1 -17   5  165.38   16.10
  -1  17  -5  178.28   16.80
  -1  17  -5  148.29   16.20
   0 -16   5  929.31   80.89
   0 -16   5  940.51   80.89
   0  16  -5  900.91   80.79
   0  16  -5  919.01   80.99
  -1 -15   5   73.99    7.60
  -1 -15   5   54.19    6.70
   1  15  -5   51.49    6.80
   1  15  -5   43.20    6.50
  -2 -14   5    4.30    1.50
  -2 -14   5    3.10    1.60
   2  14  -5    3.30    1.50
   2  14  -5    3.20    1.70
  -3 -13   5    6.10    1.80
  -3 -13   5    4.70    1.90
   3  13  -5    6.00    2.00
   3  13  -5    7.50    2.10
  -4 -12   5  516.15   43.50
  -4 -12   5  477.45   43.30
   4  12  -5  452.45   43.20
   4  12  -5  496.95   43.30
  -5 -11   5  124.79   12.30
  -5 -11   5  116.99   12.30
   5  11  -5  124.59   12.60
   5  11  -5  125.09   12.40
  -6 -10   5  404.06   35.70
  -6 -10   5  410.36   35.70
   6  10  -5  400.06   35.60
   6  10  -5  372.96   35.50
  -7  -9   5  449.66   39.90
  -7  -9   5  438.76   39.80
   7   9  -5  456.05   39.70
   7   9  -5  433.96   39.70
  -8  -8   5    6.80    1.80
  -8  -8   5    5.20    1.90
   8   8  -5    4.40    1.60
   8   8  -5    3.20    1.60
  -9  -7   5   33.20    5.00
  -9  -7   5   40.30    5.20
   9   7  -5   40.30    5.20
   9   7  -5   34.20    4.90
 -10  -6   5 1918.01  165.58
 -10  -6   5 1870.71  165.58
  10   6  -5 2005.30  165.78
  10   6  -5 1875.11  165.68
 -11  -5   5   81.69    8.80
 -11  -5   5   71.59    8.60
  11   5  -5   76.49    8.50
  11   5  -5   77.99    8.90
 -13  -3   5  778.32   66.49
 -13  -3   5  752.02   66.29
  13   3  -5  776.22   66.29
  13   3  -5  709.83   66.09
 -14  -2   5    4.00    1.70
  14   2  -5    3.90    1.70
  14   2  -5    4.60    1.80
   8 -22   5   22.40    4.30
   8 -22   5    9.70    3.40
  -8  22  -5   18.20    4.30
  -8  22  -5   16.50    4.50
   7 -21   5  225.48   22.30
   7 -21   5  249.58   22.90
  -7  21  -5  166.08   22.30
  -7  21  -5  262.27   22.90
   6 -20   5   71.79    9.30
   6 -20   5   57.19    8.50
  -6  20  -5   72.69    9.40
  -6  20  -5   72.49    9.00
   5 -19   5  140.69   16.70
   5 -19   5  173.38   16.90
  -5  19  -5  170.78   17.00
  -5  19  -5  185.18   17.70
   4 -18   5   55.89    9.80
  -4  18  -5   83.19    9.60
   3 -17   5  361.76   33.60
   3 -17   5  334.37   33.50
  -3  17  -5  481.35   34.50
  -3  17  -5  329.77   33.70
   2 -16   5   14.80    3.20
   2 -16   5   15.40    3.00
  -2  16  -5   13.80    3.10
  -2  16  -5   10.90    3.10
   1 -15   5   55.79    6.70
   1 -15   5   47.20    6.40
  -1  15  -5   54.19    6.90
  -1  15  -5   57.29    6.70
   0 -14   5  175.98   18.90
   0 -14   5  203.38   18.90
   0  14  -5  218.18   19.20
   0  14  -5  207.78   19.10
  -1 -13   5  116.49   11.80
  -1 -13   5  107.49   11.60
   1  13  -5  111.29   11.50
   1  13  -5  131.39   11.90
  -2 -12   5    3.00    1.40
  -2 -12   5    0.10    1.00
   2  12  -5    3.20    1.50
   2  12  -5    3.30    1.40
  -3 -11   5  380.16   34.00
  -3 -11   5  387.76   34.00
   3  11  -5  368.56   34.10
   3  11  -5  379.36   34.10
  -4 -10   5   55.79    6.60
  -4 -10   5   54.19    6.40
   4  10  -5   61.79    6.60
   4  10  -5   50.39    6.60
  -5  -9   5  308.37   27.80
  -5  -9   5  294.37   27.70
   5   9  -5  322.67   27.90
   5   9  -5  303.57   27.90
  -6  -8   5  682.23   58.39
  -6  -8   5  651.63   58.19
   6   8  -5  657.43   58.19
   6   8  -5  658.73   58.29
  -7  -7   5   25.30    3.60
  -7  -7   5   15.30    3.10
   7   7  -5   21.60    3.40
   7   7  -5   25.40    3.80
  -8  -6   5   23.90    3.80
  -8  -6   5   25.60    3.90
   8   6  -5   28.40    3.90
   8   6  -5   24.10    3.70
  -9  -5   5  100.59   10.40
  -9  -5   5  102.99   10.30
   9   5  -5   88.89   10.10
   9   5  -5  100.99   10.30
 -10  -4   5   28.80    4.40
 -10  -4   5   28.70    4.30
  10   4  -5   30.30    4.40
  10   4  -5   31.90    4.50
 -11  -3   5  134.49   12.90
 -11  -3   5  111.29   12.40
  11   3  -5  136.19   12.80
  11   3  -5  112.59   12.30
 -12  -2   5   65.19    7.70
  12   2  -5   70.99    7.80
  12   2  -5   61.39    7.60
 -13  -1   5   44.90    5.80
 -13  -1   5   37.50    5.30
  13   1  -5   39.00    5.50
  13   1  -5   48.10    5.80
 -14   0   5    3.40    1.60
  14   0  -5    3.60    1.70
  14   0  -5    2.90    1.60
   9 -21   5   40.90    6.90
   9 -21   5   39.10    7.00
   8 -20   5    3.80    2.10
   8 -20   5    3.40    2.40
  -8  20  -5    9.60    3.10
  -8  20  -5   12.10    3.40
   7 -19   5   -1.20    1.30
   7 -19   5   -0.30    1.60
  -7  19  -5   -2.20    1.50
  -7  19  -5    0.60    1.60
  -6  18  -5   32.90    6.10
   5 -17   5   70.69    7.90
   5 -17   5   70.69    8.10
  -5  17  -5   48.60    7.70
  -5  17  -5   61.19    8.00
   4 -16   5   20.80    3.60
   4 -16   5   18.70    3.70
  -4  16  -5   27.00    4.20
  -4  16  -5   11.30    3.40
   3 -15   5   18.10    3.60
   3 -15   5   17.60    3.50
  -3  15  -5   26.00    4.30
  -3  15  -5   23.20    4.10
   2 -14   5    3.90    1.60
   2 -14   5    2.90    1.80
  -2  14  -5    3.50    1.80
  -2  14  -5    4.20    1.70
   1 -13   5   99.69   10.70
   1 -13   5  109.39   10.70
  -1  13  -5  102.09   10.80
  -1  13  -5  109.99   10.70
   0 -12   5  101.39   11.20
   0 -12   5  122.59   11.80
   0  12  -5  112.19   11.40
   0  12  -5  131.89   11.80
  -1 -11   5  241.18   22.10
  -1 -11   5  222.88   22.20
   1  11  -5  231.58   22.00
   1  11  -5  276.27   22.60
  -2 -10   5   40.50    4.80
  -2 -10   5   30.70    4.60
   2  10  -5   34.10    4.80
   2  10  -5   40.60    4.70
  -3  -9   5  301.57   27.50
  -3  -9   5  300.47   27.60
   3   9  -5  289.67   27.50
   3   9  -5  328.47   27.70
  -4  -8   5   34.70    4.40
  -4  -8   5   28.70    4.10
   4   8  -5   32.40    4.20
   4   8  -5   28.60    4.20
  -5  -7   5  129.69   12.70
  -5  -7   5  133.69   12.60
   5   7  -5  130.49   12.70
   5   7  -5  125.89   12.60
  -6  -6   5   89.19    9.80
  -6  -6   5   92.89    9.70
   6   6  -5   99.39    9.80
   6   6  -5   99.79    9.90
  -7  -5   5  133.39   12.40
  -7  -5   5  121.99   12.30
   7   5  -5  106.49   12.10
   7   5  -5  145.69   12.50
  -8  -4   5    0.80    1.30
  -8  -4   5    0.70    1.20
   8   4  -5    2.60    1.40
   8   4  -5   -0.40    0.90
  -9  -3   5   48.20    6.10
  -9  -3   5   54.69    6.30
   9   3  -5   44.40    5.90
   9   3  -5   55.79    6.40
 -10  -2   5   17.50    3.30
 -10  -2   5   21.60    3.60
  10   2  -5   20.80    3.40
  10   2  -5   24.20    3.50
 -11  -1   5   97.59   10.60
 -11  -1   5   95.49   10.50
  11   1  -5  103.79   10.60
  11   1  -5   99.39   10.50
 -12   0   5   33.60    4.60
 -12   0   5   28.80    4.50
  12   0  -5   28.20    4.20
  12   0  -5   21.50    3.90
 -13   1   5   32.50    5.00
 -13   1   5   41.20    5.20
  13  -1  -5   41.90    5.30
  13  -1  -5   30.90    4.90
  14  -2  -5    1.60    1.50
  14  -2  -5    4.20    1.70
   9 -19   5   20.00    4.30
   9 -19   5   22.00    4.20
  -9  19  -5   17.60    4.10
  -9  19  -5    9.80    3.90
   7 -17   5  168.28   15.40
   7 -17   5  180.48   16.10
  -7  17  -5  150.78   15.60
  -7  17  -5   98.19   14.90
   6 -16   5  490.95   38.60
   6 -16   5  459.25   38.80
  -6  16  -5  322.87   38.10
  -6  16  -5  443.56   38.70
   5 -15   5  198.08   18.20
   5 -15   5  171.58   18.10
  -5  15  -5  181.68   18.30
  -5  15  -5  202.88   18.50
   4 -14   5    9.20    2.60
   4 -14   5    8.20    2.30
  -4  14  -5   12.00    2.70
  -4  14  -5   10.00    2.60
   3 -13   5    3.30    1.50
   3 -13   5    4.10    1.60
  -3  13  -5    2.60    1.70
  -3  13  -5    4.40    1.60
   2 -12   5    3.00    1.40
   2 -12   5    3.40    1.50
  -2  12  -5    6.90    2.00
  -2  12  -5    2.90    1.50
   1 -11   5  259.67   23.70
   1 -11   5  243.08   23.50
  -1  11  -5  250.67   23.60
  -1  11  -5  290.97   24.00
   0 -10   5  695.73   60.59
   0 -10   5  720.23   60.59
   0  10  -5  650.53   60.39
   0  10  -5  705.43   60.69
  -1  -9   5   29.80    3.90
  -1  -9   5   35.80    4.20
   1   9  -5   27.30    3.80
   1   9  -5   25.50    3.80
  -2  -8   5   32.90    4.40
  -2  -8   5   34.90    4.50
   2   8  -5   36.30    4.50
   2   8  -5   39.90    4.60
  -3  -7   5  253.87   23.60
  -3  -7   5  268.77   23.60
   3   7  -5  272.87   23.60
   3   7  -5  246.38   23.50
  -4  -6   5  908.41   78.79
  -4  -6   5  936.31   78.79
   4   6  -5  954.00   78.89
   4   6  -5  829.02   78.59
  -5  -5   5   67.19    7.80
  -5  -5   5   75.99    8.10
   5   5  -5   85.49    8.00
   5   5  -5   81.69    8.10
  -6  -4   5 1062.89   88.59
  -6  -4   5 1020.50   88.49
   6   4  -5  992.20   88.29
   6   4  -5 1000.10   88.29
  -7  -3   5  595.44   52.59
  -7  -3   5  603.94   52.79
   7   3  -5  599.04   52.69
   7   3  -5  594.84   52.59
  -8  -2   5    2.30    1.50
  -8  -2   5    8.60    2.00
   8   2  -5    5.10    1.60
   8   2  -5    4.50    1.50
  -9  -1   5    1.90    1.30
  -9  -1   5    0.40    1.00
   9   1  -5    1.30    1.20
   9   1  -5    1.30    1.20
 -10   0   5 1797.82  150.98
 -10   0   5 1693.43  150.68
  10   0  -5 1730.43  150.68
  10   0  -5 1763.42  150.78
 -11   1   5   95.99   10.00
 -11   1   5  105.09   10.60
  11  -1  -5   84.99   10.00
  11  -1  -5   99.39   10.40
 -12   2   5   56.89    7.30
  12  -2  -5   60.19    7.10
  12  -2  -5   63.59    7.50
 -13   3   5  716.13   64.09
 -13   3   5  708.33   64.39
  13  -3  -5  763.02   64.29
  13  -3  -5  730.93   64.39
  14  -4  -5    7.60    2.40
  14  -4  -5    8.90    2.30
   9 -17   5   76.59    9.20
   9 -17   5   70.29    8.70
  -9  17  -5   53.09    8.70
  -9  17  -5   69.39    8.90
   8 -16   5    9.10    3.30
   8 -16   5   14.00    3.20
  -8  16  -5   17.60    3.80
  -8  16  -5   12.20    3.40
   7 -15   5  489.45   48.90
   7 -15   5  572.14   48.90
  -7  15  -5  613.54   49.00
  -7  15  -5  511.35   49.00
   6 -14   5   59.99    7.20
   6 -14   5   65.99    7.40
  -6  14  -5   39.40    7.00
  -6  14  -5   75.89    7.80
   5 -13   5  235.28   22.20
   5 -13   5  247.38   22.30
  -5  13  -5  214.58   22.20
  -5  13  -5  259.07   22.40
   4 -12   5  425.46   39.10
  -4  12  -5  446.96   39.20
  -4  12  -5  445.56   39.20
   3 -11   5  312.77   29.70
   3 -11   5  308.77   29.70
  -3  11  -5  371.96   29.90
  -3  11  -5  331.17   29.70
   2 -10   5   31.10    4.10
  -2  10  -5   28.90    4.00
   0  -8   5 1460.35  109.39
   0   8  -5 1087.79  108.79
  -1  -7   5   37.60    4.20
  -1  -7   5   25.90    4.20
   1   7  -5   37.00    4.30
  -2  -6   5    6.70    1.70
   2   6  -5    6.90    1.70
  -4  -4   5   47.20    5.40
   4   4  -5   47.70    5.50
  -5  -3   5  389.96   34.90
  -5  -3   5  383.06   34.90
   5   3  -5  405.76   35.00
   5   3  -5  394.26   34.90
  -6  -2   5  521.05   42.40
  -6  -2   5  449.36   42.10
   6   2  -5  485.15   42.20
   6   2  -5  462.65   42.20
  -7  -1   5   92.79   10.20
  -7  -1   5  112.99   10.50
   7   1  -5  113.69   10.50
   7   1  -5   97.79   10.30
  -8   0   5    6.30    1.90
  -8   0   5    7.00    1.90
   8   0  -5    4.50    1.60
   8   0  -5    6.20    1.80
  -9   1   5    2.00    1.40
  -9   1   5    0.70    1.30
   9  -1  -5    1.40    1.20
   9  -1  -5    0.50    1.30
 -10   2   5   21.00    3.60
 -10   2   5   24.00    3.70
  10  -2  -5   23.60    3.70
  10  -2  -5   23.80    3.80
 -11   3   5  124.39   12.00
 -11   3   5  102.09   11.70
  11  -3  -5  108.29   11.80
  11  -3  -5  126.79   12.10
 -12   4   5  222.38   22.30
 -13   5   5   64.99    6.90
 -13   5   5   48.60    6.60
  13  -5  -5   51.49    6.50
  13  -5  -5   41.60    6.40
  14  -6  -5   -0.10    1.30
  14  -6  -5    1.40    1.40
  10 -16   5   56.59    8.90
  10 -16   5   75.29    8.40
   9 -15   5   28.40    5.00
   9 -15   5   34.90    5.10
  -9  15  -5   30.20    4.90
  -9  15  -5   26.80    5.30
   8 -14   5    6.00    2.20
   8 -14   5    8.60    2.40
  -8  14  -5   10.60    2.60
  -8  14  -5    1.80    2.00
   7 -13   5   -1.50    1.00
   7 -13   5    1.40    1.50
  -7  13  -5    1.40    1.30
  -7  13  -5   -1.00    1.20
   6 -12   5  101.79   11.50
   6 -12   5  136.29   11.70
  -6  12  -5  112.29   11.90
  -6  12  -5  104.09   11.60
   5 -11   5  140.89   11.70
   5 -11   5  116.89   11.50
  -5  11  -5   84.99   11.50
  -5  11  -5  115.19   11.50
  -4  10  -5   37.60    5.30
   3  -9   5  271.77   24.20
   3  -9   5  262.97   24.20
  -3   9  -5  252.27   24.50
  -3   9  -5  283.47   24.30
   2  -8   5   33.90    4.00
   2  -8   5   35.00    4.10
  -2   8  -5   28.80    4.10
  -2   8  -5   33.70    4.00
   1  -7   5   39.90    4.30
   1  -7   5   44.60    4.20
  -1   7  -5   30.70    4.20
  -1   7  -5   29.10    4.10
   0  -6   5   53.49    5.40
   0  -6   5   42.40    5.20
   0   6  -5   43.90    5.30
   0   6  -5   65.59    5.70
  -1  -5   5   69.89    6.30
  -1  -5   5   53.69    6.00
   1   5  -5   54.89    6.00
   1   5  -5   58.59    6.10
  -2  -4   5   32.50    4.10
  -2  -4   5   34.60    4.10
   2   4  -5   36.00    4.10
   2   4  -5   38.10    4.20
  -3  -3   5   80.59    7.40
  -3  -3   5   67.99    7.20
   3   3  -5   67.79    7.20
   3   3  -5   70.19    7.20
  -4  -2   5   42.30    4.70
   4   2  -5   38.00    4.60
  -5  -1   5   89.19    9.10
   5   1  -5  101.49    9.20
   5   1  -5   85.19    9.10
  -6   0   5  104.89   10.00
  -6   0   5   98.39   10.00
   6   0  -5   99.79    9.90
   6   0  -5   97.29    9.90
  -7   1   5  117.09   11.00
  -7   1   5  105.19   10.90
   7  -1  -5  114.19   11.10
   7  -1  -5  108.99   10.90
  -8   2   5    6.40    1.80
  -8   2   5    5.20    1.60
   8  -2  -5    7.20    1.90
   8  -2  -5    5.10    1.70
  -9   3   5   49.00    6.20
  -9   3   5   53.39    6.40
   9  -3  -5   53.99    6.40
   9  -3  -5   54.99    6.40
 -10   4   5   27.30    4.40
 -10   4   5   28.80    4.20
  10  -4  -5   35.50    4.60
  10  -4  -5   28.30    4.40
 -11   5   5   69.49    8.60
 -11   5   5   85.29    8.80
  11  -5  -5   82.89    8.90
  11  -5  -5   69.89    8.50
 -12   6   5   25.20    4.40
 -12   6   5   26.90    4.20
  12  -6  -5   30.60    4.70
  12  -6  -5   26.10    4.10
 -13   7   5   23.50    3.80
 -13   7   5   18.30    3.60
  13  -7  -5   19.00    3.50
  13  -7  -5   23.30    3.90
  14  -8  -5    3.30    1.80
  14  -8  -5    6.50    2.20
  10 -14   5    5.30    1.90
  10 -14   5    0.70    1.80
 -10  14  -5    1.00    2.30
 -10  14  -5    2.30    1.40
   9 -13   5    4.90    2.00
   9 -13   5    5.50    1.80
  -9  13  -5    3.10    2.10
  -9  13  -5    8.40    2.30
   8 -12   5   27.30    4.50
   8 -12   5   39.70    4.90
  -8  12  -5   29.20    4.90
  -8  12  -5   34.80    4.90
   6 -10   5  394.36   34.20
   6 -10   5  397.26   34.00
  -6  10  -5  362.56   34.00
  -6  10  -5  370.66   33.90
   5  -9   5  292.97   27.20
   5  -9   5  324.67   27.20
  -5   9  -5  301.17   27.30
  -5   9  -5  293.97   27.20
   4  -8   5   28.00    3.60
   4  -8   5   29.70    3.70
  -4   8  -5   26.30    3.70
  -4   8  -5   27.40    3.70
   3  -7   5  294.47   25.60
   3  -7   5  281.27   25.70
   2  -6   5    5.60    1.40
   2  -6   5    4.00    1.30
  -2   6  -5    5.80    1.40
  -2   6  -5    3.60    1.20
   1  -5   5   73.79    6.20
   1  -5   5   60.49    6.00
  -1   5  -5   46.00    5.80
  -1   5  -5   62.09    6.10
   0  -4   5 1464.95  124.79
   0   4  -5 1433.46  124.79
  -1  -3   5   14.50    2.20
  -1  -3   5   12.90    2.10
   1   3  -5   16.20    2.20
   1   3  -5   14.50    2.20
  -2  -2   5   37.50    4.00
  -2  -2   5   33.90    3.90
   2   2  -5   35.30    3.90
   2   2  -5   29.00    3.80
  -3  -1   5   28.10    3.40
  -3  -1   5   25.90    3.40
   3   1  -5   25.20    3.30
   3   1  -5   30.20    3.50
  -4   0   5  704.03   61.49
  -4   0   5  709.83   61.59
   4   0  -5  715.13   61.69
   4   0  -5  701.73   61.49
  -5   1   5   74.09    7.90
   5  -1  -5   83.59    8.10
   5  -1  -5   74.59    8.00
  -6   2   5  494.75   45.20
  -6   2   5  470.55   44.90
   6  -2  -5  523.95   45.30
   6  -2  -5  568.94   45.30
  -7   3   5  566.74   50.89
  -7   3   5  562.64   50.79
   7  -3  -5  579.24   51.09
   7  -3  -5  610.44   51.09
  -8   4   5    2.70    1.40
  -8   4   5    1.50    1.30
   8  -4  -5    1.20    1.20
   8  -4  -5    1.50    1.30
  -9   5   5  103.49   10.40
  -9   5   5  102.99   10.70
   9  -5  -5   97.69   10.50
   9  -5  -5   96.49   10.50
 -10   6   5 1730.53  153.78
 -10   6   5 1825.52  153.88
  10  -6  -5 1781.82  153.88
  10  -6  -5 1780.52  153.98
 -11   7   5   73.09    8.70
 -12   8   5  106.29   11.40
 -12   8   5  118.09   11.30
  12  -8  -5  101.19   11.50
  12  -8  -5   99.59   11.10
 -13   9   5  647.44   55.99
 -13   9   5  650.03   55.39
  13  -9  -5  546.35   55.29
  13  -9  -5  661.73   55.69
 -10  12  -5 1035.10   89.99
   9 -11   5   47.60    5.00
   9 -11   5   22.90    4.70
  -9  11  -5   35.00    5.00
   8 -10   5    9.80    2.00
   8 -10   5    6.80    2.00
  -8  10  -5    6.30    1.90
  -8  10  -5    7.20    1.70
   7  -9   5  412.86   35.20
   7  -9   5  442.76   35.20
  -7   9  -5  347.07   35.10
  -7   9  -5  389.96   35.20
   6  -8   5  597.74   53.19
   6  -8   5  604.24   53.49
  -6   8  -5  648.24   53.59
  -6   8  -5  600.54   53.29
   5  -7   5  124.29   11.60
   5  -7   5  117.59   11.70
  -5   7  -5  132.59   11.80
  -5   7  -5  124.69   11.70
   4  -6   5  891.41   78.09
   4  -6   5  931.61   78.29
  -4   6  -5  885.21   78.29
  -4   6  -5  911.81   78.19
   3  -5   5  542.75   42.30
   3  -5   5  505.45   42.10
  -3   5  -5  455.55   42.20
  -3   5  -5  436.46   42.10
   2  -4   5   37.00    3.50
   2  -4   5   30.00    3.50
  -2   4  -5   26.00    3.30
  -2   4  -5   29.60    3.40
   1  -3   5   11.50    1.80
   1  -3   5   14.40    1.80
  -1   3  -5    7.90    1.60
  -1   3  -5   10.70    1.80
   0  -2   5  884.41   84.19
   0   2  -5 1109.59   84.49
   0   2  -5  947.61   84.29
  -1  -1   5   35.20    4.10
  -1  -1   5   33.40    4.10
   1   1  -5   58.39    4.50
   1   1  -5   34.80    4.00
  -2   0   5   13.70    2.10
  -2   0   5   14.60    2.20
   2   0  -5   15.60    2.20
   2   0  -5   15.20    2.20
  -3   1   5   26.90    3.60
  -3   1   5   32.90    3.70
   3  -1  -5   27.60    3.60
   3  -1  -5   38.10    3.90
  -4   2   5   43.60    4.90
   4  -2  -5   41.20    4.80
  -5   3   5  334.57   31.60
  -5   3   5  383.56   31.80
   5  -3  -5  376.06   31.80
   5  -3  -5  331.57   31.40
  -6   4   5 1053.19   90.59
  -6   4   5 1054.09   90.69
   6  -4  -5 1003.20   90.49
   6  -4  -5 1063.49   90.69
  -7   5   5  131.89   13.60
  -7   5   5  140.09   13.50
   7  -5  -5  151.88   13.90
   7  -5  -5  142.99   13.70
  -8   6   5   25.10    4.00
  -8   6   5   26.30    4.00
   8  -6  -5   26.40    4.00
   8  -6  -5   26.90    4.10
  -9   7   5   38.10    5.60
  -9   7   5   38.80    5.30
   9  -7  -5   46.50    5.70
   9  -7  -5   43.90    5.70
 -10   8   5    1.40    1.50
 -10   8   5    2.80    1.50
  10  -8  -5    1.90    1.50
  10  -8  -5    2.00    1.50
 -11   9   5  126.59   12.70
 -11   9   5  125.39   12.60
  11  -9  -5  114.49   12.50
  11  -9  -5  114.09   12.70
 -12  10   5   49.00    6.50
 -12  10   5   51.79    6.40
  12 -10  -5   43.40    6.40
  12 -10  -5   46.50    6.30
 -13  11   5   91.69    9.30
 -13  11   5   66.19    9.30
  13 -11  -5   66.79    9.10
  13 -11  -5   94.39    9.70
  11 -11   5   72.09    6.70
  11 -11   5   51.19    7.00
  10 -10   5   56.09    5.90
  10 -10   5   62.39   11.10
 -10  10  -5   60.39    6.00
 -10  10  -5   47.50    6.60
   9  -9   5  138.09   16.80
   9  -9   5  147.89   13.00
  -9   9  -5  132.39   12.80
  -9   9  -5  135.19   13.40
   8  -8   5    5.10    1.30
   8  -8   5    3.00    1.00
  -8   8  -5    2.50    1.00
  -8   8  -5    2.50    1.20
   7  -7   5   17.30    2.60
   7  -7   5   22.10    2.80
  -7   7  -5   22.30    2.70
  -7   7  -5   21.00    2.80
   6  -6   5   88.39    8.40
   6  -6   5   93.49    8.30
  -6   6  -5   83.19    8.30
  -6   6  -5   85.39    8.30
   5  -5   5   71.09    6.80
   5  -5   5   65.39    6.60
  -5   5  -5   72.29    6.80
  -5   5  -5   69.89    6.60
   4  -4   5   47.30    4.60
   4  -4   5   43.30    4.70
  -4   4  -5   46.00    4.70
  -4   4  -5   48.10    4.60
   3  -3   5   75.69    7.10
   3  -3   5   70.59    7.10
  -3   3  -5   80.19    7.20
  -3   3  -5   77.29    7.20
   2  -2   5   34.00    3.70
   2  -2   5   32.50    3.70
  -2   2  -5   37.40    3.80
  -2   2  -5   38.00    3.80
   1  -1   5   42.40    4.10
   1  -1   5   32.10    4.00
  -1   1  -5   43.40    4.10
  -1   1  -5   41.20    4.10
   0   0   5    0.50    0.80
   0   0   5   -0.60    0.60
   0   0  -5   -0.40    0.60
   0   0  -5   -0.30    0.60
  -1   1   5   52.59    4.40
  -1   1   5   33.20    3.90
   1  -1  -5   28.30    3.90
   1  -1  -5   43.10    4.10
  -2   2   5   30.30    3.80
  -2   2   5   42.10    4.20
   2  -2  -5   32.10    3.90
   2  -2  -5   34.10    3.90
  -3   3   5   62.69    7.30
  -3   3   5   67.39    7.30
   3  -3  -5   89.69    7.60
   3  -3  -5   75.39    7.30
  -4   4   5   54.49    6.10
  -5   5   5   54.99    7.30
  -5   5   5   76.99    7.70
   5  -5  -5   87.09    7.80
   5  -5  -5   80.39    7.90
  -6   6   5   87.39    9.40
  -6   6   5   97.49    9.70
   6  -6  -5   91.09    9.50
   6  -6  -5   94.89    9.60
  -7   7   5   19.90    3.40
  -7   7   5   17.40    3.20
   7  -7  -5   30.80    3.80
   7  -7  -5   22.10    3.60
  -8   8   5    1.90    1.40
  -8   8   5    3.30    1.70
   8  -8  -5    6.20    2.00
   8  -8  -5    5.20    1.70
  -9   9   5  178.18   16.60
  -9   9   5  167.98   16.60
   9  -9  -5  170.98   16.70
   9  -9  -5  166.18   16.60
 -10  10   5   75.79    8.00
  10 -10  -5   59.19    7.90
 -11  11   5   61.99    7.80
 -11  11   5   66.79    8.40
  11 -11  -5   79.29    8.70
  11 -11  -5   68.49    8.60
 -12  12   5   26.80    4.80
 -12  12   5   35.00    5.10
  12 -12  -5   32.00    4.80
  12 -12  -5   32.90    5.00
  13 -13  -5    1.90    1.50
  13 -13  -5    2.20    1.80
  10  -8   5    1.90    0.70
  10  -8   5    1.10    0.70
 -10   8  -5    2.20    0.70
 -10   8  -5    1.20    0.80
   9  -7   5   35.70    3.60
   9  -7   5   36.30    3.80
  -9   7  -5   34.80    3.50
  -9   7  -5   36.30    3.80
   8  -6   5   19.10    2.20
   8  -6   5   21.60    2.30
  -8   6  -5   23.60    2.40
  -8   6  -5   19.60    2.20
   7  -5   5  122.19   10.90
   7  -5   5  122.89   10.80
  -7   5  -5  129.59   10.90
  -7   5  -5  115.29   10.80
   6  -4   5 1056.39   88.69
   6  -4   5  975.30   88.59
  -6   4  -5 1071.49   88.79
  -6   4  -5 1036.10   88.79
   5  -3   5  380.26   32.50
   5  -3   5  381.06   32.50
  -5   3  -5  362.76   32.50
  -5   3  -5  380.16   32.40
   4  -2   5   41.30    4.10
   4  -2   5   44.40    4.10
  -4   2  -5   46.20    4.10
  -4   2  -5   41.00    4.10
   3  -1   5   34.80    3.20
   3  -1   5   30.60    3.10
  -3   1  -5   26.20    3.10
  -3   1  -5   33.00    3.20
   2   0   5   16.30    2.00
   2   0   5   13.50    2.00
  -2   0  -5   16.70    2.00
  -2   0  -5   17.90    2.00
   1   1   5   45.40    4.00
   1   1   5   29.70    3.90
  -1  -1  -5   38.70    4.00
  -1  -1  -5   41.70    4.00
   0   2   5 1084.29   98.49
   0   2   5 1173.48   98.59
   0  -2  -5 1175.08   98.59
  -1   3   5   11.20    2.00
  -1   3   5   16.10    2.10
   1  -3  -5   15.00    2.20
   1  -3  -5   13.30    2.10
  -2   4   5   27.00    3.70
  -2   4   5   38.40    3.80
   2  -4  -5   29.60    3.70
   2  -4  -5   27.70    3.80
  -4   6   5  934.61   80.79
  -4   6   5  930.41   80.79
   4  -6  -5  935.61   80.79
   4  -6  -5  915.91   80.69
  -5   7   5  114.19   12.00
  -5   7   5  130.19   12.20
   5  -7  -5  124.99   12.10
   5  -7  -5  124.49   12.20
  -6   8   5  666.53   58.69
  -6   8   5  677.93   58.59
   6  -8  -5  663.53   58.79
   6  -8  -5  659.23   58.59
  -7   9   5  440.36   38.10
  -7   9   5  419.56   38.20
   7  -9  -5  444.16   38.30
   7  -9  -5  400.06   38.10
  -8  10   5    7.60    2.20
  -8  10   5   15.00    2.80
   8 -10  -5   10.00    2.50
   8 -10  -5   11.30    2.60
 -10  12   5 1170.48  100.09
 -10  12   5 1265.97  100.09
  10 -12  -5 1044.00   99.79
  10 -12  -5 1110.29   99.89
 -11  13   5  130.49   13.00
 -11  13   5  120.99   12.90
  11 -13  -5  114.59   12.70
  11 -13  -5  117.09   13.10
 -12  14   5    4.00    1.80
 -12  14   5    6.10    2.10
  12 -14  -5    5.20    2.20
  12 -14  -5    1.90    1.60
   4   0   5  742.13   63.79
   4   0   5  742.13   63.79
  -4   0  -5  750.82   63.79
  -4   0  -5  739.73   63.79
   3   1   5   26.40    3.10
   3   1   5   28.90    3.00
  -3  -1  -5   32.90    3.10
  -3  -1  -5   32.10    3.20
   2   2   5   35.20    3.60
   2   2   5   33.90    3.70
  -2  -2  -5   34.50    3.70
  -2  -2  -5   32.20    3.60
   1   3   5   16.50    2.20
   1   3   5   20.80    2.50
  -1  -3  -5   17.60    2.40
  -1  -3  -5   13.00    2.30
   0   4   5 1502.05  134.79
   0  -4  -5 1637.64  134.99
  -1   5   5   60.59    6.30
  -1   5   5   61.89    6.40
   1  -5  -5   59.99    6.20
   1  -5  -5   61.19    6.30
  -2   6   5    6.40    1.60
   2  -6  -5    4.80    1.50
  -3   7   5  279.77   24.40
  -3   7   5  262.27   24.30
   3  -7  -5  266.47   24.40
   3  -7  -5  265.97   24.30
  -4   8   5   25.80    3.80
  -4   8   5   23.50    3.70
   4  -8  -5   32.40    3.90
   4  -8  -5   23.90    3.80
  -5   9   5  296.47   26.70
  -5   9   5  315.47   26.80
   5  -9  -5  276.87   26.50
   5  -9  -5  284.47   26.70
  -6  10   5  392.96   34.10
  -6  10   5  357.66   33.80
   6 -10  -5  390.16   34.00
   6 -10  -5  368.36   34.00
  -7  11   5  301.07   28.50
   7 -11  -5  326.37   28.50
   7 -11  -5  304.37   28.40
  -8  12   5   34.80    5.00
   8 -12  -5   27.00    5.40
  -9  13   5    6.10    2.10
  -9  13   5    2.80    1.80
   9 -13  -5    5.30    2.00
   9 -13  -5    3.20    1.80
 -10  14   5    5.40    2.00
 -10  14   5    2.80    1.70
  10 -14  -5    2.90    1.70
  10 -14  -5    4.90    1.80
 -11  15   5   71.29    9.80
 -11  15   5  102.89   10.30
  11 -15  -5   73.29    9.50
  11 -15  -5  100.49   10.50
   4   2   5   43.90    4.30
   4   2   5   39.40    4.10
  -4  -2  -5   43.20    4.20
  -4  -2  -5   46.60    4.20
   3   3   5   70.69    6.90
   3   3   5   73.19    6.90
  -3  -3  -5   73.59    6.90
  -3  -3  -5   73.19    6.90
   2   4   5   27.10    3.50
   2   4   5   34.90    3.60
  -2  -4  -5   32.80    3.50
  -2  -4  -5   31.90    3.50
   1   5   5   66.59    6.20
   1   5   5   60.19    6.10
  -1  -5  -5   63.49    6.10
  -1  -5  -5   51.19    6.00
   0   6   5   52.39    5.70
   0   6   5   66.59    5.90
   0  -6  -5   40.40    5.50
   0  -6  -5   60.99    5.80
  -1   7   5   34.70    4.40
   1  -7  -5   40.20    4.50
  -2   8   5   35.00    4.50
  -2   8   5   40.80    4.70
   2  -8  -5   42.70    4.90
   2  -8  -5   33.60    4.50
  -3   9   5  266.17   25.80
  -3   9   5  283.57   26.10
   3  -9  -5  300.07   26.00
   3  -9  -5  294.67   26.00
  -4  10   5   58.79    6.70
  -4  10   5   56.09    6.60
   4 -10  -5   59.49    6.70
   4 -10  -5   48.20    6.40
  -5  11   5  118.69   12.20
  -5  11   5  119.59   12.40
   5 -11  -5  119.29   12.40
   5 -11  -5  129.69   12.30
  -6  12   5  121.89   12.10
  -6  12   5  118.99   12.30
   6 -12  -5  118.79   12.10
   6 -12  -5  115.49   12.00
  -7  13   5    1.00    1.30
   7 -13  -5    1.70    1.40
  -8  14   5    6.40    2.20
  -8  14   5    9.40    2.20
   8 -14  -5    6.00    2.20
   8 -14  -5    8.00    2.20
  -9  15   5   30.80    4.90
  -9  15   5   36.20    5.10
   9 -15  -5   31.00    5.00
   9 -15  -5   29.00    5.00
 -10  16   5   75.29    9.20
 -10  16   5   70.29    9.30
  10 -16  -5   70.99    9.30
  10 -16  -5   96.99    9.60
   5   3   5  368.86   32.50
   5   3   5  388.46   32.50
  -5  -3  -5  373.76   32.40
  -5  -3  -5  368.36   32.50
   4   4   5   51.79    4.70
   4   4   5   36.10    4.60
  -4  -4  -5   45.30    4.60
  -4  -4  -5   50.69    4.60
   3   5   5  505.55   44.80
   3   5   5  527.45   44.90
  -3  -5  -5  511.55   44.70
  -3  -5  -5  512.75   44.70
   2   6   5    4.30    1.40
   2   6   5    3.70    1.40
  -2  -6  -5    3.40    1.30
  -2  -6  -5    4.80    1.30
   1   7   5   46.40    5.00
   1   7   5   33.10    4.60
  -1  -7  -5   47.80    4.90
  -1  -7  -5   44.90    4.80
   0  -8  -5 1217.68  105.39
  -1   9   5   38.60    4.50
  -1   9   5   24.20    4.10
   1  -9  -5   30.70    4.20
   1  -9  -5   32.60    4.30
  -2  10   5   46.90    5.30
  -2  10   5   36.30    4.80
   2 -10  -5   36.70    4.80
   2 -10  -5   35.60    4.90
  -3  11   5  364.26   33.10
  -3  11   5  361.76   33.20
   3 -11  -5  394.96   33.30
   3 -11  -5  352.66   33.00
  -4  12   5  484.65   41.20
  -4  12   5  399.66   40.70
   4 -12  -5  494.85   41.30
   4 -12  -5  466.95   41.00
  -5  13   5  237.78   23.60
  -5  13   5  250.87   23.50
   5 -13  -5  248.98   23.50
   5 -13  -5  267.67   23.50
  -6  14   5   70.39    8.10
   6 -14  -5   69.59    8.10
  -7  15   5  526.45   46.20
  -7  15   5  513.25   45.90
   7 -15  -5  509.85   45.90
   7 -15  -5  503.25   46.00
  -8  16   5   19.70    3.50
  -8  16   5   13.90    3.10
   8 -16  -5   11.80    3.20
   8 -16  -5   10.80    2.70
  -9  17   5   90.69   10.60
  -9  17   5   95.79   10.60
   9 -17  -5   83.99   10.20
   9 -17  -5   80.89  112.79
   6   4   5  943.71   84.39
   6   4   5 1058.29   84.59
  -6  -4  -5  970.60   84.49
  -6  -4  -5  962.80   84.39
   5   5   5   76.99    7.00
   5   5   5   63.59    7.00
  -5  -5  -5   72.19    7.00
  -5  -5  -5   73.89    6.90
   4   6   5  871.71   74.69
   4   6   5  887.41   74.59
  -4  -6  -5  859.01   74.49
  -4  -6  -5  830.12   74.59
   3   7   5  259.97   23.20
   3   7   5  237.18   23.00
  -3  -7  -5  256.07   23.10
  -3  -7  -5  279.07   23.20
   2   8   5   23.30    4.10
   2   8   5   37.80    4.30
  -2  -8  -5   48.90    4.70
  -2  -8  -5   35.80    4.30
   0  10   5  841.02   67.79
   0  10   5  727.33   67.39
   0 -10  -5  748.93   67.59
   0 -10  -5  783.62   67.59
  -1  11   5  254.07   22.80
  -1  11   5  257.77   23.00
   1 -11  -5  245.08   22.90
   1 -11  -5  235.88   22.70
  -2  12   5    1.70    1.30
  -2  12   5    3.60    1.50
   2 -12  -5    2.40    1.50
   2 -12  -5    2.20    1.30
  -3  13   5    4.80    1.80
  -3  13   5    2.40    1.60
   3 -13  -5    1.50    1.70
   3 -13  -5    6.80    1.90
  -4  14   5    9.80    2.60
  -4  14   5    8.80    2.30
   4 -14  -5   12.00    2.60
   4 -14  -5   10.90    2.70
  -6  16   5  459.45   42.00
  -6  16   5  434.56   42.20
   6 -16  -5  477.35   42.00
   6 -16  -5  501.75   42.40
  -7  17   5  158.28   17.10
  -7  17   5  199.58   17.20
   7 -17  -5  162.18   16.60
   7 -17  -5  157.68   17.00
  -8  18   5   43.50    6.10
  -8  18   5   36.70    5.60
   8 -18  -5   35.00    5.60
   8 -18  -5   48.70    6.40
   7   5   5  105.89   10.30
   7   5   5  133.19   10.50
  -7  -5  -5  106.09   10.20
  -7  -5  -5  118.09   10.30
   6   6   5   91.39    9.10
   6   6   5   93.49    9.10
  -6  -6  -5   93.79    9.10
  -6  -6  -5   99.69    9.10
   5   7   5  129.09   12.60
   5   7   5  142.39   12.70
  -5  -7  -5  134.69   12.60
  -5  -7  -5  131.79   12.60
   4   8   5   33.50    4.20
   4   8   5   24.80    3.80
  -4  -8  -5   30.00    3.90
  -4  -8  -5   32.50    4.00
   3   9   5  261.07   25.90
   3   9   5  324.27   26.30
  -3  -9  -5  287.97   26.20
   2  10   5   34.10    4.30
   2  10   5   38.50    4.60
  -2 -10  -5   37.10    4.50
  -2 -10  -5   20.10    3.90
   1  11   5  308.27   23.90
   1  11   5  230.98   23.30
  -1 -11  -5  240.08   23.30
  -1 -11  -5  255.67   23.50
   0  12   5  115.49   12.40
   0  12   5  120.29   12.30
   0 -12  -5  145.29   12.70
   0 -12  -5  120.99   12.20
  -1  13   5  133.69   12.00
  -1  13   5  112.59   11.50
   1 -13  -5  103.19   11.30
   1 -13  -5  113.09   11.60
  -2  14   5    2.70    1.50
  -2  14   5    5.00    1.90
   2 -14  -5    4.70    2.00
   2 -14  -5    1.00    1.30
  -3  15   5   21.60    3.60
  -3  15   5   16.40    3.70
   3 -15  -5   16.50    3.20
   3 -15  -5   18.70    3.70
  -4  16   5   12.80    3.50
   4 -16  -5   21.50    4.70
  -5  17   5   67.39    9.00
  -5  17   5   79.99    9.00
   5 -17  -5   69.69    8.60
   5 -17  -5   85.09    9.30
  -6  18   5   52.69    7.30
  -6  18   5   57.89    7.10
   6 -18  -5   48.80    6.80
   6 -18  -5   51.89    7.30
  -7  19   5    0.60    1.50
  -7  19   5   -0.20    1.40
   7 -19  -5    1.00    1.20
   7 -19  -5    0.70    1.40
   8   6   5   20.00    2.70
   8   6   5   21.00    2.50
  -8  -6  -5   19.20    2.60
  -8  -6  -5   25.40    2.60
   7   7   5   21.20    3.00
   7   7   5   20.70    2.80
  -7  -7  -5   17.40    2.80
  -7  -7  -5   22.30    2.80
   6   8   5  615.64   56.19
   6   8   5  679.73   56.29
  -6  -8  -5  635.64   56.19
  -6  -8  -5  643.74   55.99
   5   9   5  284.97   26.30
   5   9   5  283.27   26.30
  -5  -9  -5  305.17   26.30
  -5  -9  -5  296.57   26.50
   3  11   5  436.56   35.20
   3  11   5  352.06   34.80
   2  12   5    1.60    1.40
   2  12   5    3.00    1.50
  -2 -12  -5    2.90    1.40
  -2 -12  -5    1.40    1.20
   1  13   5  128.09   12.10
   1  13   5  109.89   12.10
  -1 -13  -5  115.89   12.00
  -1 -13  -5  123.99   12.10
   0  14   5  191.68   19.10
   0  14   5  231.08   19.70
   0 -14  -5  207.28   19.40
   0 -14  -5  191.08   19.00
  -1  15   5   48.00    6.40
  -1  15   5   54.09    7.10
   1 -15  -5   40.40    6.40
   1 -15  -5   60.59    7.10
  -2  16   5   10.70    3.10
  -2  16   5   13.90    3.10
   2 -16  -5   18.60    3.50
   2 -16  -5   19.00    3.50
  -3  17   5  334.67   31.50
  -3  17   5  334.97   31.20
   3 -17  -5  391.26   31.70
   3 -17  -5  305.17   31.20
  -4  18   5  131.49   13.00
  -4  18   5  106.29   13.20
   4 -18  -5  119.19   12.60
   4 -18  -5  132.89   13.50
  -5  19   5  167.18   18.30
  -5  19   5  182.78   17.90
   5 -19  -5  178.28   17.90
   5 -19  -5  198.18   18.30
  -6  20   5   71.29    9.60
  -6  20   5   85.09    9.90
   6 -20  -5   71.39    9.30
   6 -20  -5   70.49    9.10
   9   7   5   25.90    3.90
   9   7   5   35.90    3.70
  -9  -7  -5   33.10    4.00
  -9  -7  -5   37.70    3.70
   8   8   5    5.00    1.60
   8   8   5    5.80    1.30
  -8  -8  -5    3.10    1.20
  -8  -8  -5    3.00    1.30
   7   9   5  410.46   37.20
   7   9   5  422.36   37.10
  -7  -9  -5  406.36   37.10
  -7  -9  -5  434.46   37.10
   5  11   5  122.69   11.70
   5  11   5  107.29   11.20
  -5 -11  -5   97.29   11.30
  -5 -11  -5  118.19   11.30
   4  12   5  508.05   44.00
   4  12   5  495.05   44.20
  -4 -12  -5  475.35   43.90
  -4 -12  -5  504.15   44.00
   3  13   5    7.30    2.30
   3  13   5    5.10    1.80
  -3 -13  -5    7.20    2.20
  -3 -13  -5    4.10    2.00
   2  14   5    3.20    1.70
   2  14   5    1.50    1.50
  -2 -14  -5    2.50    1.80
  -2 -14  -5    4.40    1.70
   1  15   5   55.09    6.80
   1  15   5   54.89    6.70
  -1 -15  -5   42.80    6.40
  -1 -15  -5   50.99    6.40
   0  16   5  912.01   78.29
   0  16   5  915.61   78.29
   0 -16  -5  903.61   78.19
   0 -16  -5  834.42   78.19
   1 -17  -5  110.29   13.10
  -2  18   5   30.90    4.50
  -2  18   5   16.00    3.90
   2 -18  -5   18.00    3.90
   2 -18  -5   24.20    4.00
  -3  19   5  107.19   13.30
  -3  19   5  130.69   13.30
   3 -19  -5  117.29   13.00
   3 -19  -5  144.99   13.60
  -4  20   5   18.30    4.30
  -4  20   5   22.50    4.20
   4 -20  -5   20.70    4.00
   4 -20  -5   26.70    4.60
  -5  21   5  109.09   11.70
  -5  21   5  106.39   12.50
   5 -21  -5   90.49   11.90
   5 -21  -5  113.09   12.00
  10   8   5    3.20    0.90
  10   8   5    2.50    1.20
 -10  -8  -5    1.70    1.20
 -10  -8  -5    1.50    0.80
   9   9   5  124.19   13.80
   9   9   5  134.99   13.30
  -9  -9  -5  145.89   13.20
  -9  -9  -5  156.48   13.70
   8  10   5    8.40    2.50
   8  10   5   10.40    2.20
  -8 -10  -5    7.00    1.90
   7  11   5  319.47   26.70
   7  11   5  278.67   26.40
  -7 -11  -5  290.37   26.30
  -7 -11  -5  268.47   26.20
   6  12   5  112.89   11.50
   6  12   5  105.19   11.50
  -6 -12  -5  115.59   11.60
  -6 -12  -5  109.69   11.60
   5  13   5  237.98   22.70
   5  13   5  264.27   22.90
  -5 -13  -5  245.48   22.50
  -5 -13  -5  225.68   22.60
  -4 -14  -5    7.20    2.60
  -4 -14  -5   12.30    2.70
   3  15   5   24.20    4.20
   3  15   5   19.40    3.70
  -3 -15  -5   17.20    3.50
  -3 -15  -5   20.00    3.60
   2  16   5   11.40    2.90
   2  16   5   13.00    3.00
  -2 -16  -5   15.60    3.10
  -2 -16  -5   10.20    2.60
   1  17   5  144.69   16.60
   1  17   5  176.88   16.40
  -1 -17  -5  167.48   16.30
  -1 -17  -5  178.58   16.70
   0  18   5   54.69    6.20
   0  18   5   38.80    6.00
   0 -18  -5   35.50    5.50
   0 -18  -5   27.00    5.30
  -1  19   5  103.39   10.80
  -1  19   5   78.69   10.80
   1 -19  -5   97.39   10.40
   1 -19  -5   98.59   11.00
  -2  20   5    7.40    2.40
  -2  20   5    5.70    2.30
   2 -20  -5    4.80    2.10
   2 -20  -5    0.30    1.50
  -3  21   5   84.09    9.80
  -3  21   5   66.39    9.70
   3 -21  -5   89.49    9.70
   3 -21  -5   81.69   10.10
  11   9   5  104.99    9.00
  11   9   5   72.69    9.60
 -11  -9  -5   75.39    9.40
 -11  -9  -5  106.69    9.00
  10  10   5   50.99    6.90
  10  10   5   57.29    6.30
 -10 -10  -5   64.79    6.40
 -10 -10  -5   57.69   26.70
   9  11   5   37.90    5.60
   9  11   5   36.60    4.60
  -9 -11  -5   30.20    5.10
   8  12   5   32.70    5.10
   8  12   5   25.10    4.50
  -8 -12  -5   33.00    4.60
  -8 -12  -5   35.90    5.20
   7  13   5    0.60    1.30
   7  13   5    1.10    1.50
  -7 -13  -5    1.40    1.30
  -7 -13  -5    0.10    1.10
   6  14   5   77.99    8.80
   6  14   5   61.29    8.70
  -6 -14  -5   95.09    9.30
  -6 -14  -5   69.39    8.60
   5  15   5  227.68   21.60
   5  15   5  210.98   21.70
  -5 -15  -5  218.48   21.40
  -5 -15  -5  251.37   21.80
   4  16   5   16.40    3.40
   4  16   5   23.80    4.30
  -4 -16  -5   23.20    3.60
  -4 -16  -5   15.00    3.80
   3  17   5  377.26   33.40
   3  17   5  371.36   33.50
  -3 -17  -5  321.57   33.10
  -3 -17  -5  394.56   33.40
   2  18   5    8.90    3.60
  -2 -18  -5   19.30    3.60
   1  19   5   66.39    9.50
   1  19   5   76.39    9.40
  -1 -19  -5   92.49   10.00
  -1 -19  -5   90.79    9.40
   0  20   5  187.48   17.30
   0  20   5  129.59   16.90
   0 -20  -5  197.08   17.50
   0 -20  -5  172.48   17.00
  -1  21   5   17.70    4.10
  -1  21   5   17.60    4.50
   1 -21  -5   35.40    5.10
   1 -21  -5   28.10    4.80
  -2  22   5   12.10    3.40
  -2  22   5   11.20    3.20
   2 -22  -5   14.10    3.40
   2 -22  -5   18.70    3.80
  11  11   5   51.09    6.40
  11  11   5   56.59    7.40
  10  12   5 1097.09   91.69
  10  12   5  985.40   91.99
 -10 -12  -5 1052.49   92.09
 -10 -12  -5 1071.29   91.59
   9  13   5    4.10    2.00
   9  13   5    4.00    1.90
  -9 -13  -5    8.40    2.70
  -9 -13  -5    9.10    2.20
   8  14   5    4.90    2.40
   8  14   5    9.50    2.50
  -8 -14  -5    6.30    2.40
  -8 -14  -5    5.80    2.00
   7  15   5  467.25   41.80
   7  15   5  454.65   41.80
  -7 -15  -5  461.95   41.90
  -7 -15  -5  459.15   41.70
   6  16   5  386.46   38.40
   6  16   5  462.55   38.70
  -6 -16  -5  407.46   38.10
  -6 -16  -5  436.16   38.60
   5  17   5   70.09    9.10
   5  17   5   77.99    9.00
  -5 -17  -5   64.19    8.70
  -5 -17  -5   79.89    8.80
  -4 -18  -5  123.59   13.40
   3  19   5  122.59   14.90
   3  19   5  160.68   14.90
  -3 -19  -5  152.48   14.80
  -3 -19  -5  135.29   14.30
   2  20   5    1.50    1.60
   2  20   5    5.70    2.20
  -2 -20  -5    2.60    1.80
  -2 -20  -5    5.90    2.10
   1  21   5   21.90    4.30
   1  21   5   25.00    4.90
  -1 -21  -5   30.90    4.70
  -1 -21  -5   25.20    4.80
   0  22   5  112.99   11.40
   0  22   5   81.79   11.10
   0 -22  -5  104.19   11.00
   0 -22  -5   95.69   11.50
  11  13   5  122.19   11.30
  11  13   5   85.99   12.00
  10  14   5    2.30    2.30
  10  14   5    5.80    2.00
 -10 -14  -5    1.90    2.00
 -10 -14  -5    2.90    1.70
   9  15   5   30.90    5.60
   9  15   5   30.30    5.00
  -9 -15  -5   37.50    5.30
  -9 -15  -5   32.10    5.50
   8  16   5   17.00    3.60
   8  16   5   11.20    3.60
  -8 -16  -5   17.30    3.70
  -8 -16  -5   15.00    3.70
   7  17   5  155.28   17.00
   7  17   5  149.39   17.40
  -7 -17  -5  192.68   17.70
  -7 -17  -5  178.68   17.20
   6  18   5   33.50    6.30
  -6 -18  -5   41.80    6.10
   5  19   5  167.18   16.90
   5  19   5  146.59   17.30
  -5 -19  -5  185.38   17.20
  -5 -19  -5  166.98   16.50
   4  20   5   16.10    3.70
   4  20   5   15.70    3.90
  -4 -20  -5   19.50    3.80
  -4 -20  -5   18.80    3.80
   3  21   5   87.39    9.70
  -3 -21  -5   78.09    9.70
  -3 -21  -5   77.09    9.40
   2  22   5   13.70    3.30
   2  22   5    8.90    3.00
  -2 -22  -5   14.20    3.40
   1  23   5   99.09   12.80
   1  23   5  115.79   12.60
  -1 -23  -5   30.20   43.80
  -1 -23  -5  114.89   12.20
  10  16   5   60.39    8.90
  10  16   5   64.99    7.90
 -10 -16  -5   54.59    8.10
 -10 -16  -5   50.29    9.30
   9  17   5   63.89    9.60
   9  17   5   68.79    9.20
  -9 -17  -5   79.79    9.40
   8  18   5   37.40    5.70
   8  18   5   32.10    5.70
  -8 -18  -5   26.90    5.50
  -8 -18  -5   31.90    5.30
   7  19   5    1.50    1.60
   7  19   5    0.90    1.70
  -7 -19  -5    2.60    1.50
  -7 -19  -5   -1.50    1.40
   6  20   5   57.79    9.30
   6  20   5   85.29    9.70
  -6 -20  -5   75.39    9.50
  -6 -20  -5   71.19    9.10
   5  21   5  118.59   12.40
   5  21   5   81.29   12.30
  -5 -21  -5  136.39   12.80
  -5 -21  -5  112.79   12.30
   4  22   5   14.00    3.70
   4  22   5   11.80    3.00
  -4 -22  -5   17.00    3.40
  -4 -22  -5   14.80    3.60
   3  23   5  142.29   13.20
   3  23   5  135.29   13.40
  -3 -23  -5  109.99   12.30
  -3 -23  -5   53.19   13.40
  10  18   5  315.77   35.70
  10  18   5  412.66   34.90
   9  19   5   14.60    4.20
   9  19   5   21.70    4.60
  -9 -19  -5   16.90    4.60
  -9 -19  -5   20.70    4.00
   8  20   5    4.10    2.20
   8  20   5    3.60    3.00
  -8 -20  -5    7.60    3.00
  -8 -20  -5    6.80    2.60
   7  21   5  262.77   26.50
   7  21   5  251.37   26.90
  -7 -21  -5  249.88   26.00
  -7 -21  -5  342.37   27.60
   6  22   5   31.70    6.20
   6  22   5   38.50    6.40
  -6 -22  -5   46.60    6.30
  -6 -22  -5   45.30    6.60
  -5 -23  -5   48.40    8.30
   9  21   5   52.19    8.30
   9  21   5   49.40    7.70
   8  22   5   26.30    4.90
   8  22   5   17.60    4.60
  -8 -22  -5   21.20    4.50
  -8 -22  -5   18.80    5.10
   7  19  -6   12.40    3.10
  -8 -18   6   32.60    5.00
   8  18  -6   24.60    5.30
   8  18  -6   26.50    5.80
  -9 -17   6   56.89    7.80
   9  17  -6   63.59    8.10
   9  17  -6   61.79    8.60
 -10 -16   6  120.79   13.50
  -2 -22   6   47.20    9.30
  -2 -22   6   73.29   74.79
   2  22  -6   72.59    9.10
  -3 -21   6  658.93   60.19
  -3 -21   6  684.73   60.29
   3  21  -6  623.84   60.19
   3  21  -6  744.13   60.49
  -4 -20   6   25.50    4.30
  -4 -20   6   18.60    4.30
   4  20  -6   23.00    4.40
   4  20  -6   27.80    4.70
  -5 -19   6  150.18   15.30
  -5 -19   6  146.49   15.40
   5  19  -6  155.28   15.30
   5  19  -6  137.19   15.40
  -6 -18   6  785.22   63.99
  -6 -18   6  736.93   63.49
   6  18  -6  686.33   63.29
   6  18  -6  665.03   63.79
  -7 -17   6  123.79   12.20
  -7 -17   6  110.59   12.50
   7  17  -6  115.39   12.60
   7  17  -6  109.19   12.30
  -8 -16   6   63.39    8.40
  -8 -16   6   66.99    8.50
   8  16  -6   69.09    8.80
   8  16  -6   83.39    8.80
  -9 -15   6  242.58   24.00
  -9 -15   6  231.88   23.70
   9  15  -6  247.48   24.00
   9  15  -6  284.47   23.90
 -10 -14   6  115.69   13.10
 -10 -14   6  121.59   13.10
  10  14  -6  129.19   13.20
  10  14  -6  134.99   13.70
 -11 -13   6   77.19    9.20
 -11 -13   6   87.49    9.30
  11  13  -6   66.79    9.10
  11  13  -6   80.59    9.10
 -12 -12   6   -0.10    1.30
 -12 -12   6   -0.80    1.40
  12  12  -6    0.60    1.30
  12  12  -6    0.90    1.50
 -13 -11   6  111.19   10.60
  13  11  -6   51.19   10.70
  13  11  -6  100.99   10.50
   0 -22   6   13.20    2.90
   0 -22   6    5.90    2.30
   0  22  -6    6.30    2.60
   0  22  -6    8.80    2.50
  -1 -21   6  115.99   13.90
  -1 -21   6  169.88   14.60
   1  21  -6  137.39   14.70
   1  21  -6  124.79   14.30
  -2 -20   6   46.60    6.50
  -2 -20   6   37.50    6.40
   2  20  -6   46.80    6.90
   2  20  -6   51.29    6.70
  -3 -19   6  100.39    9.80
  -3 -19   6   66.49    9.00
   3  19  -6   74.59    9.10
   3  19  -6   82.79    9.60
  -4 -18   6    1.70    1.70
  -4 -18   6    1.70    1.70
   4  18  -6    3.00    1.60
   4  18  -6    2.40    1.70
  -5 -17   6    2.30    1.50
  -5 -17   6    0.10    1.30
   5  17  -6   -1.00    1.30
   5  17  -6    0.80    1.40
  -6 -16   6   23.80    4.20
  -6 -16   6   26.70    4.30
   6  16  -6   26.00    4.20
   6  16  -6   19.90    4.20
  -7 -15   6  105.29   10.90
  -7 -15   6  106.89   11.10
   7  15  -6   88.29   10.80
   7  15  -6   98.59   10.70
  -8 -14   6   91.99   10.20
  -8 -14   6   94.69   10.10
   8  14  -6   73.09    9.80
   8  14  -6   95.99   10.00
  -9 -13   6   36.10    5.50
  -9 -13   6   41.00    5.60
   9  13  -6   38.30    5.50
   9  13  -6   40.30    5.80
 -10 -12   6   20.60    3.80
 -10 -12   6   20.00    3.80
  10  12  -6   20.90    3.80
  10  12  -6   19.70    3.60
 -11 -11   6    7.80    2.50
 -11 -11   6   12.00    2.70
  11  11  -6    9.30    2.50
  11  11  -6    7.00    2.30
 -12 -10   6   53.19    7.30
 -12 -10   6   65.49    7.90
  12  10  -6   75.99    8.10
  12  10  -6   60.89    7.80
 -13  -9   6   12.40    2.90
 -13  -9   6   13.30    3.00
  13   9  -6   12.20    3.00
  13   9  -6   19.30    3.40
  14   8  -6   61.79    8.70
  14   8  -6   89.19    9.10
   3 -23   6    8.90    2.80
   3 -23   6    7.90    2.80
  -3  23  -6    4.40    2.60
   2 -22   6   72.89    8.50
  -2  22  -6   71.59    8.60
  -2  22  -6   55.89    8.50
   1 -21   6  149.39   14.30
  -1  21  -6  118.59   15.70
   0 -20   6   93.69    9.50
   0 -20   6   75.89    9.60
   0  20  -6   72.99    9.50
   0  20  -6   81.59    9.50
  -1 -19   6   54.19    7.10
  -1 -19   6   53.59    7.20
   1  19  -6   47.60    7.20
   1  19  -6   64.69    7.70
  -2 -18   6   24.70    3.90
  -2 -18   6   19.00    3.90
   2  18  -6   19.90    3.90
   2  18  -6   23.90    4.30
  -3 -17   6   33.80    5.90
  -3 -17   6   45.20    6.20
   3  17  -6   42.00    6.10
   3  17  -6   49.60    6.10
  -4 -16   6   13.60    3.50
  -4 -16   6   22.80    3.70
   4  16  -6   19.00    3.90
   4  16  -6   20.60    3.60
  -5 -15   6  238.38   21.80
  -5 -15   6  220.68   22.20
   5  15  -6  232.78   21.90
   5  15  -6  237.98   22.30
  -6 -14   6   57.79    6.80
  -6 -14   6   46.10    6.50
   6  14  -6   50.59    6.80
   6  14  -6   57.09    6.80
  -7 -13   6   -0.40    1.20
  -7 -13   6    2.00    1.50
   7  13  -6    2.00    1.40
   7  13  -6    3.00    1.70
  -8 -12   6  103.99   12.40
  -8 -12   6  123.99   12.90
   8  12  -6  136.59   12.90
   8  12  -6  126.39   12.80
  -9 -11   6   57.69    7.10
  -9 -11   6   61.09    7.20
   9  11  -6   56.09    7.20
   9  11  -6   52.89    7.00
 -10 -10   6  402.86   33.30
 -10 -10   6  341.37   32.80
  10  10  -6  333.97   33.00
  10  10  -6  376.06   33.10
 -11  -9   6   27.30    4.50
 -11  -9   6   23.60    4.00
  11   9  -6   22.70    3.80
  11   9  -6   27.60    4.40
 -12  -8   6   38.40    5.50
 -12  -8   6   36.70    5.50
  12   8  -6   44.40    5.80
  12   8  -6   45.70    6.00
 -13  -7   6   36.90    5.20
 -13  -7   6   38.00    5.30
  13   7  -6   42.10    5.60
  13   7  -6   31.70    5.20
  14   6  -6   10.00    2.70
  14   6  -6   10.50    2.60
   5 -23   6   13.20    3.90
   5 -23   6   16.40    3.90
  -5  23  -6    6.00    3.00
   4 -22   6   17.30    3.70
   4 -22   6   14.30    3.10
  -4  22  -6   15.50    4.00
  -4  22  -6   14.10    3.30
   3 -21   6  576.54   60.79
   3 -21   6  692.53   61.09
  -3  21  -6  795.32   61.69
  -3  21  -6  710.73   61.29
   2 -20   6   42.10    5.60
   2 -20   6   33.80    5.70
  -2  20  -6   43.20    5.80
  -2  20  -6   22.50    5.20
   1 -19   6   62.29    7.10
   1 -19   6   40.70    6.70
  -1  19  -6   51.99    7.40
  -1  19  -6   58.09    7.30
   0 -18   6 1761.42  164.38
   0 -18   6 1820.32  164.38
   0  18  -6 2039.90  164.88
   0  18  -6 2000.90  164.78
  -1 -17   6   31.30    4.70
   1  17  -6   28.80    4.70
  -3 -15   6 1528.15  133.49
  -3 -15   6 1513.45  133.19
   3  15  -6 1499.45  133.19
   3  15  -6 1615.94  133.59
  -4 -14   6  112.89   11.20
  -4 -14   6  113.19   11.00
   4  14  -6   95.09   10.80
   4  14  -6   96.19   11.40
  -5 -13   6  264.77   25.10
  -5 -13   6  273.67   25.20
   5  13  -6  271.97   25.20
   5  13  -6  269.57   25.20
  -6 -12   6  437.96   36.70
  -6 -12   6  376.36   36.50
   6  12  -6  390.16   36.50
   6  12  -6  420.86   36.60
  -7 -11   6   71.99    8.30
  -7 -11   6   86.49    8.50
   7  11  -6   73.09    8.50
   7  11  -6   59.99    7.90
  -8 -10   6   59.99    6.90
   8  10  -6   54.19    7.40
   8  10  -6   52.59    6.80
 -10  -8   6  314.67   29.30
 -10  -8   6  319.17   29.50
  10   8  -6  344.27   29.60
  10   8  -6  306.77   29.40
 -11  -7   6   88.19    9.70
 -11  -7   6   86.99    9.80
  11   7  -6   86.09    9.80
  11   7  -6   96.59   10.20
 -12  -6   6   28.10    4.60
 -12  -6   6   24.70    4.40
  12   6  -6   37.00    4.90
  12   6  -6   37.60    5.00
 -13  -5   6   95.99   10.50
 -13  -5   6  105.89   10.70
  13   5  -6   94.29   10.40
  13   5  -6   85.99   10.40
 -14  -4   6   20.30    3.60
 -14  -4   6   19.20    3.60
  14   4  -6   13.20    3.00
  14   4  -6   13.40    2.90
   6 -22   6   10.70    2.90
   6 -22   6    4.70    2.30
  -6  22  -6    5.30    2.90
  -6  22  -6    6.80    2.50
   5 -21   6  145.19   14.90
   5 -21   6  148.79   14.90
  -5  21  -6  161.78   15.10
  -5  21  -6  106.99   15.00
   4 -20   6   13.10    3.40
   4 -20   6   16.40    3.50
  -4  20  -6   21.10    3.80
  -4  20  -6   16.50    4.00
   3 -19   6   71.69    8.70
   3 -19   6   77.79    8.70
  -3  19  -6   65.39    8.90
  -3  19  -6   72.49    8.80
   2 -18   6   24.10    4.10
   2 -18   6   18.30    4.00
  -2  18  -6    8.70    4.00
  -2  18  -6   26.20    4.20
   1 -17   6   19.70    4.30
   1 -17   6   25.30    4.00
  -1  17  -6   19.20    4.30
   0 -16   6   50.49    7.40
   0 -16   6   69.99    7.80
   0  16  -6   70.49    7.70
   0  16  -6   66.59    7.70
  -1 -15   6  266.27   22.90
  -1 -15   6  241.68   22.40
   1  15  -6  222.28   22.30
   1  15  -6  237.78   22.70
  -2 -14   6   67.19    8.00
  -2 -14   6   79.19    8.30
   2  14  -6   60.89    8.00
   2  14  -6   71.19    8.10
  -3 -13   6  354.76   30.90
  -3 -13   6  312.77   30.50
   3  13  -6  344.27   30.80
   3  13  -6  340.17   30.80
  -4 -12   6   16.30    3.20
  -4 -12   6   16.00    3.20
   4  12  -6   14.30    2.80
   4  12  -6   18.50    3.40
  -5 -11   6   17.90    3.30
  -5 -11   6   23.50    3.60
   5  11  -6   20.00    3.40
   5  11  -6   19.00    3.40
  -6 -10   6   39.00    5.00
  -6 -10   6   35.80    5.00
   6  10  -6   33.90    4.70
   6  10  -6   34.90    5.10
  -7  -9   6   97.09    9.60
  -7  -9   6   86.89    9.10
   7   9  -6   81.09    9.00
   7   9  -6   74.19    9.00
  -8  -8   6   40.40    5.20
  -8  -8   6   34.70    4.90
   8   8  -6   37.00    4.90
   8   8  -6   30.30    4.70
  -9  -7   6   67.89    7.50
  -9  -7   6   68.39    7.60
   9   7  -6   65.79    7.60
   9   7  -6   51.09    7.30
 -10  -6   6   11.30    2.70
  10   6  -6   12.10    2.80
 -11  -5   6   39.80    5.50
 -11  -5   6   32.10    4.90
  11   5  -6   35.20    5.00
  11   5  -6   32.40    4.80
 -12  -4   6   44.30    6.00
 -12  -4   6   48.80    6.10
  12   4  -6   43.80    5.80
  12   4  -6   43.40    6.00
 -13  -3   6   14.00    2.80
 -13  -3   6   11.00    2.70
  13   3  -6   11.00    2.70
  13   3  -6    9.60    2.40
 -14  -2   6   37.60    5.20
 -14  -2   6   34.70    5.20
  14   2  -6   36.30    5.10
  14   2  -6   33.30    5.10
   8 -22   6   71.99   10.10
   8 -22   6  100.79   11.40
   7 -21   6   47.80    7.60
   7 -21   6   65.29    8.10
  -7  21  -6   56.79    7.70
  -7  21  -6   45.20    7.80
   6 -20   6   34.20    5.80
   6 -20   6   46.70    6.20
  -6  20  -6   27.90    5.80
  -6  20  -6   37.40    5.80
   5 -19   6  154.58   13.60
  -5  19  -6  119.89   13.20
  -5  19  -6   96.89   13.30
   3 -17   6   43.10    5.60
   3 -17   6   33.70    5.50
  -3  17  -6   42.80    6.20
  -3  17  -6   32.40    5.40
   2 -16   6   53.19    6.70
   2 -16   6   43.30    6.40
  -2  16  -6   53.49    6.70
  -2  16  -6   55.09    6.80
   1 -15   6  175.28   20.60
   1 -15   6  238.98   20.80
  -1  15  -6  193.98   20.50
  -1  15  -6  290.47   21.40
   0 -14   6   85.49    9.50
   0 -14   6  102.99    9.80
   0  14  -6   98.49   10.00
   0  14  -6   78.19    9.40
  -1 -13   6  141.59   12.10
  -1 -13   6  115.29   11.80
   1  13  -6   98.99   11.70
   1  13  -6  114.09   11.70
  -2 -12   6   58.29    6.80
  -2 -12   6   57.79    6.70
   2  12  -6   56.99    6.80
   2  12  -6   48.80    6.30
  -3 -11   6   16.20    3.10
  -3 -11   6   18.20    3.30
   3  11  -6   27.10    3.70
   3  11  -6   17.50    3.50
  -4 -10   6  136.99   14.00
  -4 -10   6  145.49   14.20
   4  10  -6  155.58   14.20
   4  10  -6  143.89   14.20
  -5  -9   6  109.39   11.50
  -5  -9   6  124.09   11.80
   5   9  -6  118.49   11.50
   5   9  -6  103.49   11.40
  -6  -8   6  140.49   13.10
  -6  -8   6  123.89   12.90
   6   8  -6  123.19   12.80
   6   8  -6  139.49   13.00
  -7  -7   6   17.80    3.10
  -7  -7   6   15.50    3.00
   7   7  -6   16.10    3.00
   7   7  -6   14.90    2.90
  -8  -6   6  180.18   16.60
  -8  -6   6  170.88   16.80
   8   6  -6  173.88   16.80
   8   6  -6  163.88   16.60
  -9  -5   6  184.08   17.50
  -9  -5   6  174.58   17.20
   9   5  -6  178.98   17.20
 -10  -4   6  551.74   48.10
 -10  -4   6  544.05   48.00
  10   4  -6  516.45   47.80
  10   4  -6  551.84   48.20
 -12  -2   6   69.29    7.70
 -12  -2   6   56.89    7.20
  12   2  -6   59.89    7.50
  12   2  -6   61.39    7.40
 -13  -1   6   61.19    7.80
 -13  -1   6   70.09    8.00
  13   1  -6   65.39    7.90
  13   1  -6   66.79    7.90
 -14   0   6   12.80    2.80
 -14   0   6   18.70    3.30
  14   0  -6   13.90    2.90
  14   0  -6   14.70    3.00
   8 -20   6   35.60    6.30
   8 -20   6   45.30    6.60
  -8  20  -6   35.10    6.70
  -8  20  -6   48.70    6.80
   7 -19   6    2.20    2.10
   7 -19   6   14.40    3.20
  -7  19  -6    6.60    2.50
  -7  19  -6    6.60    2.60
   5 -17   6    1.40    1.40
   5 -17   6   -0.20    1.40
  -5  17  -6   -1.10    1.40
  -5  17  -6   -0.70    1.20
   4 -16   6   17.50    3.80
   4 -16   6   23.50    3.80
  -4  16  -6   19.70    3.80
  -4  16  -6   23.90    4.40
  -3  15  -6 1401.16  122.69
  -3  15  -6 1423.06  122.49
   2 -14   6   73.39    8.00
   2 -14   6   59.89    7.50
  -2  14  -6   69.89    8.20
   1 -13   6   97.19   10.00
   1 -13   6   80.59    9.80
  -1  13  -6   94.79   10.00
  -1  13  -6  110.09   10.00
   0 -12   6 1100.49  105.89
   0 -12   6 1282.07  106.09
   0  12  -6 1180.68  105.99
   0  12  -6 1332.77  106.19
  -1 -11   6    3.50    1.40
  -1 -11   6    0.80    1.10
   1  11  -6   -0.10    1.00
   1  11  -6    0.70    1.20
  -2 -10   6   39.90    5.30
  -2 -10   6   51.99    5.50
   2  10  -6   40.10    5.40
   2  10  -6   50.09    5.90
  -3  -9   6 3211.88  280.97
  -3  -9   6 3237.78  281.07
   3   9  -6 3409.56  281.27
   3   9  -6 3232.98  281.07
  -4  -8   6  210.28   19.20
  -4  -8   6  207.98   19.20
   4   8  -6  202.68   19.40
   4   8  -6  204.28   19.10
  -5  -7   6  263.37   23.90
  -5  -7   6  266.07   23.70
   5   7  -6  236.68   23.60
   5   7  -6  276.87   24.10
  -6  -6   6 1072.19   95.69
  -6  -6   6 1150.88   95.89
   6   6  -6 1044.80   95.59
   6   6  -6 1140.89   95.79
  -7  -5   6   63.89    7.50
  -7  -5   6   70.19    7.40
   7   5  -6   64.09    7.40
   7   5  -6   66.79    7.50
  -8  -4   6    2.30    1.50
  -8  -4   6    2.10    1.60
   8   4  -6   -0.10    1.10
   8   4  -6    1.20    1.30
  -9  -3   6  770.82   67.79
  -9  -3   6  773.62   67.79
   9   3  -6  771.72   67.79
 -10  -2   6  526.25   46.50
 -10  -2   6  495.95   46.40
  10   2  -6  526.15   46.50
  10   2  -6  541.15   46.50
 -11  -1   6   69.99    8.20
  11   1  -6   60.19    8.70
  11   1  -6   83.09    8.60
 -12   0   6   19.20    3.60
 -12   0   6   23.30    3.80
  12   0  -6   18.00    3.50
  12   0  -6   20.50    3.70
 -13   1   6   73.19    8.50
 -13   1   6   63.79    8.10
  13  -1  -6   78.69    8.60
  13  -1  -6   74.59    8.40
 -14   2   6   35.50    5.40
 -14   2   6   42.80    5.70
  14  -2  -6   44.50    6.00
  14  -2  -6   42.30    5.60
   9 -19   6    5.20    3.00
   9 -19   6    8.90    2.80
   7 -17   6   90.09   10.80
   7 -17   6  107.49   11.10
  -7  17  -6   72.89   10.70
  -7  17  -6   97.89   11.10
   6 -16   6   21.90    3.90
   6 -16   6   20.50    3.80
  -6  16  -6   12.90    3.70
  -6  16  -6   25.30    4.00
   5 -15   6  213.88   19.80
   5 -15   6  215.38   20.00
  -5  15  -6  196.28   19.90
  -5  15  -6  211.58   20.20
   4 -14   6  116.19   11.10
   4 -14   6   88.89   10.80
  -4  14  -6  107.79   11.00
   3 -13   6  330.27   28.40
   3 -13   6  311.27   28.30
  -3  13  -6  327.77   28.50
  -3  13  -6  279.87   28.10
   2 -12   6   50.69    6.00
   2 -12   6   54.39    6.10
  -2  12  -6   45.70    5.90
   1 -11   6    0.50    1.00
   1 -11   6    0.40    1.10
  -1  11  -6    0.80    1.00
  -1  11  -6   -0.10    1.10
   0 -10   6   12.80    2.70
   0 -10   6   15.70    2.70
   0  10  -6   13.40    2.60
   0  10  -6   16.90    3.00
  -1  -9   6  136.39   12.90
  -1  -9   6  148.89   13.00
   1   9  -6  108.99   12.80
   1   9  -6  142.19   13.00
  -2  -8   6   46.20    5.40
  -2  -8   6   57.09    5.60
   2   8  -6   43.50    5.30
   2   8  -6   40.90    5.50
  -3  -7   6   11.90    2.10
  -3  -7   6   13.70    2.40
   3   7  -6    6.00    1.70
   3   7  -6    7.50    2.10
  -4  -6   6    1.30    1.10
  -4  -6   6    3.50    1.30
   4   6  -6    1.00    1.10
   4   6  -6    0.70    1.20
  -5  -5   6  112.49   11.00
  -5  -5   6  103.09   10.90
   5   5  -6  108.49   10.90
   5   5  -6  124.89   11.20
  -6  -4   6  154.98   14.60
  -6  -4   6  140.89   14.40
   6   4  -6  158.28   14.70
   6   4  -6  159.68   14.70
  -7  -3   6   56.19    6.60
  -7  -3   6   66.29    6.90
   7   3  -6   60.99    6.80
   7   3  -6   51.09    6.40
  -8  -2   6   10.70    2.60
  -8  -2   6   11.40    2.50
   8   2  -6   11.50    2.40
   8   2  -6   13.90    2.60
  -9  -1   6   23.10    3.60
  -9  -1   6   21.40    3.40
   9   1  -6   18.30    3.40
 -10   0   6    2.10    1.20
 -10   0   6    0.20    1.10
  10   0  -6    0.60    1.20
  10   0  -6    0.70    1.20
 -11   1   6   77.09    8.00
  11  -1  -6   54.09    7.60
  11  -1  -6   67.39    7.80
 -12   2   6   55.49    7.10
 -12   2   6   56.39    6.80
  12  -2  -6   60.09    7.00
  12  -2  -6   56.19    7.10
 -13   3   6    9.00    2.30
 -13   3   6   10.50    2.50
  13  -3  -6    8.40    2.30
  13  -3  -6    8.60    3.60
 -14   4   6   16.70    3.30
  14  -4  -6   13.70    3.00
  14  -4  -6   16.70    3.40
   9 -17   6   49.10    7.40
   9 -17   6   56.09    7.80
  -9  17  -6   47.00    7.90
  -9  17  -6   54.59    7.60
   8 -16   6   54.09    7.50
   8 -16   6   60.69    7.20
  -8  16  -6   60.69    7.60
  -8  16  -6   42.40    7.40
   7 -15   6   50.59    8.20
   7 -15   6   91.39    9.40
  -7  15  -6   70.39    8.90
  -7  15  -6   84.29    9.40
   6 -14   6   53.69    6.50
   6 -14   6   47.70    6.20
  -6  14  -6   53.89    6.50
  -6  14  -6   34.90    6.10
   5 -13   6  238.18   21.20
   5 -13   6  225.88   21.10
  -5  13  -6  231.68   21.50
  -5  13  -6  210.08   21.00
   4 -12   6   14.60    2.70
   4 -12   6   12.70    2.80
  -4  12  -6   12.90    2.90
  -4  12  -6   13.80    2.80
   3 -11   6   12.90    2.80
   3 -11   6   16.10    2.80
  -3  11  -6   15.40    2.90
  -3  11  -6   14.30    2.90
   2 -10   6   42.60    5.60
   2 -10   6   63.49    6.10
  -2  10  -6   45.30    5.90
  -2  10  -6   47.50    5.70
   1  -9   6  153.88   14.00
   1  -9   6  150.28   14.10
  -1   9  -6  151.98   14.10
  -1   9  -6  137.89   14.00
   0  -8   6  191.18   16.90
   0  -8   6  170.68   16.80
   0   8  -6  172.28   17.30
   0   8  -6  189.98   16.80
  -1  -7   6  193.98   18.70
  -1  -7   6  182.68   18.70
   1   7  -6  234.18   19.20
   1   7  -6  213.98   18.80
  -2  -6   6   96.79    9.70
  -2  -6   6   91.29    9.60
   2   6  -6   95.89    9.70
   2   6  -6  106.99    9.80
  -3  -5   6   67.49    6.50
  -3  -5   6   63.09    6.40
   3   5  -6   42.00    6.10
   3   5  -6   75.59    6.80
  -4  -4   6  266.07   25.40
  -4  -4   6  278.67   25.40
   4   4  -6  303.27   25.50
   4   4  -6  281.07   25.40
  -5  -3   6   63.89    6.40
  -5  -3   6   65.99    6.70
   5   3  -6   60.09    6.50
   5   3  -6   49.50    6.30
  -6  -2   6   75.59    8.20
  -6  -2   6   77.59    8.10
   6   2  -6   76.99    8.10
   6   2  -6   78.69    8.10
  -7  -1   6    6.40    1.80
  -7  -1   6    9.20    2.10
   7   1  -6    9.50    2.20
   7   1  -6    7.70    1.90
  -8   0   6  184.98   18.20
  -8   0   6  200.98   18.30
   8   0  -6  192.98   18.10
   8   0  -6  189.68   18.00
  -9   1   6   24.40    3.90
  -9   1   6   26.20    3.90
   9  -1  -6   21.70    3.80
 -10   2   6  526.95   44.90
 -10   2   6  504.35   44.60
  10  -2  -6  522.95   44.70
  10  -2  -6  452.85   44.40
 -12   4   6   45.60    6.10
 -12   4   6   45.10    5.90
  12  -4  -6   41.60    6.10
  12  -4  -6   48.90    6.20
 -13   5   6   83.49   10.10
 -13   5   6   95.49   10.10
  13  -5  -6   92.69   10.40
  13  -5  -6   92.29   10.10
  14  -6  -6    7.40    2.40
  14  -6  -6    7.00    2.30
   9 -15   6  217.68   18.70
   9 -15   6  178.28   18.40
  -9  15  -6  168.78   19.00
  -9  15  -6  171.38   18.30
   8 -14   6   74.29    8.20
   8 -14   6   66.89    8.50
  -8  14  -6   51.79    8.30
  -8  14  -6   75.39    8.30
   7 -13   6    1.60    1.60
   7 -13   6   -0.20    1.30
  -7  13  -6    2.60    1.60
  -7  13  -6    0.40    1.70
   6 -12   6  351.86   33.80
   6 -12   6  383.26   34.00
  -6  12  -6  350.16   34.00
  -6  12  -6  424.46   34.10
   5 -11   6   18.60    3.30
   5 -11   6   20.10    3.30
  -5  11  -6   19.50    3.40
  -5  11  -6   22.00    3.70
  -4  10  -6  147.79   14.60
   3  -9   6 3058.19  270.77
  -3   9  -6 3251.87  270.97
   2  -8   6   46.00    4.90
   2  -8   6   44.80    4.80
  -2   8  -6   39.20    4.70
  -2   8  -6   34.10    4.50
   1  -7   6  173.98   16.20
   1  -7   6  186.08   16.20
  -1   7  -6  165.38   16.10
   0  -6   6 2939.41  255.17
   0   6  -6 2796.72  255.07
   0   6  -6 3195.78  255.47
  -1  -5   6    9.10    1.80
  -1  -5   6    8.60    1.80
   1   5  -6    5.30    1.60
   1   5  -6    7.10    1.70
  -2  -4   6   22.30    3.20
   2   4  -6   23.00    3.20
  -3  -3   6 3940.81  331.37
   3   3  -6 3785.72  331.17
  -4  -2   6  307.27   28.40
  -4  -2   6  319.57   28.50
   4   2  -6  311.57   28.40
   4   2  -6  332.37   28.50
  -5  -1   6  239.58   21.50
  -5  -1   6  261.57   21.50
   5   1  -6  211.48   21.30
   5   1  -6  230.18   21.40
  -6   0   6  383.26   33.40
  -6   0   6  370.56   33.50
   6   0  -6  381.66   33.50
   6   0  -6  364.86   33.30
  -7   1   6   10.80    2.10
  -7   1   6    7.30    1.90
   7  -1  -6    8.30    1.90
   7  -1  -6    7.80    1.90
  -8   2   6   13.50    2.70
  -8   2   6   11.30    2.50
   8  -2  -6   12.80    2.50
   8  -2  -6   16.90    3.00
  -9   3   6  790.92   67.79
  -9   3   6  777.72   67.59
   9  -3  -6  745.73   67.59
 -10   4   6  522.05   46.30
 -10   4   6  513.25   46.30
  10  -4  -6  514.45   46.30
  10  -4  -6  531.15   46.40
 -11   5   6   37.20    5.00
  11  -5  -6   26.90    4.80
  11  -5  -6   37.90    5.10
 -12   6   6   29.10    4.90
 -12   6   6   37.80    4.90
  12  -6  -6   29.40    5.00
  12  -6  -6   33.90    4.70
 -13   7   6   40.70    5.90
 -13   7   6   39.70    5.50
  13  -7  -6   48.00    5.90
  13  -7  -6   36.50    5.70
  14  -8  -6   88.79    9.30
  14  -8  -6   65.29    8.90
  10 -14   6  120.39   10.90
  10 -14   6   72.29   10.50
   9 -13   6   21.50    4.70
   9 -13   6   32.40    4.30
  -9  13  -6   21.00    4.60
  -9  13  -6   25.10    4.00
   8 -12   6  114.89   10.50
   8 -12   6   89.19   12.80
  -8  12  -6   92.19   10.20
  -8  12  -6   79.59   10.20
   6 -10   6   32.90    4.40
   6 -10   6   33.40    4.60
  -6  10  -6   31.90    4.50
  -6  10  -6   33.20    4.70
   5  -9   6  114.69   11.10
   5  -9   6  103.09   11.20
  -5   9  -6  122.09   11.60
  -5   9  -6  124.59   11.20
   4  -8   6  217.68   19.60
   4  -8   6  214.38   19.50
  -4   8  -6  221.38   19.60
  -4   8  -6  208.28   19.50
   3  -7   6    7.50    1.80
   3  -7   6    8.70    2.00
  -3   7  -6   10.00    2.00
  -3   7  -6   12.50    2.20
   2  -6   6   81.99    9.10
   2  -6   6   89.69    9.10
  -2   6  -6  131.89    9.60
  -2   6  -6   87.39    9.10
   1  -5   6    5.80    1.60
   1  -5   6    4.80    1.50
  -1   5  -6   12.50    1.90
  -1   5  -6    8.00    1.70
   0  -4   6  403.06   33.70
   0   4  -6  359.86   33.60
  -1  -3   6   70.29    6.30
  -1  -3   6   51.49    6.10
   1   3  -6   58.89    6.20
   1   3  -6   61.69    6.30
  -2  -2   6   74.29    7.10
  -2  -2   6   64.39    7.00
   2   2  -6   67.39    7.10
   2   2  -6   70.89    7.10
  -4   0   6    3.30    1.20
  -4   0   6    0.50    0.80
   4   0  -6    0.30    0.80
   4   0  -6   -0.20    0.80
  -5   1   6  235.28   21.40
  -5   1   6  242.38   21.30
   5  -1  -6  233.58   21.30
   5  -1  -6  224.08   21.10
  -6   2   6   75.59    7.80
  -6   2   6   74.09    7.80
   6  -2  -6   77.29    7.90
   6  -2  -6   63.09    7.50
  -7   3   6   50.19    6.20
  -7   3   6   54.69    6.10
   7  -3  -6   55.69    6.30
   7  -3  -6   50.59    6.20
  -8   4   6    2.00    1.30
  -8   4   6    2.60    1.30
   8  -4  -6    2.50    1.50
   8  -4  -6    3.50    1.40
  -9   5   6  182.68   17.30
  -9   5   6  200.88   17.90
   9  -5  -6  180.78   17.60
   9  -5  -6  166.98   17.60
 -10   6   6    9.20    2.40
  10  -6  -6    8.20    2.20
  10  -6  -6    8.80    2.30
 -11   7   6   87.59    9.90
 -11   7   6   87.19    9.50
  11  -7  -6   84.59    9.50
  11  -7  -6   88.59    9.80
 -12   8   6   42.40    5.60
 -12   8   6   31.70    5.30
  12  -8  -6   45.40    6.10
  12  -8  -6   40.10    5.60
 -13   9   6   17.00    3.40
 -13   9   6   15.90    3.20
  13  -9  -6   15.20    3.10
  13  -9  -6   13.30    3.10
  10 -12   6   12.90    3.00
  10 -12   6   19.80    3.00
 -10  12  -6   15.50   10.80
   9 -11   6   48.60    5.20
   9 -11   6   35.00    5.30
  -9  11  -6   26.70    5.90
  -9  11  -6   44.70    5.20
   8 -10   6   52.29    8.00
   8 -10   6   58.79    5.90
  -8  10  -6   43.00    5.60
  -8  10  -6   42.60    5.60
   7  -9   6   70.89    7.50
   7  -9   6   70.69    7.50
  -7   9  -6   71.59    7.50
  -7   9  -6   67.09    7.40
   6  -8   6  120.89   11.50
   6  -8   6  111.69   11.20
  -6   8  -6  118.89   11.40
  -6   8  -6  122.29   11.20
   5  -7   6  275.87   24.20
   5  -7   6  257.37   24.00
  -5   7  -6  269.27   24.00
  -5   7  -6  279.17   24.30
   4  -6   6    0.40    0.90
   4  -6   6    1.90    1.00
  -4   6  -6    0.40    0.70
  -4   6  -6    2.90    1.00
   3  -5   6   87.59    7.10
   3  -5   6   66.09    6.80
  -3   5  -6   71.69    6.90
  -3   5  -6   60.49    6.80
   2  -4   6   26.20    3.30
   2  -4   6   30.50    3.40
  -2   4  -6   30.80    3.30
  -2   4  -6   23.10    3.20
   1  -3   6   58.89    6.40
   1  -3   6   67.59    6.50
  -1   3  -6   70.49    6.50
  -1   3  -6   61.79    6.40
   0  -2   6   59.49    5.60
   0  -2   6   55.19    5.70
   0   2  -6   44.20    5.40
   0   2  -6   61.69    5.70
  -1  -1   6  139.99   13.50
  -1  -1   6  150.78   13.40
   1   1  -6  145.39   13.40
  -2   0   6  129.39   11.30
  -2   0   6  116.89   11.10
   2   0  -6  111.99   11.10
   2   0  -6  115.39   11.20
  -4   2   6  292.97   26.90
  -4   2   6  297.97   26.90
   4  -2  -6  296.37   26.90
   4  -2  -6  312.47   27.10
  -5   3   6   49.70    5.80
  -5   3   6   54.69    6.00
   5  -3  -6   57.09    6.10
   5  -3  -6   51.99    6.00
  -6   4   6  157.88   15.30
  -6   4   6  176.58   15.70
   6  -4  -6  149.99   15.20
   6  -4  -6  167.18   15.50
  -7   5   6   74.69    7.90
  -7   5   6   67.99    7.70
   7  -5  -6   60.19    7.50
   7  -5  -6   71.79    7.70
  -8   6   6  170.08   17.30
  -8   6   6  187.48   17.70
   8  -6  -6  172.98   17.40
   8  -6  -6  200.18   17.70
  -9   7   6   59.19    7.40
  -9   7   6   62.09    7.30
   9  -7  -6   55.49    7.00
   9  -7  -6   76.19    7.80
 -10   8   6  244.28   27.20
 -10   8   6  303.27   26.10
  10  -8  -6  309.57   26.10
  10  -8  -6  254.97   25.90
 -11   9   6   26.20    4.40
 -11   9   6   28.30    4.50
  11  -9  -6   30.10    4.60
  11  -9  -6   26.20    4.50
 -12  10   6   58.59    8.00
 -12  10   6   65.49    7.90
  12 -10  -6   69.99    8.20
  12 -10  -6   64.99    8.30
 -13  11   6  103.19   11.20
 -13  11   6   99.99   10.80
  13 -11  -6   88.29   11.10
  13 -11  -6  104.69   11.10
  10 -10   6  313.37   28.30
  10 -10   6  326.87   28.10
 -10  10  -6  318.37   28.00
 -10  10  -6  288.47   33.60
   9  -9   6  466.45   42.30
   9  -9   6  497.95   42.30
  -9   9  -6  461.25   42.20
  -9   9  -6  515.45   42.50
   8  -8   6   30.70    3.70
   8  -8   6   34.50    3.60
  -8   8  -6   24.90    3.40
  -8   8  -6   31.20    3.70
   7  -7   6   14.00    2.00
   7  -7   6   13.40    2.00
  -7   7  -6   14.80    2.10
  -7   7  -6    9.30    1.80
   6  -6   6 1154.18   96.19
   6  -6   6 1097.69   96.19
  -6   6  -6 1113.69   96.09
  -6   6  -6 1101.49   96.29
   5  -5   6  103.59   10.10
   5  -5   6  112.19   10.20
  -5   5  -6  116.09   10.40
  -5   5  -6  109.79   10.10
  -4   4  -6  293.37   24.10
  -4   4  -6  255.37   23.90
   3  -3   6 3843.22  348.07
   3  -3   6 4184.08  348.47
  -3   3  -6 3976.60  348.07
  -3   3  -6 4279.97  348.47
   2  -2   6   67.89    6.70
   2  -2   6   74.09    6.80
  -2   2  -6   70.49    6.70
  -2   2  -6   63.99    6.60
   1  -1   6  160.78   12.60
   1  -1   6  125.49   12.50
  -1   1  -6  129.69   12.50
  -1   1  -6  131.49   12.50
   0   0   6 1458.65  129.89
   0   0  -6 1391.96  129.59
   0   0  -6 1692.73  130.19
  -1   1   6  105.39   10.90
   1  -1  -6  126.49   10.90
  -2   2   6   66.79    6.80
  -2   2   6   57.79    6.70
   2  -2  -6   63.69    6.70
   2  -2  -6   81.79    7.10
  -3   3   6 4011.90  346.37
   3  -3  -6 4066.79  346.47
  -4   4   6  262.97   24.20
  -4   4   6  286.07   24.20
   4  -4  -6  253.57   24.20
   4  -4  -6  267.17   24.20
  -5   5   6  127.29   11.60
  -5   5   6  111.59   11.60
   5  -5  -6  119.29   11.40
   5  -5  -6  110.79   11.50
  -6   6   6 1230.88  104.79
  -6   6   6 1228.18  104.89
   6  -6  -6 1219.28  104.79
   6  -6  -6 1151.38  104.69
  -7   7   6   15.20    3.00
  -7   7   6   14.90    2.90
   7  -7  -6   19.50    3.20
   7  -7  -6   16.70    3.20
  -8   8   6   30.10    4.60
  -8   8   6   39.50    5.10
   8  -8  -6   39.60    5.20
   8  -8  -6   33.20    4.80
 -10  10   6  364.16   33.80
 -10  10   6  376.86   33.90
  10 -10  -6  391.56   34.20
  10 -10  -6  359.16   33.90
 -11  11   6   12.10    2.80
 -11  11   6    6.00    2.30
  11 -11  -6   14.40    3.10
  11 -11  -6   10.20    2.60
 -12  12   6   -1.10    1.10
 -12  12   6    3.70    1.70
  12 -12  -6    1.20    1.40
  12 -12  -6    0.70    1.60
   7  -5   6   58.39    5.40
   7  -5   6   59.99    5.50
  -7   5  -6   60.79    5.50
  -7   5  -6   59.99    5.40
   6  -4   6  149.39   13.00
   6  -4   6  155.38   13.00
  -6   4  -6  148.09   12.90
  -6   4  -6  135.19   13.00
   5  -3   6   62.29    5.80
   5  -3   6   65.29    5.90
  -5   3  -6   63.39    5.80
  -5   3  -6   57.89    5.90
  -4   2  -6  281.87   25.70
  -4   2  -6  311.37   25.80
   3  -1   6   62.09    6.00
   3  -1   6   64.59    6.00
  -3   1  -6   62.59    6.00
  -3   1  -6   59.89    6.00
   2   0   6  134.89   12.40
   2   0   6  157.68   12.40
  -2   0  -6  131.89   12.30
  -2   0  -6  121.29   12.20
   1   1   6  157.38   13.60
   1   1   6  142.59   13.50
  -1  -1  -6  146.59   13.50
  -1  -1  -6  147.39   13.50
   0   2   6   61.79    6.80
   0   2   6   64.29    6.80
   0  -2  -6   82.59    7.00
   0  -2  -6   71.19    6.90
  -1   3   6   66.99    6.40
  -1   3   6   61.99    6.30
   1  -3  -6   79.99    6.60
   1  -3  -6   46.40    6.10
  -2   4   6   27.40    4.00
   2  -4  -6   33.80    3.80
  -3   5   6   65.99    7.20
  -3   5   6   83.19    7.40
   3  -5  -6   62.89    7.20
   3  -5  -6   66.49    7.10
  -4   6   6    0.20    1.10
  -4   6   6    2.00    1.10
   4  -6  -6    0.60    0.80
   4  -6  -6    1.90    1.20
  -5   7   6  244.38   23.80
  -5   7   6  264.07   23.90
   5  -7  -6  274.87   24.00
   5  -7  -6  257.37   23.80
  -6   8   6  136.19   13.10
  -6   8   6  130.19   13.40
   6  -8  -6  128.69   13.10
   6  -8  -6  137.39   13.30
  -7   9   6   72.19    8.50
  -7   9   6   84.49    8.80
   7  -9  -6   69.29    8.50
   7  -9  -6   85.69    8.90
  -8  10   6   49.50    6.70
  -8  10   6   48.80    6.50
   8 -10  -6   60.99    7.00
   8 -10  -6   65.19    7.10
  -9  11   6   46.90    6.70
  -9  11   6   50.99    6.40
   9 -11  -6   46.30    6.50
   9 -11  -6   66.59    7.20
 -10  12   6   27.30    4.20
 -10  12   6   25.20    4.20
  10 -12  -6   19.90    3.90
  10 -12  -6   19.40    3.90
 -11  13   6   77.79    9.20
 -11  13   6   68.09    8.50
  11 -13  -6   68.09    8.80
  11 -13  -6   81.79    9.10
   5  -1   6  218.58   19.30
   5  -1   6  224.88   19.30
  -5   1  -6  222.78   19.30
  -5   1  -6  226.48   19.30
   4   0   6    0.20    0.50
  -4   0  -6    0.40    0.50
  -4   0  -6    0.90    2.30
   3   1   6   61.59    5.80
   3   1   6   65.79    6.00
  -3  -1  -6   63.39    5.90
  -3  -1  -6   55.39    5.90
   2   2   6   67.19    6.60
   2   2   6   70.59    6.70
  -2  -2  -6   69.69    6.70
  -2  -2  -6   64.39    7.10
   1   3   6   60.19    6.60
   1   3   6   85.29    6.90
  -1  -3  -6   61.99    6.60
  -1  -3  -6   65.29    6.60
   0   4   6  412.46   42.10
   0   4   6  423.06   42.10
   0  -4  -6  594.64   42.60
   0  -4  -6  524.15   42.40
  -1   5   6    9.20    1.90
  -1   5   6    8.30    1.90
   1  -5  -6    8.20    1.90
   1  -5  -6    8.40    1.80
  -2   6   6   91.89    9.40
  -2   6   6   90.19    9.40
   2  -6  -6  105.49    9.60
   2  -6  -6   89.19    9.20
  -3   7   6    9.20    2.20
  -3   7   6    9.10    2.10
   3  -7  -6   11.30    2.20
   3  -7  -6   10.80    2.30
  -4   8   6  229.48   20.60
  -4   8   6  213.88   21.00
   4  -8  -6  225.58   20.70
   4  -8  -6  216.68   20.50
  -5   9   6  130.09   13.00
  -5   9   6  120.69   12.60
   5  -9  -6  133.89   12.80
   5  -9  -6  131.59   12.80
  -6  10   6   36.60    4.90
  -6  10   6   28.10    4.60
   6 -10  -6   32.60    4.80
   6 -10  -6   39.50    4.90
  -7  11   6   69.29    7.90
  -7  11   6   66.69    8.00
   7 -11  -6   71.49    8.10
   7 -11  -6   69.29    8.00
  -8  12   6   96.19   11.40
  -8  12   6  115.79   11.80
   8 -12  -6  106.29   11.50
   8 -12  -6  115.19   11.80
  -9  13   6   38.50    5.40
  -9  13   6   38.80    5.50
   9 -13  -6   34.70    5.30
   9 -13  -6   40.00    5.60
 -10  14   6  120.09   12.70
 -10  14   6  111.19   12.40
  10 -14  -6  120.39   12.50
  10 -14  -6  112.89   12.60
 -11  15   6   51.99   10.30
   5   1   6  227.88   20.40
   5   1   6  232.58   20.40
  -5  -1  -6  237.88   20.40
  -5  -1  -6  243.08   20.50
   4   2   6  311.87   27.00
  -4  -2  -6  303.87   26.90
  -4  -2  -6  309.17   26.90
   3   3   6 4219.28  349.87
   3   3   6 3998.00  349.67
  -3  -3  -6 3979.70  349.57
  -3  -3  -6 4145.08  349.77
   2   4   6   23.20    3.10
   2   4   6   32.20    3.40
  -2  -4  -6   25.20    3.20
  -2  -4  -6   28.30    5.10
   1   5   6   10.90    2.00
   1   5   6    7.20    1.70
  -1  -5  -6   10.30    1.90
  -1  -5  -6    7.00    1.70
   0   6   6 2962.40  255.17
   0  -6  -6 3075.69  255.27
   0  -6  -6 2879.71  255.07
  -1   7   6  201.48   17.10
  -1   7   6  165.68   16.90
   1  -7  -6  182.98   17.00
   1  -7  -6  181.98   16.90
  -2   8   6   49.50    5.70
  -2   8   6   54.79    5.80
   2  -8  -6   39.10    5.50
   2  -8  -6   50.89    5.70
  -3   9   6 2832.32  257.47
  -3   9   6 3004.60  257.67
   3  -9  -6 3080.59  257.77
   3  -9  -6 3082.79  257.87
  -4  10   6  144.39   14.20
  -4  10   6  133.39   14.00
   4 -10  -6  148.89   14.20
   4 -10  -6  156.88   14.30
  -5  11   6   23.10    3.80
  -5  11   6   17.30    3.60
   5 -11  -6   25.60    3.90
   5 -11  -6   26.90    4.20
  -6  12   6  401.16   35.30
  -6  12   6  337.97   34.90
   6 -12  -6  404.46   35.40
   6 -12  -6  418.96   35.30
  -7  13   6    0.70    1.40
  -7  13   6    4.10    1.80
   7 -13  -6    1.70    1.50
   7 -13  -6    4.90    1.70
  -8  14   6   71.89    8.80
  -8  14   6   80.09    8.80
   8 -14  -6   72.89    8.60
  -9  15   6  228.98   23.10
  -9  15   6  253.47   23.30
   9 -15  -6  225.38   22.90
   9 -15  -6  261.27   23.00
 -10  16   6  120.49   12.70
 -10  16   6  107.29   13.40
  10 -16  -6  128.89   13.00
  10 -16  -6  113.89   12.60
   5   3   6   58.39    5.40
   5   3   6   54.39    5.20
  -5  -3  -6   54.19    5.20
  -5  -3  -6   48.90    6.80
   4   4   6  280.37   24.90
  -4  -4  -6  293.57   24.70
  -4  -4  -6  267.07   24.60
   3   5   6   59.89    6.40
   3   5   6   53.99    6.40
  -3  -5  -6   68.79    6.40
  -3  -5  -6   78.09    6.70
   2   6   6  111.49   10.30
   2   6   6  104.09   10.30
  -2  -6  -6  123.99   10.40
  -2  -6  -6   91.99   10.00
   1   7   6  226.48   19.40
   1   7   6  184.78   19.10
  -1  -7  -6  219.58   19.20
  -1  -7  -6  214.68   19.30
   0   8   6  182.78   18.30
   0   8   6  215.58   18.40
   0  -8  -6  196.18   18.40
  -1   9   6  142.89   14.50
  -1   9   6  189.58   15.10
   1  -9  -6  139.59   14.60
   1  -9  -6  151.38   14.70
  -2  10   6   46.50    5.90
  -2  10   6   46.70    6.00
   2 -10  -6   54.19    6.10
   2 -10  -6   44.60    5.50
  -3  11   6   17.00    3.10
  -3  11   6   11.90    2.90
   3 -11  -6   25.00    3.50
   3 -11  -6   17.70    3.30
  -4  12   6   16.20    3.00
  -4  12   6   17.10    3.40
   4 -12  -6   14.10    2.90
   4 -12  -6   16.40    3.30
  -5  13   6  233.08   22.60
  -5  13   6  238.98   22.90
   5 -13  -6  243.58   22.60
   5 -13  -6  249.48   22.80
  -6  14   6   50.79    6.60
  -6  14   6   41.60    6.30
   6 -14  -6   58.69    6.70
   6 -14  -6   41.10    5.90
  -7  15   6   84.49   10.30
   7 -15  -6   95.19   10.70
   7 -15  -6   99.89   10.30
  -8  16   6   58.19    7.40
  -8  16   6   55.59    7.50
   8 -16  -6   57.79    7.80
  -9  17   6   49.20    7.50
  -9  17   6   65.29    7.70
   9 -17  -6   66.79    8.00
   9 -17  -6   53.99    7.40
   6   4   6  150.58   13.40
   6   4   6  139.49   13.30
  -6  -4  -6  149.99   13.30
  -6  -4  -6  163.28   13.50
   5   5   6  113.69   10.80
   5   5   6  116.09   10.70
  -5  -5  -6  118.49   10.70
  -5  -5  -6  113.79   10.80
  -4  -6  -6    1.40    1.00
  -4  -6  -6    1.50    1.00
   3   7   6   11.90    2.10
   3   7   6    8.20    1.70
  -3  -7  -6    5.30    1.60
  -3  -7  -6    9.50    1.90
   2   8   6   31.20    5.50
   2   8   6   42.80    4.90
  -2  -8  -6   46.80    5.00
   1   9   6  182.78   15.40
   1   9   6  125.99   14.80
  -1  -9  -6  177.28   15.10
  -1  -9  -6  159.68   15.00
   0  10   6   24.40    3.60
   0  10   6   20.80    3.60
   0 -10  -6   23.50    3.40
   0 -10  -6   26.20    3.80
  -1  11   6    0.60    1.00
  -1  11   6    2.60    1.50
   1 -11  -6    1.30    1.00
   1 -11  -6    0.50    1.20
  -2  12   6   42.20    5.70
  -2  12   6   51.99    6.20
   2 -12  -6   47.20    5.70
   2 -12  -6   40.50    5.80
  -3  13   6  345.37   29.90
  -3  13   6  326.37   29.60
   3 -13  -6  326.17   29.50
   3 -13  -6  297.97   29.50
  -4  14   6   95.49   11.30
  -4  14   6  110.89   11.10
   4 -14  -6  116.49   11.60
   4 -14  -6   99.59   10.90
  -5  15   6  240.18   20.50
  -5  15   6  181.88   20.50
   5 -15  -6  223.38   20.70
   5 -15  -6  210.28   20.40
  -6  16   6   23.00    4.50
  -6  16   6   23.00    3.90
   6 -16  -6   16.90    3.60
   6 -16  -6   23.30    4.20
  -7  17   6  100.69   11.40
  -7  17   6  101.09   12.00
   7 -17  -6  123.19   12.30
   7 -17  -6  103.69   11.50
  -8  18   6   35.20    5.50
  -8  18   6   28.90    5.10
   8 -18  -6   39.90    5.80
   8 -18  -6   37.80    5.40
   7   5   6   62.09    5.70
   7   5   6   55.29    5.70
  -7  -5  -6   59.69    5.70
  -7  -5  -6   61.79    5.70
   6   6   6 1192.08   99.79
   6   6   6 1089.49   99.69
  -6  -6  -6 1170.58   99.89
  -6  -6  -6 1176.48   99.69
   5   7   6  299.87   24.30
   5   7   6  270.57   24.30
  -5  -7  -6  240.48   24.00
  -5  -7  -6  274.27   24.40
   4   8   6  215.78   18.70
  -4  -8  -6  176.78   18.40
  -4  -8  -6  217.48   18.60
   2  10   6   45.90    5.80
   2  10   6   43.90    5.60
  -2 -10  -6   47.40    5.50
  -2 -10  -6   52.29    5.90
   1  11   6    1.70    1.20
   1  11   6    2.30    1.20
  -1 -11  -6    1.70    1.60
  -1 -11  -6    1.10    1.20
   0  12   6 1097.39  100.19
   0  12   6 1396.36  100.99
   0 -12  -6 1214.68  100.29
   0 -12  -6  955.70  100.09
  -1  13   6  101.99   10.30
  -1  13   6  108.09   10.90
   1 -13  -6   88.09   10.40
   1 -13  -6  105.29   10.60
  -2  14   6   70.09    8.50
  -2  14   6   55.09    7.60
   2 -14  -6   83.89    8.00
   2 -14  -6   61.89    7.90
  -3  15   6 1394.16  125.59
  -3  15   6 1576.94  126.39
   3 -15  -6 1351.26  125.49
   3 -15  -6 1498.85  126.09
  -4  16   6   27.40    4.20
  -4  16   6   21.30    4.30
   4 -16  -6   26.20    4.10
   4 -16  -6   21.80    4.20
  -5  17   6    1.50    1.60
  -5  17   6    1.60    1.50
   5 -17  -6    0.90    1.30
   5 -17  -6    1.80    1.40
  -6  18   6  748.43   66.39
  -6  18   6  765.02   66.09
   6 -18  -6  744.13   66.09
   6 -18  -6  731.63   66.29
  -7  19   6    2.90    2.30
  -7  19   6    9.70    2.50
   7 -19  -6    4.70    2.30
   7 -19  -6    6.20    2.00
   8   6   6  138.49   12.40
   8   6   6  137.19   12.40
  -8  -6  -6  138.99   12.40
  -8  -6  -6  137.79   12.40
   7   7   6   11.50    2.30
   7   7   6   16.40    2.40
  -7  -7  -6   17.40    2.40
  -7  -7  -6   14.20    2.20
   6   8   6  128.19   12.00
   6   8   6  113.19   11.80
  -6  -8  -6  131.39   11.80
  -6  -8  -6  120.19   11.90
   5   9   6  100.39   10.90
   5   9   6  111.09   11.00
  -5  -9  -6  126.99   11.00
  -5  -9  -6  100.69   10.90
   4  10   6  127.39   12.50
   4  10   6  120.29   12.50
  -4 -10  -6  128.09   12.50
  -4 -10  -6  130.79   12.50
   3  11   6   20.00    3.20
   3  11   6   13.70    3.00
  -3 -11  -6   19.40    3.30
  -3 -11  -6   12.50    2.60
   2  12   6   54.59    6.80
   2  12   6   48.40    6.20
  -2 -12  -6   53.29    6.60
  -2 -12  -6   49.00    6.00
   1  13   6  103.69   11.30
   1  13   6  122.49   11.80
  -1 -13  -6  118.99   11.70
  -1 -13  -6  104.39   11.30
   0  14   6   82.39    9.20
   0  14   6   84.69    9.50
   0 -14  -6   94.79    9.60
   0 -14  -6   86.39    9.10
  -1  15   6  217.88   21.60
  -1  15   6  247.58   21.60
   1 -15  -6  228.78   21.40
   1 -15  -6  213.98   21.50
  -3  17   6   44.40    6.10
  -3  17   6   54.09    7.00
   3 -17  -6   53.29    6.20
   3 -17  -6   37.30    6.30
  -4  18   6    0.90    1.50
  -4  18   6    1.40    1.50
   4 -18  -6    2.50    1.70
   4 -18  -6    2.20    1.40
  -5  19   6  130.99   13.00
  -5  19   6  103.19   12.90
   5 -19  -6   96.19   13.00
   5 -19  -6  146.89   13.10
  -6  20   6   40.50    6.00
   6 -20  -6   38.60    5.90
   9   7   6   56.69    5.50
   9   7   6   56.19    5.20
  -9  -7  -6   49.50    5.20
  -9  -7  -6   51.59    5.10
   8   8   6   27.30    3.50
   8   8   6   27.00    3.80
  -8  -8  -6   33.80    4.00
  -8  -8  -6   31.40    3.70
   7   9   6   71.69    8.00
   7   9   6   75.09    8.40
  -7  -9  -6   78.39    8.30
  -7  -9  -6   75.19    7.90
   5  11   6   19.10    3.40
   5  11   6   13.80    3.00
  -5 -11  -6   19.90    3.40
  -5 -11  -6   18.50    3.20
   4  12   6   14.40    3.10
   4  12   6   14.10    3.00
  -4 -12  -6   18.00    3.10
  -4 -12  -6    9.80    2.70
   3  13   6  347.97   27.00
   3  13   6  337.37   26.70
  -3 -13  -6  216.38   26.10
  -3 -13  -6  277.77   26.40
   2  14   6   60.19    7.50
   2  14   6   72.99    8.30
  -2 -14  -6   78.39    8.00
  -2 -14  -6   51.59    7.50
   1  15   6  253.47   21.00
   1  15   6  208.58   21.00
  -1 -15  -6  261.37   21.00
  -1 -15  -6  162.28   20.50
   0  16   6   68.09    8.10
   0  16   6   66.79    7.70
   0 -16  -6   55.69    7.60
   0 -16  -6   62.99    7.60
  -1  17   6   25.00    4.40
  -1  17   6   30.10    4.80
   1 -17  -6   28.70    4.70
   1 -17  -6   19.20    4.20
  -2  18   6   21.40    4.40
  -2  18   6   22.00    4.00
   2 -18  -6   17.60    4.00
   2 -18  -6   24.60    4.00
  -3  19   6   75.99    8.60
  -3  19   6   53.39    8.60
   3 -19  -6   65.29    8.80
   3 -19  -6   78.19    8.40
  -4  20   6   16.50    3.90
  -4  20   6   16.10    3.50
   4 -20  -6   22.40    4.40
   4 -20  -6   18.10    4.10
  10   8   6  259.57   23.40
  10   8   6  270.87   22.80
 -10  -8  -6  242.88   22.90
 -10  -8  -6  264.77   22.80
   9   9   6  555.84   47.10
   9   9   6  542.25   47.20
  -9  -9  -6  505.85   46.90
  -9  -9  -6  546.95   47.20
   8  10   6   52.19    5.90
   8  10   6   45.70    9.10
  -8 -10  -6   49.50    5.70
  -8 -10  -6   41.10    6.10
   7  11   6   58.79    6.80
   7  11   6   42.00    6.60
  -7 -11  -6   62.39    6.90
  -7 -11  -6   52.49    6.70
   6  12   6  396.46   37.20
   6  12   6  406.46   37.40
  -6 -12  -6  424.06   37.30
  -6 -12  -6  429.66   37.40
   5  13   6  241.48   22.30
   5  13   6  243.58   22.50
  -5 -13  -6  228.88   22.10
  -5 -13  -6  235.68   22.30
   4  14   6  103.99   11.00
   4  14   6  101.59   11.50
  -4 -14  -6  117.59   11.40
  -4 -14  -6   92.89   10.90
   3  15   6 1472.25  121.89
   3  15   6 1374.96  121.59
  -3 -15  -6 1424.66  121.69
  -3 -15  -6 1331.57  121.59
   2  16   6   43.40    6.30
   2  16   6   54.69    6.30
  -2 -16  -6   36.40    6.30
  -1 -17  -6   23.50    4.90
   0  18   6 1872.31  158.98
   0  18   6 1819.02  158.68
   0 -18  -6 1835.22  158.78
   0 -18  -6 1800.52  158.48
  -1  19   6   59.69    7.60
  -1  19   6   61.89    8.00
   1 -19  -6   70.99    8.00
   1 -19  -6   46.10    7.40
  -2  20   6   45.10    5.90
  -2  20   6   31.20    6.00
   2 -20  -6   47.10    6.40
   2 -20  -6   31.80    5.70
  -3  21   6  639.84   55.49
  -3  21   6  568.14   55.49
   3 -21  -6  567.54   55.39
   3 -21  -6  700.83   55.39
  11   9   6   30.70    2.80
  11   9   6   20.10    2.90
  10  10   6  315.67   27.50
  10  10   6  305.57   28.20
 -10 -10  -6  310.37   27.50
 -10 -10  -6  300.07   28.00
  -9 -11  -6   25.60    4.80
   8  12   6   76.89   10.70
   8  12   6   90.59   10.00
  -8 -12  -6   97.09    9.80
  -8 -12  -6   98.19   10.50
   7  13   6    2.50    2.70
   7  13   6    2.20    1.80
  -7 -13  -6    0.30    1.50
  -7 -13  -6    3.50    1.80
   6  14   6   39.80    5.90
   6  14   6   51.19    6.60
  -6 -14  -6   42.10    6.00
  -6 -14  -6   50.29    6.30
   5  15   6  179.98   19.00
   5  15   6  196.98   19.00
  -5 -15  -6  202.18   18.80
  -5 -15  -6  206.08   19.10
   4  16   6   21.80    4.20
   4  16   6   22.00    3.80
  -4 -16  -6   26.70    4.30
  -4 -16  -6   20.70    4.20
   3  17   6   40.60    5.90
  -3 -17  -6   39.20    6.60
  -3 -17  -6   45.70    5.90
   2  18   6   23.50    4.20
   2  18   6   21.80    4.40
  -2 -18  -6   22.70    4.00
   1  19   6   65.89    8.20
   1  19   6   55.69    7.40
  -1 -19  -6   58.49    7.20
  -1 -19  -6   49.00    7.30
   0  20   6   59.49    9.40
   0  20   6   87.09    9.20
   0 -20  -6   79.19    9.50
   0 -20  -6   76.59    9.00
  -1  21   6  145.19   14.40
  -1  21   6  130.69   14.50
   1 -21  -6  145.69   14.00
   1 -21  -6  115.19   14.10
  -2  22   6   68.39    9.10
   2 -22  -6   78.39    9.00
  11  11   6    7.40    2.50
  11  11   6   10.00    2.00
  10  12   6   12.60    4.40
  10  12   6   21.90    3.20
 -10 -12  -6   16.70    3.70
 -10 -12  -6   20.40    3.10
   9  13   6   28.70    4.40
   9  13   6   21.30    5.60
  -9 -13  -6   33.80    4.70
  -9 -13  -6   26.90    5.00
   8  14   6   64.49    9.00
   8  14   6   74.99    9.00
  -8 -14  -6   74.19    9.10
  -8 -14  -6   81.79    9.10
   7  15   6   93.49   10.70
   7  15   6   92.39   10.50
  -7 -15  -6   75.39   10.00
  -7 -15  -6  100.99   10.70
   6  16   6   18.00    4.00
   6  16   6   21.20    3.90
  -6 -16  -6   21.50    4.20
  -6 -16  -6   22.10    3.90
   5  17   6    2.80    1.60
   5  17   6   -1.60    1.30
  -5 -17  -6    1.70    1.60
  -5 -17  -6    2.80    1.60
   4  18   6    4.40    1.70
   4  18   6   -0.50    1.60
  -4 -18  -6    2.60    1.70
  -4 -18  -6    0.20    1.40
   3  19   6   62.69    8.70
  -3 -19  -6   71.49    8.40
  -3 -19  -6   66.69    8.70
   2  20   6   32.00    5.60
   2  20   6   40.00    5.60
  -2 -20  -6   39.90    5.50
  -2 -20  -6   27.60    5.40
   1  21   6  132.99   15.30
   1  21   6  131.09   15.70
  -1 -21  -6  179.78   15.40
  -1 -21  -6  144.39   15.50
   0  22   6    8.20    2.40
   0  22   6    3.90    2.30
   0 -22  -6    4.20    1.80
   0 -22  -6    5.70    2.50
  10  14   6   70.29   10.70
  10  14   6  103.29   10.20
   9  15   6  192.98   20.50
   9  15   6  204.88   19.60
  -9 -15  -6  183.48   19.20
  -9 -15  -6  205.38   19.80
   8  16   6   46.80    7.60
   8  16   6   55.49    7.50
  -8 -16  -6   53.29    7.70
  -8 -16  -6   64.49    7.80
   7  17   6   89.39   11.60
   7  17   6  107.29   11.70
  -7 -17  -6   96.59   10.90
  -7 -17  -6   92.89   11.50
   6  18   6  689.83   60.29
   6  18   6  764.62   60.39
  -6 -18  -6  621.84   59.89
  -6 -18  -6  627.94   59.79
   5  19   6  121.09   13.60
   5  19   6  118.79   13.20
  -5 -19  -6  114.29   13.10
  -5 -19  -6  129.39   13.10
   4  20   6   14.50    3.90
   4  20   6   24.50    4.00
  -4 -20  -6   17.30    3.50
  -4 -20  -6   13.50    3.80
   3  21   6  620.54   54.69
   3  21   6  606.24   55.29
  -3 -21  -6  624.24   55.19
  -3 -21  -6  606.94   54.49
   2  22   6   80.79    9.40
   2  22   6   59.29    8.90
  -2 -22  -6   87.39    9.00
  -2 -22  -6   61.99    9.00
  10  16   6   83.79   12.20
  10  16   6  105.59   11.20
   9  17   6   59.79    8.10
   9  17   6   55.39    8.50
  -9 -17  -6   66.49    8.30
   8  18   6   32.40    5.80
   8  18   6   30.70    5.40
  -8 -18  -6   30.30    5.30
  -8 -18  -6   29.80    5.40
   7  19   6    4.80    2.50
   7  19   6    8.30    2.60
  -7 -19  -6    8.40    2.60
  -7 -19  -6    6.00    2.70
   6  20   6   20.70    5.10
   6  20   6   46.40    6.10
  -6 -20  -6   38.80    5.90
  -6 -20  -6   34.90    5.80
   5  21   6  126.79   14.20
   5  21   6  153.58   13.80
  -5 -21  -6  135.09   13.30
  -5 -21  -6   87.99   12.90
   4  22   6   12.20    3.00
   4  22   6   13.60    3.70
  -4 -22  -6    7.40    2.40
  -4 -22  -6    9.60    3.30
   9  19   6    3.50    2.50
   9  19   6    5.30    2.30
   8  20   6   45.30    6.90
   8  20   6   48.40    7.20
  -8 -20  -6   42.40    6.40
  -8 -20  -6   32.00    6.20
   7  21   6   37.20    7.10
   7  21   6   53.49    7.90
  -7 -21  -6   68.59    8.30
  -7 -21  -6   53.49    7.50
   6  22   6    7.40    2.60
   6  22   6    7.20    2.90
  -6 -22  -6    9.30    2.70
  -6 -22  -6    5.10    2.50
   8  22   6   89.59   10.90
   8  22   6   91.19   12.10
  -8 -22  -6   84.79   10.70
  -3 -21   7   75.89    8.80
   3  21  -7   47.60    8.50
  -4 -20   7  213.28   19.40
  -4 -20   7  179.68   19.60
   4  20  -7  210.68   19.80
   4  20  -7  189.78   19.90
  -5 -19   7   34.90    5.80
  -5 -19   7   40.10    5.60
   5  19  -7   38.40    5.60
   5  19  -7   28.50    5.60
  -6 -18   7   28.20    4.80
  -6 -18   7   30.40    4.60
   6  18  -7   25.20    4.40
   6  18  -7   27.10    5.10
  -7 -17   7   10.00    2.90
  -7 -17   7   11.40    2.80
   7  17  -7   13.20    3.00
   7  17  -7    9.20    2.70
  -8 -16   7  157.58   15.70
  -8 -16   7  172.58   15.50
   8  16  -7  120.59   15.40
   8  16  -7  153.78   15.40
  -9 -15   7   19.00    3.80
  -9 -15   7   21.30    3.90
   9  15  -7   17.00    3.90
   9  15  -7   24.50    4.30
 -10 -14   7  189.48   18.70
 -10 -14   7  179.18   18.50
  10  14  -7  197.58   18.60
  10  14  -7  180.78   18.60
 -11 -13   7   20.60    3.80
  11  13  -7   17.00    3.60
   0 -22   7  216.28   26.90
   0 -22   7  258.07   23.40
   0  22  -7  238.78   23.40
   0  22  -7  235.68   23.20
  -1 -21   7   -0.10    1.30
  -1 -21   7    2.30    1.70
   1  21  -7    5.50    2.10
   1  21  -7    6.80    2.20
  -2 -20   7  102.79   10.20
  -2 -20   7   66.29    9.70
   2  20  -7   96.29   10.30
   2  20  -7   82.29   10.30
  -3 -19   7  296.57   25.70
   3  19  -7  270.77   25.70
   3  19  -7  245.68   25.70
  -4 -18   7   54.19    7.00
  -4 -18   7   53.19    7.40
   4  18  -7   60.99    7.20
   4  18  -7   54.29    7.60
  -5 -17   7    5.20    1.90
  -5 -17   7    5.50    2.10
   5  17  -7    5.60    2.20
   5  17  -7    7.30    2.20
  -6 -16   7   77.79    8.50
  -6 -16   7   67.39    9.90
   6  16  -7   76.29    8.90
   6  16  -7   67.19    8.40
  -7 -15   7  567.04   49.50
  -7 -15   7  556.24   49.80
   7  15  -7  554.84   49.70
   7  15  -7  546.15   49.99
  -8 -14   7   97.29   10.30
  -8 -14   7   83.89    9.80
   8  14  -7   86.89   10.00
   8  14  -7   85.09   10.10
  -9 -13   7  242.48   24.10
  -9 -13   7  251.57   24.30
   9  13  -7  262.97   24.10
   9  13  -7  262.27   24.10
 -10 -12   7  403.56   35.80
 -10 -12   7  389.06   35.80
  10  12  -7  391.26   35.80
  10  12  -7  391.06   36.00
 -11 -11   7    6.90    2.10
 -11 -11   7    4.70    2.00
  11  11  -7    3.60    1.80
  11  11  -7    4.20    2.00
 -12 -10   7   29.10    4.50
 -12 -10   7   25.30    4.40
  12  10  -7   26.80    4.40
  12  10  -7   22.70    4.30
 -13  -9   7  854.01   75.39
   2 -22   7  134.29   12.40
   2 -22   7   79.99   11.80
  -2  22  -7  108.39   11.90
  -2  22  -7  111.79   12.60
   1 -21   7    4.60    1.90
   1 -21   7    4.60    2.00
  -1  21  -7    1.50    1.80
  -1  21  -7    1.20    1.90
   0 -20   7  200.78   18.90
   0 -20   7  175.78   19.10
   0  20  -7  178.18   19.50
   0  20  -7  220.88   19.20
  -1 -19   7    7.10    2.30
  -1 -19   7    8.20    2.40
   1  19  -7    9.20    2.60
   1  19  -7    6.80    2.50
  -2 -18   7   80.79   10.50
  -2 -18   7  117.59   11.20
   2  18  -7   94.69   11.10
   2  18  -7  105.29   10.90
  -3 -17   7  190.18   18.10
  -3 -17   7  202.48   17.90
   3  17  -7  173.88   18.10
   3  17  -7  167.78   17.80
  -4 -16   7   12.70    3.00
  -4 -16   7   12.20    2.90
   4  16  -7   15.00    3.50
   4  16  -7   17.40    3.20
  -5 -15   7   35.90    5.30
  -5 -15   7   34.10    5.10
   5  15  -7   37.00    5.30
   5  15  -7   34.30    5.60
  -6 -14   7  467.35   45.00
  -6 -14   7  509.55   45.20
   6  14  -7  489.65   45.20
   6  14  -7  551.44   45.40
  -7 -13   7   98.79   10.50
  -7 -13   7  106.09   11.00
   7  13  -7   93.99   10.80
   7  13  -7   98.29   10.70
  -8 -12   7  178.78   18.40
   8  12  -7  184.18   18.60
   8  12  -7  217.28   18.90
  -9 -11   7  251.37   23.80
  -9 -11   7  252.97   23.60
   9  11  -7  249.78   23.80
 -10 -10   7   37.30    5.50
 -10 -10   7   45.80    5.80
  10  10  -7   35.20    5.30
  10  10  -7   37.50    5.30
 -11  -9   7    8.30    2.50
 -11  -9   7    6.10    2.00
  11   9  -7    8.00    2.40
  11   9  -7    7.50    2.40
 -12  -8   7   11.50    2.70
 -12  -8   7    8.70    2.40
  12   8  -7    4.50    1.90
  12   8  -7   11.90    2.60
 -13  -7   7   50.49    6.90
 -13  -7   7   60.09    7.10
  13   7  -7   48.70    6.60
  13   7  -7   54.89    6.90
   4 -22   7   12.20    3.50
   4 -22   7   16.90    3.40
  -4  22  -7   12.60    3.70
  -4  22  -7   14.50    3.30
   3 -21   7   73.29    9.20
   3 -21   7   77.79    9.00
  -3  21  -7   66.49    9.00
   2 -20   7   92.19    9.50
   2 -20   7   67.89    9.40
  -2  20  -7   64.29    9.40
[truncated: 290,235 more chars]
